# Supplementary material for: Stabilization of an elusive tautomer by metal coordination
Source: Acta Crystallogr C Struct Chem. 2021 Jun 22;77(Pt 7):395–401. doi: 10.1107/S2053229621006203 (PMC8254526; doi:10.1107/S2053229621006203)
Supplement: Supplementary file 1 [file c-77-00395-sup1.cif]

##############################################################################
#                                                                            #
# This CIF contains the data in a paper accepted for publication in          #
# Acta Crystallographica Section C. It conforms to the requirements of       #
# Notes for Authors for Acta Crystallographica Section C, and has been       #
# peer reviewed under the auspices of the IUCr Commission on Journals.       #
#                                                                            #
# Full details of the Crystallographic Information File format               #
# are given in the paper "The Crystallographic Information File (CIF):       #
# a New Standard Archive File for Crystallography" by S. R. Hall, F. H.      #
# Allen and I. D. Brown [Acta Cryst. (1991), A47, 655-685].                  #
#                                                                            #
# The current version of the core CIF dictionary is obtainable from          #
# ftp://ftp.iucr.org/pub/cif_core.dic.                                       #
#                                                                            #
# Software is freely available for graphical display of the structure(s)     #
# in this CIF. For information consult the CIF software page                 #
# http://www.iucr.org/resources/cif/software.                                #
#                                                                            #
# This file may be used for bona fide research purposes within the           #
# scientific community so long as proper attribution is given to the journal # 
# article from which it was obtained.                                        #
#                                                                            #
##############################################################################
data_global
_audit_creation_method     'SHELXL-2016/6'
_journal_date_recd_electronic     2021-04-27
_journal_date_accepted     2021-06-16
_journal_name_full     'Acta Crystallographica, Section C'
_journal_year     2021
_journal_volume     77
_journal_issue      7
_journal_page_first     395
_journal_page_last     401
_journal_paper_category     FA
_journal_paper_doi     10.1107/S2053229621006203
_journal_coeditor_code     JX3062
loop_
    _publ_contact_author_name
    _publ_contact_author_address
    _publ_contact_author_email
    'Roberto Centore'
;
Dipartimento di Scienze Chimiche
Universita di Napoli 'Federico II'
Complesso di Monte S. Angelo
Via Cinthia
80126 Napoli
Italy
;
 'roberto.centore@unina.it'
_publ_section_title
;
Stabilization of an elusive tautomer by metal coordination
;
loop_
    _publ_author_name
    _publ_author_address
    'Emmanuele Parisi'
;
Dipartimento di Scienze Chimiche
Universit\`a degli Studi di Napoli 'Federico II'
Complesso di Monte S. Angelo
Via Cinthia
80126 Napoli
Italy
;
    'Roberto Centore'
;
Dipartimento di Scienze Chimiche
Universit\`a degli Studi di Napoli 'Federico II'
Complesso di Monte S. Angelo
Via Cinthia
80126 Napoli
Italy
;
_publ_section_synopsis
;
In this article, with reference to a
[1,2,4]triazolo[3,2-<i>c</i>][1,2,4]triazole ligand, for which the
3<i>H</i>-tautomer has an energy only 1.4 kcal mol^-1^ greater than the most
stable 2<i>H</i>-tautomer, we show that metal complexation is a successful and
reliable way for stabilizing the higher energy, elusive tautomer.
;
data_1
_audit_creation_method     'SHELXL-2016/6'
_chemical_name_systematic
;\
Aquabromidobis[4-methyl-7-(pyrazin-2-yl)-3<i>H</i>-[1,2,4]triazolo\
[3,2-<i>c</i>][1,2,4]triazole]copper(II) bromide trihydrate
;
_chemical_formula_moiety     'C16 H22 Br2 Cu N14 O4'
_chemical_formula_sum     'C16 H22 Br2 Cu N14 O4'
_chemical_formula_iupac     '[Cu Br (C8 H7 N7)2 (H2 O1)] Br, 3H2 O1'
_chemical_formula_weight     697.83
_chemical_absolute_configuration     ?
_space_group_crystal_system     monoclinic
_space_group_name_H-M_alt     'C c'
_space_group_name_Hall     'C -2yc'
loop_
    _space_group_symop_operation_xyz
    'x, y, z'
    'x, -y, z+1/2'
    'x+1/2, y+1/2, z'
    'x+1/2, -y+1/2, z+1/2'
_cell_length_a     11.062(4)
_cell_length_b     8.369(3)
_cell_length_c     27.406(6)
_cell_angle_alpha     90
_cell_angle_beta     92.44(3)
_cell_angle_gamma     90
_cell_volume     2534.9(14)
_cell_formula_units_Z     4
_cell_measurement_reflns_used     320
_cell_measurement_theta_min     3.268
_cell_measurement_theta_max     28.513
_cell_measurement_temperature     173(2)
_exptl_crystal_description     'prismatic'
_exptl_crystal_colour     'green'
_exptl_crystal_size_max     0.500
_exptl_crystal_size_mid     0.200
_exptl_crystal_size_min     0.200
_exptl_crystal_density_diffrn     1.829
_exptl_crystal_F_000     1388
_exptl_absorpt_coefficient_mu     4.068
_exptl_absorpt_correction_type     multi-scan
_exptl_absorpt_process_details
;
(<i>SADABS</i>; Bruker, 2001)
;
_exptl_absorpt_correction_T_min     0.250
_exptl_absorpt_correction_T_max     0.478
_diffrn_ambient_temperature     173(2)
_diffrn_radiation_type     MoK\a
_diffrn_radiation_wavelength     0.71073
_diffrn_radiation_source     'normal-focus sealed tube'
_diffrn_radiation_monochromator     'graphite'
_diffrn_measurement_device_type     'Bruker--Nonius KappaCCD'
_diffrn_measurement_device     'four-circle diffractometer'
_diffrn_measurement_method
;
CCD rotation images, thick slices
;
_diffrn_detector     'CCD plate'
_diffrn_detector_area_resol_mean     9
_diffrn_reflns_number     8682
_diffrn_reflns_av_R_equivalents     0.0361
_diffrn_reflns_av_unetI/netI     0.0514
_diffrn_reflns_theta_min     3.124
_diffrn_reflns_theta_max     27.556
_diffrn_reflns_theta_full     25.242
_diffrn_measured_fraction_theta_max     0.962
_diffrn_measured_fraction_theta_full     0.982
_diffrn_reflns_limit_h_min     -13
_diffrn_reflns_limit_h_max     14
_diffrn_reflns_limit_k_min     -10
_diffrn_reflns_limit_k_max     10
_diffrn_reflns_limit_l_min     -35
_diffrn_reflns_limit_l_max     35
_diffrn_radiation_probe     x-ray
_refine_special_details
;
Refined as a 2-component inversion twin.
Data were collected on a Bruker-Nonius KappaCCD diffractometer
equipped with Oxford Cryostream 700 apparatus. The structures
were solved by direct methods and refined by the full matrix least squares
method with anisotropic displacement parameters for non-H atoms.
;
_reflns_number_total     4870
_reflns_number_gt     4563
_reflns_threshold_expression     'I > 2\s(I)'
_refine_ls_structure_factor_coef     Fsqd
_refine_ls_matrix_type     full
_refine_ls_R_factor_all     0.0374
_refine_ls_R_factor_gt     0.0327
_refine_ls_wR_factor_gt     0.0781
_refine_ls_wR_factor_ref     0.0808
_refine_ls_goodness_of_fit_ref     1.043
_refine_ls_restrained_S_all     1.042
_refine_ls_number_reflns     4870
_refine_ls_number_parameters     367
_refine_ls_number_restraints     13
_refine_ls_hydrogen_treatment     mixed
_refine_ls_weighting_scheme     calc
_refine_ls_weighting_details
              'w=1/[\s^2^(Fo^2^)+(0.0413P)^2^+2.1083P] where P=(Fo^2^+2Fc^2^)/3'
_atom_sites_solution_hydrogens     mixed
_atom_sites_solution_primary     direct
_atom_sites_solution_secondary     difmap
_refine_ls_shift/su_max     0.000
_refine_ls_shift/su_mean     0.000
_refine_diff_density_max     0.602
_refine_diff_density_min     -0.858
_refine_ls_extinction_method     none
_refine_ls_extinction_coef     .
_refine_ls_abs_structure_details
;
 Refined as an inversion twin.
;
_refine_ls_abs_structure_Flack     0.502(12)
loop_
    _atom_type_symbol
    _atom_type_description
    _atom_type_scat_dispersion_real
    _atom_type_scat_dispersion_imag
    _atom_type_scat_source
    'C' 'C' 0.0033 0.0016
                         'International Tables Vol C Tables 4.2.6.8 and 6.1.1.4'
    'H' 'H' 0.0000 0.0000
                         'International Tables Vol C Tables 4.2.6.8 and 6.1.1.4'
    'O' 'O' 0.0106 0.0060
                         'International Tables Vol C Tables 4.2.6.8 and 6.1.1.4'
    'N' 'N' 0.0061 0.0033
                         'International Tables Vol C Tables 4.2.6.8 and 6.1.1.4'
    'Br' 'Br' -0.2901 2.4595
                         'International Tables Vol C Tables 4.2.6.8 and 6.1.1.4'
    'Cu' 'Cu' 0.3201 1.2651
                         'International Tables Vol C Tables 4.2.6.8 and 6.1.1.4'
_computing_data_collection
;
<i>COLLECT</i> (Nonius, 1999)
;
_computing_cell_refinement
;
DIRAX/LSQ (Duisenberg <i>et al.</i>, 2000)
;
_computing_data_reduction
;
EvalCCD (Duisenberg <i>et al.</i>, 2003)
;
_computing_structure_solution
;
SIR97 (Altomare <i>et al.</i>, 1999)
;
_computing_structure_refinement
;
SHELXL2016 (Sheldrick, 2015)
;
_computing_molecular_graphics
;
ORTEP-3 for Windows (Farrugia, 2012) and
Mercury (Macrae <i>et al.</i>, 2020)
;
_computing_publication_material
;
WinGX (Farrugia, 2012)
;
loop_
    _atom_site_type_symbol
    _atom_site_label
    _atom_site_fract_x
    _atom_site_fract_y
    _atom_site_fract_z
    _atom_site_U_iso_or_equiv
    _atom_site_adp_type
    _atom_site_calc_flag
    _atom_site_occupancy
    _atom_site_disorder_assembly
    _atom_site_disorder_group
    C C1A 0.2108(5) 0.3482(7) 0.1008(2) 0.0171(11) Uani d 1 . .
    C C2A 0.0988(5) 0.1833(7) 0.0494(2) 0.0203(12) Uani d 1 . .
    H H2A 0.055550 0.163375 0.019347 0.024 Uiso calc 1 . .
    C C3A 0.1070(6) 0.0641(7) 0.0854(2) 0.0233(12) Uani d 1 . .
    H H3A 0.070052 -0.036484 0.078759 0.028 Uiso calc 1 . .
    C C4A 0.2180(6) 0.2281(7) 0.1359(2) 0.0218(12) Uani d 1 . .
    H H4A 0.261924 0.247106 0.165862 0.026 Uiso calc 1 . .
    C C5A 0.2645(5) 0.5042(7) 0.1058(2) 0.0164(11) Uani d 1 . .
    C C6A 0.3529(5) 0.7240(7) 0.1263(2) 0.0177(11) Uani d 1 . .
    C C7A 0.4323(6) 0.6809(8) 0.1994(2) 0.0227(12) Uani d 1 . .
    C C8A 0.5012(7) 0.7127(9) 0.2462(2) 0.0322(15) Uani d 1 . .
    H H8A 0.448925 0.767907 0.268770 0.048 Uiso calc 1 . .
    H H8B 0.571526 0.779821 0.240018 0.048 Uiso calc 1 . .
    H H8C 0.528625 0.611249 0.260743 0.048 Uiso calc 1 . .
    N N1A 0.2503(5) 0.6096(6) 0.07033(17) 0.0184(10) Uani d 1 . .
    N N2A 0.3066(5) 0.7527(6) 0.08205(18) 0.0195(10) Uani d 1 . .
    N N3A 0.4212(5) 0.7944(6) 0.16306(18) 0.0195(10) Uani d 1 . .
    H H3NA 0.461(6) 0.882(5) 0.162(3) 0.023 Uiso d 1 . .
    N N4A 0.3787(5) 0.5451(6) 0.18878(17) 0.0219(10) Uani d 1 . .
    N N5A 0.3309(4) 0.5749(6) 0.14234(16) 0.0160(9) Uani d 1 . .
    N N6A 0.1518(4) 0.3249(5) 0.05743(18) 0.0180(10) Uani d 1 . .
    N N7A 0.1644(5) 0.0863(6) 0.12843(18) 0.0226(11) Uani d 1 . .
    C C1B 0.1316(5) 0.6931(7) -0.0809(2) 0.0184(11) Uani d 1 . .
    C C2B 0.1366(6) 0.7999(7) -0.1188(2) 0.0212(12) Uani d 1 . .
    H H2B 0.101996 0.771551 -0.149940 0.025 Uiso calc 1 . .
    C C3B 0.2360(6) 0.9747(8) -0.0686(2) 0.0252(13) Uani d 1 . .
    H H3B 0.272402 1.076143 -0.062860 0.030 Uiso calc 1 . .
    C C4B 0.2340(6) 0.8649(7) -0.0299(2) 0.0214(12) Uani d 1 . .
    H H4B 0.270875 0.891593 0.000938 0.026 Uiso calc 1 . .
    C C5B 0.0785(6) 0.5357(7) -0.0844(2) 0.0190(12) Uani d 1 . .
    C C6B -0.0024(5) 0.3091(7) -0.1041(2) 0.0191(11) Uani d 1 . .
    C C7B -0.0630(6) 0.3334(7) -0.1805(2) 0.0236(12) Uani d 1 . .
    C C8B -0.1181(7) 0.2884(9) -0.2287(2) 0.0335(16) Uani d 1 . .
    H H8D -0.123800 0.382944 -0.249744 0.050 Uiso calc 1 . .
    H H8E -0.199277 0.244961 -0.224433 0.050 Uiso calc 1 . .
    H H8F -0.067814 0.207352 -0.243794 0.050 Uiso calc 1 . .
    N N1B 0.0837(4) 0.4380(6) -0.04658(18) 0.0191(10) Uani d 1 . .
    N N2B 0.0320(5) 0.2912(6) -0.05801(18) 0.0209(10) Uani d 1 . .
    N N3B -0.0583(5) 0.2296(6) -0.14155(18) 0.0214(10) Uani d 1 . .
    H H3NB -0.088(6) 0.137(5) -0.137(3) 0.026 Uiso d 1 . .
    N N4B -0.0137(5) 0.4731(6) -0.17061(17) 0.0206(11) Uani d 1 . .
    N N5B 0.0225(4) 0.4554(6) -0.12167(17) 0.0182(10) Uani d 1 . .
    N N6B 0.1811(4) 0.7247(6) -0.03631(17) 0.0160(9) Uani d 1 . .
    N N7B 0.1890(5) 0.9421(6) -0.1129(2) 0.0267(12) Uani d 1 . .
    O O1 0.3589(5) 0.4611(5) -0.01555(18) 0.0310(10) Uani d 1 . .
    H H1W 0.381(8) 0.372(5) -0.005(2) 0.037 Uiso d 1 . .
    H H2W 0.362(7) 0.449(8) -0.0455(10) 0.037 Uiso d 1 . .
    O O2 0.5055(6) 1.0913(6) 0.15962(18) 0.0420(13) Uani d 1 . .
    H H3W 0.492(9) 1.114(11) 0.1310(13) 0.050 Uiso d 1 . .
    H H4W 0.543(8) 1.161(8) 0.174(3) 0.050 Uiso d 1 . .
    O O3 0.1544(5) -0.1814(5) 0.19710(16) 0.0298(11) Uani d 1 . .
    H H5W 0.136(8) -0.139(8) 0.2215(19) 0.036 Uiso d 1 . .
    H H6W 0.176(8) -0.108(7) 0.181(3) 0.036 Uiso d 1 . .
    O O4 0.1829(6) 1.1261(6) -0.20431(19) 0.0400(13) Uani d 1 . .
    H H7W 0.177(9) 1.080(10) -0.1778(18) 0.048 Uiso d 1 . .
    H H8W 0.229(6) 1.200(7) -0.199(3) 0.048 Uiso d 1 . .
    Br Br1 -0.05312(4) 0.64638(7) 0.04411(2) 0.02344(15) Uani d 1 . .
    Br Br2 -0.16760(5) -0.12171(7) -0.13330(2) 0.03047(17) Uani d 1 . .
    Cu Cu 0.16163(6) 0.52924(8) 0.01225(3) 0.01672(15) Uani d 1 . .
loop_
    _atom_site_aniso_label
    _atom_site_aniso_U_11
    _atom_site_aniso_U_22
    _atom_site_aniso_U_33
    _atom_site_aniso_U_12
    _atom_site_aniso_U_13
    _atom_site_aniso_U_23
    C1A 0.019(3) 0.016(3) 0.016(2) 0.003(2) -0.001(2) 0.001(2)
    C2A 0.020(3) 0.016(3) 0.025(3) 0.001(2) 0.000(2) -0.001(2)
    C3A 0.027(3) 0.018(3) 0.026(3) -0.003(2) 0.004(2) -0.001(2)
    C4A 0.023(3) 0.023(3) 0.019(3) 0.001(2) 0.001(2) 0.005(2)
    C5A 0.016(3) 0.018(3) 0.014(2) 0.001(2) -0.004(2) 0.001(2)
    C6A 0.017(3) 0.015(3) 0.021(3) -0.001(2) 0.001(2) 0.000(2)
    C7A 0.022(3) 0.028(3) 0.018(2) 0.003(3) -0.001(2) -0.001(2)
    C8A 0.039(4) 0.034(4) 0.022(3) -0.002(3) -0.011(3) -0.005(3)
    N1A 0.020(3) 0.015(2) 0.020(2) -0.0028(19) -0.001(2) -0.0004(18)
    N2A 0.023(3) 0.014(2) 0.021(2) -0.007(2) -0.005(2) -0.0019(19)
    N3A 0.021(3) 0.019(3) 0.018(2) 0.000(2) -0.005(2) 0.0017(19)
    N4A 0.026(3) 0.024(3) 0.015(2) 0.001(2) -0.004(2) 0.0015(19)
    N5A 0.018(2) 0.013(2) 0.016(2) -0.0007(18) -0.0020(19) 0.0007(17)
    N6A 0.019(2) 0.015(2) 0.021(2) 0.0009(19) 0.0037(19) 0.0017(18)
    N7A 0.028(3) 0.015(2) 0.025(2) 0.001(2) 0.001(2) 0.0028(19)
    C1B 0.016(3) 0.018(3) 0.021(2) 0.004(2) 0.003(2) 0.002(2)
    C2B 0.026(3) 0.019(3) 0.018(3) -0.002(2) -0.004(2) 0.002(2)
    C3B 0.023(3) 0.023(3) 0.029(3) 0.001(2) -0.004(3) 0.002(3)
    C4B 0.021(3) 0.023(3) 0.020(3) 0.001(2) -0.003(2) 0.000(2)
    C5B 0.023(3) 0.017(3) 0.017(2) -0.001(2) 0.003(2) 0.003(2)
    C6B 0.020(3) 0.016(3) 0.022(3) -0.001(2) 0.002(2) 0.001(2)
    C7B 0.025(3) 0.025(3) 0.020(3) 0.003(3) -0.002(2) -0.001(2)
    C8B 0.043(4) 0.033(4) 0.024(3) -0.004(3) -0.005(3) -0.007(3)
    N1B 0.021(3) 0.018(2) 0.018(2) -0.0035(19) -0.0010(19) 0.0033(19)
    N2B 0.025(3) 0.017(2) 0.020(2) -0.005(2) -0.005(2) -0.0017(19)
    N3B 0.024(3) 0.018(3) 0.022(2) -0.003(2) -0.007(2) -0.0026(19)
    N4B 0.026(3) 0.022(3) 0.014(2) 0.000(2) -0.004(2) -0.0011(19)
    N5B 0.019(2) 0.019(3) 0.016(2) -0.0033(19) -0.0054(19) 0.0015(18)
    N6B 0.016(2) 0.015(2) 0.017(2) 0.0018(18) -0.0029(19) 0.0031(17)
    N7B 0.028(3) 0.022(3) 0.030(3) 0.000(2) -0.001(2) 0.006(2)
    O1 0.038(3) 0.024(2) 0.031(2) 0.008(2) 0.003(2) 0.0046(19)
    O2 0.068(4) 0.032(3) 0.026(2) -0.023(3) -0.006(3) 0.002(2)
    O3 0.041(3) 0.022(2) 0.027(3) -0.006(2) 0.002(2) 0.0006(18)
    O4 0.057(4) 0.035(3) 0.026(2) -0.013(3) -0.009(3) 0.005(2)
    Br1 0.0212(3) 0.0251(3) 0.0239(3) 0.0039(2) 0.0000(2) 0.0014(2)
    Br2 0.0303(4) 0.0254(3) 0.0363(3) -0.0067(3) 0.0068(3) -0.0072(3)
    Cu 0.0210(3) 0.0142(3) 0.0144(3) -0.0030(3) -0.0043(2) 0.0018(3)
_geom_special_details
;
 All esds (except the esd in the dihedral angle between two l.s. planes)
 are estimated using the full covariance matrix.  The cell esds are taken
 into account individually in the estimation of esds in distances, angles
 and torsion angles; correlations between esds in cell parameters are only
 used when they are defined by crystal symmetry.  An approximate (isotropic)
 treatment of cell esds is used for estimating esds involving l.s. planes.
;
loop_
    _geom_bond_atom_site_label_1
    _geom_bond_atom_site_label_2
    _geom_bond_site_symmetry_2
    _geom_bond_distance
    _geom_bond_publ_flag
    C1A N6A . 1.346(8) ?
    C1A C4A . 1.391(8) ?
    C1A C5A . 1.438(8) ?
    C2A N6A . 1.336(7) ?
    C2A C3A . 1.404(9) ?
    C2A H2A . 0.9500 ?
    C3A N7A . 1.328(8) ?
    C3A H3A . 0.9500 ?
    C4A N7A . 1.338(8) ?
    C4A H4A . 0.9500 ?
    C5A N1A . 1.317(7) ?
    C5A N5A . 1.353(7) ?
    C6A N2A . 1.317(8) ?
    C6A N5A . 1.349(7) ?
    C6A N3A . 1.368(8) ?
    C7A N4A . 1.310(8) ?
    C7A N3A . 1.378(8) ?
    C7A C8A . 1.489(8) ?
    C8A H8A . 0.9800 ?
    C8A H8B . 0.9800 ?
    C8A H8C . 0.9800 ?
    N1A N2A . 1.382(7) ?
    N1A Cu . 1.953(5) ?
    N3A H3NA . 0.86(3) ?
    N4A N5A . 1.380(7) ?
    N6A Cu . 2.117(5) ?
    C1B N6B . 1.343(7) ?
    C1B C2B . 1.374(8) ?
    C1B C5B . 1.444(8) ?
    C2B N7B . 1.331(8) ?
    C2B H2B . 0.9500 ?
    C3B N7B . 1.329(9) ?
    C3B C4B . 1.403(9) ?
    C3B H3B . 0.9500 ?
    C4B N6B . 1.320(8) ?
    C4B H4B . 0.9500 ?
    C5B N1B . 1.320(7) ?
    C5B N5B . 1.350(8) ?
    C6B N2B . 1.311(8) ?
    C6B N5B . 1.349(7) ?
    C6B N3B . 1.352(8) ?
    C7B N4B . 1.313(8) ?
    C7B N3B . 1.376(8) ?
    C7B C8B . 1.480(9) ?
    C8B H8D . 0.9800 ?
    C8B H8E . 0.9800 ?
    C8B H8F . 0.9800 ?
    N1B N2B . 1.385(7) ?
    N1B Cu . 1.951(5) ?
    N3B H3NB . 0.85(3) ?
    N4B N5B . 1.391(6) ?
    N6B Cu . 2.125(5) ?
    O1 Cu . 2.410(5) ?
    O1 H1W . 0.83(3) ?
    O1 H2W . 0.83(3) ?
    O2 H3W . 0.82(3) ?
    O2 H4W . 0.81(3) ?
    O3 H5W . 0.79(3) ?
    O3 H6W . 0.80(3) ?
    O4 H7W . 0.83(3) ?
    O4 H8W . 0.81(3) ?
    Br1 Cu . 2.7466(12) ?
loop_
    _geom_angle_atom_site_label_1
    _geom_angle_atom_site_label_2
    _geom_angle_atom_site_label_3
    _geom_angle_site_symmetry_1
    _geom_angle_site_symmetry_3
    _geom_angle
    _geom_angle_publ_flag
    N6A C1A C4A . . 121.1(5) ?
    N6A C1A C5A . . 113.4(5) ?
    C4A C1A C5A . . 125.5(5) ?
    N6A C2A C3A . . 120.0(6) ?
    N6A C2A H2A . . 120.0 ?
    C3A C2A H2A . . 120.0 ?
    N7A C3A C2A . . 122.6(6) ?
    N7A C3A H3A . . 118.7 ?
    C2A C3A H3A . . 118.7 ?
    N7A C4A C1A . . 121.6(6) ?
    N7A C4A H4A . . 119.2 ?
    C1A C4A H4A . . 119.2 ?
    N1A C5A N5A . . 107.3(5) ?
    N1A C5A C1A . . 120.2(5) ?
    N5A C5A C1A . . 132.5(5) ?
    N2A C6A N5A . . 113.6(5) ?
    N2A C6A N3A . . 141.3(5) ?
    N5A C6A N3A . . 105.0(5) ?
    N4A C7A N3A . . 114.4(5) ?
    N4A C7A C8A . . 123.9(6) ?
    N3A C7A C8A . . 121.8(6) ?
    C7A C8A H8A . . 109.5 ?
    C7A C8A H8B . . 109.5 ?
    H8A C8A H8B . . 109.5 ?
    C7A C8A H8C . . 109.5 ?
    H8A C8A H8C . . 109.5 ?
    H8B C8A H8C . . 109.5 ?
    C5A N1A N2A . . 111.8(5) ?
    C5A N1A Cu . . 114.2(4) ?
    N2A N1A Cu . . 133.9(4) ?
    C6A N2A N1A . . 102.1(5) ?
    C6A N3A C7A . . 105.4(5) ?
    C6A N3A H3NA . . 128(5) ?
    C7A N3A H3NA . . 126(5) ?
    C7A N4A N5A . . 101.5(5) ?
    C6A N5A C5A . . 105.2(5) ?
    C6A N5A N4A . . 113.7(5) ?
    C5A N5A N4A . . 141.1(5) ?
    C2A N6A C1A . . 117.8(5) ?
    C2A N6A Cu . . 130.8(4) ?
    C1A N6A Cu . . 111.4(4) ?
    C3A N7A C4A . . 116.8(5) ?
    N6B C1B C2B . . 122.2(5) ?
    N6B C1B C5B . . 113.0(5) ?
    C2B C1B C5B . . 124.8(5) ?
    N7B C2B C1B . . 121.4(6) ?
    N7B C2B H2B . . 119.3 ?
    C1B C2B H2B . . 119.3 ?
    N7B C3B C4B . . 122.5(6) ?
    N7B C3B H3B . . 118.7 ?
    C4B C3B H3B . . 118.7 ?
    N6B C4B C3B . . 120.2(6) ?
    N6B C4B H4B . . 119.9 ?
    C3B C4B H4B . . 119.9 ?
    N1B C5B N5B . . 106.8(5) ?
    N1B C5B C1B . . 120.5(6) ?
    N5B C5B C1B . . 132.6(5) ?
    N2B C6B N5B . . 113.1(5) ?
    N2B C6B N3B . . 141.3(5) ?
    N5B C6B N3B . . 105.6(5) ?
    N4B C7B N3B . . 113.6(5) ?
    N4B C7B C8B . . 124.2(6) ?
    N3B C7B C8B . . 122.1(6) ?
    C7B C8B H8D . . 109.5 ?
    C7B C8B H8E . . 109.5 ?
    H8D C8B H8E . . 109.5 ?
    C7B C8B H8F . . 109.5 ?
    H8D C8B H8F . . 109.5 ?
    H8E C8B H8F . . 109.5 ?
    C5B N1B N2B . . 111.6(5) ?
    C5B N1B Cu . . 114.2(4) ?
    N2B N1B Cu . . 134.2(4) ?
    C6B N2B N1B . . 102.5(5) ?
    C6B N3B C7B . . 106.2(5) ?
    C6B N3B H3NB . . 119(5) ?
    C7B N3B H3NB . . 134(5) ?
    C7B N4B N5B . . 101.8(5) ?
    C6B N5B C5B . . 106.0(5) ?
    C6B N5B N4B . . 112.7(5) ?
    C5B N5B N4B . . 141.2(5) ?
    C4B N6B C1B . . 117.2(5) ?
    C4B N6B Cu . . 131.1(4) ?
    C1B N6B Cu . . 111.7(4) ?
    C3B N7B C2B . . 116.5(5) ?
    Cu O1 H1W . . 111(6) ?
    Cu O1 H2W . . 115(6) ?
    H1W O1 H2W . . 101(4) ?
    H3W O2 H4W . . 112(9) ?
    H5W O3 H6W . . 103(8) ?
    H7W O4 H8W . . 105(9) ?
    N1B Cu N1A . . 175.5(2) ?
    N1B Cu N6A . . 97.78(19) ?
    N1A Cu N6A . . 80.67(19) ?
    N1B Cu N6B . . 80.60(19) ?
    N1A Cu N6B . . 100.64(19) ?
    N6A Cu N6B . . 175.62(18) ?
    N1B Cu O1 . . 91.16(19) ?
    N1A Cu O1 . . 84.78(19) ?
    N6A Cu O1 . . 93.64(17) ?
    N6B Cu O1 . . 82.35(17) ?
    N1B Cu Br1 . . 92.56(15) ?
    N1A Cu Br1 . . 91.68(15) ?
    N6A Cu Br1 . . 92.06(13) ?
    N6B Cu Br1 . . 92.08(13) ?
    O1 Cu Br1 . . 172.72(11) ?
loop_
    _geom_torsion_atom_site_label_1
    _geom_torsion_atom_site_label_2
    _geom_torsion_atom_site_label_3
    _geom_torsion_atom_site_label_4
    _geom_torsion_site_symmetry_1
    _geom_torsion_site_symmetry_2
    _geom_torsion_site_symmetry_3
    _geom_torsion_site_symmetry_4
    _geom_torsion
    _geom_torsion_publ_flag
    N6A C2A C3A N7A . . . . 1.2(9) ?
    N6A C1A C4A N7A . . . . -1.6(9) ?
    C5A C1A C4A N7A . . . . 179.5(5) ?
    N6A C1A C5A N1A . . . . 2.0(8) ?
    C4A C1A C5A N1A . . . . -179.0(6) ?
    N6A C1A C5A N5A . . . . -179.4(6) ?
    C4A C1A C5A N5A . . . . -0.5(10) ?
    N5A C5A N1A N2A . . . . 0.1(6) ?
    C1A C5A N1A N2A . . . . 179.0(5) ?
    N5A C5A N1A Cu . . . . 177.7(3) ?
    C1A C5A N1A Cu . . . . -3.4(7) ?
    N5A C6A N2A N1A . . . . 0.8(6) ?
    N3A C6A N2A N1A . . . . 178.5(7) ?
    C5A N1A N2A C6A . . . . -0.5(6) ?
    Cu N1A N2A C6A . . . . -177.5(4) ?
    N2A C6A N3A C7A . . . . -179.3(8) ?
    N5A C6A N3A C7A . . . . -1.4(6) ?
    N4A C7A N3A C6A . . . . 0.7(7) ?
    C8A C7A N3A C6A . . . . -179.9(6) ?
    N3A C7A N4A N5A . . . . 0.3(7) ?
    C8A C7A N4A N5A . . . . -179.1(6) ?
    N2A C6A N5A C5A . . . . -0.7(7) ?
    N3A C6A N5A C5A . . . . -179.3(4) ?
    N2A C6A N5A N4A . . . . -179.6(5) ?
    N3A C6A N5A N4A . . . . 1.8(6) ?
    N1A C5A N5A C6A . . . . 0.3(6) ?
    C1A C5A N5A C6A . . . . -178.4(6) ?
    N1A C5A N5A N4A . . . . 178.8(6) ?
    C1A C5A N5A N4A . . . . 0.1(12) ?
    C7A N4A N5A C6A . . . . -1.3(6) ?
    C7A N4A N5A C5A . . . . -179.7(7) ?
    C3A C2A N6A C1A . . . . -0.8(8) ?
    C3A C2A N6A Cu . . . . 178.8(4) ?
    C4A C1A N6A C2A . . . . 1.0(8) ?
    C5A C1A N6A C2A . . . . -180.0(5) ?
    C4A C1A N6A Cu . . . . -178.7(4) ?
    C5A C1A N6A Cu . . . . 0.3(6) ?
    C2A C3A N7A C4A . . . . -1.7(8) ?
    C1A C4A N7A C3A . . . . 1.9(8) ?
    N6B C1B C2B N7B . . . . -1.4(9) ?
    C5B C1B C2B N7B . . . . -178.9(5) ?
    N7B C3B C4B N6B . . . . -1.9(10) ?
    N6B C1B C5B N1B . . . . -1.3(8) ?
    C2B C1B C5B N1B . . . . 176.3(6) ?
    N6B C1B C5B N5B . . . . -178.6(6) ?
    C2B C1B C5B N5B . . . . -1.0(10) ?
    N5B C5B N1B N2B . . . . 0.3(6) ?
    C1B C5B N1B N2B . . . . -177.6(5) ?
    N5B C5B N1B Cu . . . . -179.9(4) ?
    C1B C5B N1B Cu . . . . 2.2(7) ?
    N5B C6B N2B N1B . . . . -0.8(6) ?
    N3B C6B N2B N1B . . . . -179.3(8) ?
    C5B N1B N2B C6B . . . . 0.3(6) ?
    Cu N1B N2B C6B . . . . -179.4(4) ?
    N2B C6B N3B C7B . . . . 179.2(8) ?
    N5B C6B N3B C7B . . . . 0.6(6) ?
    N4B C7B N3B C6B . . . . 0.3(7) ?
    C8B C7B N3B C6B . . . . 179.9(6) ?
    N3B C7B N4B N5B . . . . -1.0(6) ?
    C8B C7B N4B N5B . . . . 179.4(6) ?
    N2B C6B N5B C5B . . . . 1.0(7) ?
    N3B C6B N5B C5B . . . . -179.9(5) ?
    N2B C6B N5B N4B . . . . 179.6(5) ?
    N3B C6B N5B N4B . . . . -1.3(6) ?
    N1B C5B N5B C6B . . . . -0.8(6) ?
    C1B C5B N5B C6B . . . . 176.8(6) ?
    N1B C5B N5B N4B . . . . -178.7(6) ?
    C1B C5B N5B N4B . . . . -1.2(12) ?
    C7B N4B N5B C6B . . . . 1.4(6) ?
    C7B N4B N5B C5B . . . . 179.3(7) ?
    C3B C4B N6B C1B . . . . 0.6(8) ?
    C3B C4B N6B Cu . . . . 179.2(4) ?
    C2B C1B N6B C4B . . . . 1.0(8) ?
    C5B C1B N6B C4B . . . . 178.7(5) ?
    C2B C1B N6B Cu . . . . -177.8(5) ?
    C5B C1B N6B Cu . . . . -0.1(6) ?
    C4B C3B N7B C2B . . . . 1.5(9) ?
    C1B C2B N7B C3B . . . . 0.2(9) ?
loop_
    _geom_hbond_atom_site_label_D
    _geom_hbond_atom_site_label_H
    _geom_hbond_atom_site_label_A
    _geom_hbond_site_symmetry_A
    _geom_hbond_distance_DH
    _geom_hbond_distance_HA
    _geom_hbond_distance_DA
    _geom_hbond_angle_DHA
    _geom_hbond_publ_flag
    C2A H2A N2B . 0.95 2.38 3.137(8) 136.5 yes
    C3A H3A Br1 1_545 0.95 3.11 4.058(6) 173.3 yes
    N3A H3NA O2 . 0.86(3) 1.82(3) 2.657(7) 165(7) yes
    C4B H4B N2A . 0.95 2.52 3.276(8) 136.1 yes
    C4B H4B Br1 3 0.95 3.09 3.848(6) 138.0 yes
    N3B H3NB Br2 . 0.85(3) 2.34(3) 3.190(5) 173(7) yes
    O1 H1W Br1 3_545 0.83(3) 2.42(3) 3.229(5) 166(6) yes
    O1 H2W Br2 3 0.83(3) 2.49(3) 3.301(5) 168(8) yes
    O2 H3W Br1 3 0.82(3) 2.43(3) 3.237(5) 173(9) yes
    O2 H4W O3 3_565 0.81(3) 1.89(4) 2.691(7) 167(10) yes
    O3 H5W O4 2_565 0.79(3) 2.08(6) 2.746(7) 141(8) yes
    O3 H6W N7A . 0.80(3) 2.17(4) 2.931(7) 159(9) yes
    O4 H7W N7B . 0.83(3) 2.12(3) 2.939(7) 171(9) yes
    O4 H8W Br2 3_565 0.81(3) 2.56(6) 3.272(6) 147(8) yes
_shelx_space_group_comment
;
The symmetry employed for this shelxl refinement is uniquely defined
by the following loop, which should always be used as a source of
symmetry information in preference to the above space-group names.
They are only intended as comments.
;
_shelx_estimated_absorpt_T_min     0.236
_shelx_estimated_absorpt_T_max     0.497
_shelx_hkl_file
;
 -13  -3  -4   85.01    8.48   1
 -13  -3  -3   31.70    6.87   1
 -13  -3  -2   16.16    6.59   1
 -13  -3  -1   -2.31    5.53   1
 -13  -3  10   51.84    6.48   1
 -13  -3  11   12.82    5.16   1
 -13  -3  12   11.49    5.36   1
 -13  -1  -3  108.58    8.75   1
 -13  -1  -2   68.56    7.62   1
 -13  -1  -1   52.42    6.81   1
 -13  -1   0  111.51    9.29   1
 -13  -1  14   36.60    5.93   1
 -13  -1  15   77.79    7.59   1
 -13  -1  16    6.71    5.13   1
 -12  -6   0    1.59    5.29   1
 -12  -4  -6   42.77    6.41   1
 -12  -4  -5   31.25    6.48   1
 -12  -4  -4  314.00   17.37   1
 -12  -4  -3   23.14    6.16   1
 -12  -4  -2  119.46    8.96   1
 -12  -4  -1   90.06    8.73   1
 -12  -4   0   24.70    5.86   1
 -12  -4   1  113.42    9.16   1
 -12  -4   2  143.52   10.30   1
 -12  -4   3   56.40    6.61   1
 -12  -4   8  100.80    8.23   1
 -12  -4  13   74.13    7.23   1
 -12  -4  14   45.29    6.19   1
 -12  -4  15   13.69    5.11   1
 -12  -2  -4    6.30    5.27   1
 -12  -2  -3   58.22    7.02   1
 -12  -2  -2   56.10    6.59   1
 -12  -2  -1  222.90   13.44   1
 -12  -2   0   98.80    8.75   1
 -12  -2   1   17.81    4.30   1
 -12  -2   2   91.01    8.20   1
 -12  -2   3   76.04    7.32   1
 -12  -2   4   49.14    6.59   1
 -12  -2  10   34.22    5.50   1
 -12  -2  18    3.57    5.52   1
 -12  -2  19    1.00    5.50   1
 -12   0  -2   21.44    4.91   1
 -12   0   0  193.77   11.69   1
 -12   0   2  138.53    9.42   1
 -12   0   4    3.20    4.44   1
 -12   0  12  199.37   11.86   1
 -11  -7  -1   50.13    7.22   1
 -11  -7   0   32.95    6.31   1
 -11  -7   1  111.30    9.07   1
 -11  -7   2   11.49    5.90   1
 -11  -7   3   26.63    5.99   1
 -11  -5  -6    9.99    5.31   1
 -11  -5  -5  145.93   10.15   1
 -11  -5  -4   51.12    6.72   1
 -11  -5  -3   46.51    6.00   1
 -11  -5  -2  103.84    8.36   1
 -11  -5  -1   84.09    7.70   1
 -11  -5   0   74.13    7.23   1
 -11  -5   1  253.13   14.32   1
 -11  -5   2   31.36    5.49   1
 -11  -5   3   86.49    8.00   1
 -11  -5   4  122.54    9.74   1
 -11  -5   8   11.09   17.45   1
 -11  -5  11   63.68    6.70   1
 -11  -5  12   29.48    5.43   1
 -11  -5  13  146.89   10.18   1
 -11  -5  15   19.80    5.52   1
 -11  -5  16    1.77    4.68   1
 -11  -3  -6   18.84    5.38   1
 -11  -3  -5   50.69    6.41   1
 -11  -3  -4   63.52    6.85   1
 -11  -3  -3  155.75   10.23   1
 -11  -3  -2  282.58   15.13   1
 -11  -3  -1    3.06    4.34   1
 -11  -3   0  228.31   12.99   1
 -11  -3   1   31.58    5.62   1
 -11  -3   2  130.87    9.38   1
 -11  -3   3  124.77    8.71   1
 -11  -3   4  400.80   20.82   1
 -11  -3   5   52.85    6.25   1
 -11  -3   6  159.01   10.34   1
 -11  -3   9   -0.31    3.84   1
 -11  -3  12  113.64    8.31   1
 -11  -3  13  169.26   10.41   1
 -11  -3  14   70.39    6.88   1
 -11  -3  15   20.25    5.31   1
 -11  -3  16  201.07   11.91   1
 -11  -3  17   40.58    5.73   1
 -11  -3  18   15.44    5.34   1
 -11  -3  19   25.40    5.85   1
 -11  -3  20   19.71    5.59   1
 -11  -3  21   19.98    5.90   1
 -11  -1  -4  133.40    9.01   1
 -11  -1  -3   67.40    6.57   1
 -11  -1  -2   53.58    6.00   1
 -11  -1  -1    9.61    4.15   1
 -11  -1   0  143.28    9.34   1
 -11  -1   1  153.76    9.67   1
 -11  -1   2   60.68    6.08   1
 -11  -1   3   76.74    6.48   1
 -11  -1   4   55.06    6.23   1
 -11  -1   5   38.94    5.49   1
 -11  -1   6   20.34    4.69   1
 -11  -1   7  228.01   12.99   1
 -11  -1   8   45.29    5.25   1
 -11  -1  14  174.77   10.58   1
 -11  -1  15   23.14    4.91   1
 -11  -1  18   31.36    5.38   1
 -11  -1  19  116.86    8.86   1
 -11  -1  21   -1.06    5.40   1
 -11   1  -1   -4.54    4.26   1
 -11   1   0  127.24    8.57   1
 -11   1   1  147.87    9.48   1
 -11   1   2   45.29    5.52   1
 -11   1   3   68.56    6.46   1
 -11   1   4   56.55    5.56   1
 -11   1   5   41.22    5.14   1
 -11   1   6   25.40    4.64   1
 -11   1   7  249.01   12.62   1
 -11   1   8   43.96    5.44   1
 -10  -6  -7   48.44    6.26   1
 -10  -6  -6  110.46    8.62   1
 -10  -6  -5   21.25    5.26   1
 -10  -6  -4   24.21    5.41   1
 -10  -6  -3   60.84    6.86   1
 -10  -6  -2   53.88    6.31   1
 -10  -6  -1   33.64    5.57   1
 -10  -6   0   97.42    8.09   1
 -10  -6   1   79.74    7.50   1
 -10  -6   2   55.65    6.42   1
 -10  -6   3  214.04   13.17   1
 -10  -6   4   85.01    7.93   1
 -10  -6   5   44.36    5.99   1
 -10  -6   6   14.75    5.07   1
 -10  -6   7  199.37   11.58   1
 -10  -6   9  293.78   15.77   1
 -10  -6  10    2.76    4.78   1
 -10  -6  12   -4.12    4.79   1
 -10  -6  15  156.25   10.50   1
 -10  -6  16    8.70    4.96   1
 -10  -4  -7    2.56    4.58   1
 -10  -4  -6   34.93    5.32   1
 -10  -4  -5   -0.48    4.36   1
 -10  -4  -4   79.39    6.77   1
 -10  -4  -3    4.62    4.51   1
 -10  -4  -2   38.94    5.37   1
 -10  -4  -1    3.84    4.47   1
 -10  -4   0  299.29   15.57   1
 -10  -4   1   16.00    4.72   1
 -10  -4   2  104.24    7.96   1
 -10  -4   3   11.09    4.53   1
 -10  -4   4  105.47    7.60   1
 -10  -4   5   55.35    6.25   1
 -10  -4   6  432.22   21.62   1
 -10  -4   7  125.44    8.74   1
 -10  -4  13   19.80    4.89   1
 -10  -4  14   79.92    7.15   1
 -10  -4  15    2.86    3.62   1
 -10  -4  16   32.60    4.80   1
 -10  -4  17  113.64    8.31   1
 -10  -4  18  152.77   10.38   1
 -10  -4  19   80.28    7.88   1
 -10  -4  20   71.91    7.97   1
 -10  -4  21   19.62    5.76   1
 -10  -4  22   26.52    6.39   1
 -10  -4  23   17.81    6.58   1
 -10  -2  -6   -3.20    4.30   1
 -10  -2  -4   66.42    6.19   1
 -10  -2  -3  291.38   15.36   1
 -10  -2  -2   85.75    7.22   1
 -10  -2  -1  449.86   21.63   1
 -10  -2   0  151.04    9.34   1
 -10  -2   1    1.39    4.18   1
 -10  -2   2   57.91    6.09   1
 -10  -2   3  354.57   18.08   1
 -10  -2   4   57.91    5.63   1
 -10  -2   5  148.84    9.03   1
 -10  -2   6   81.36    6.67   1
 -10  -2   7   15.05    4.27   1
 -10  -2   8   91.20    7.07   1
 -10  -2  10  159.26    9.59   1
 -10  -2  13   57.61    5.77   1
 -10  -2  14   60.84    5.62   1
 -10  -2  15  134.56    8.82   1
 -10  -2  16   20.43    4.79   1
 -10  -2  17   30.03    5.04   1
 -10  -2  18   22.28    5.19   1
 -10  -2  19  148.60   10.00   1
 -10  -2  20   31.47    5.83   1
 -10  -2  21  157.50   10.54   1
 -10  -2  22    1.59    5.47   1
 -10  -2  23   12.32    5.19   1
 -10  -2  24   36.97    6.69   1
 -10  -2  25   86.12    8.54   1
 -10   0  -4  880.90   40.36   1
 -10   0  -2  175.03   10.32   1
 -10   0   0  584.19   27.55   1
 -10   0   2  614.05   28.25   1
 -10   0   4   99.00    6.96   1
 -10   0   6  228.92   12.41   1
 -10   0   8  148.84    9.03   1
 -10   0  10   42.25    4.55   1
 -10   0  12  171.35    9.95   1
 -10   0  14    1.28    3.68   1
 -10   0  16  347.08   17.51   1
 -10   0  18  314.35   16.31   1
 -10   2   0  145.44    8.92   1
 -10   2   1    3.80    3.59   1
 -10   2   2   65.29    5.66   1
 -10   2   3  353.06   17.66   1
 -10   2   4   47.33    4.95   1
 -10   2   5  148.11    8.52   1
 -10   2   6   93.32    6.38   1
 -10   2   7   12.96    3.60   1
 -10   6 -13   37.70    8.47   1
 -10   6 -12   27.35    7.64   1
 -10   6 -11   61.47   10.19   1
 -10   6 -10    4.28    7.78   1
  -9  -7  -7    9.55    4.33   1
  -9  -7  -6   18.32    4.62   1
  -9  -7  -5   50.84    5.70   1
  -9  -7  -4   83.36    6.94   1
  -9  -7  -3   83.91    7.14   1
  -9  -7  -2  114.49    8.56   1
  -9  -7  -1   72.76    6.82   1
  -9  -7   0   56.10    6.14   1
  -9  -7   1   46.65    6.01   1
  -9  -7   2  159.52   10.36   1
  -9  -7   3  122.10    8.84   1
  -9  -7   4   86.86    7.46   1
  -9  -7   5   73.62    6.86   1
  -9  -7   6   15.21    4.99   1
  -9  -7   7   12.46    4.73   1
  -9  -7   9   73.62    7.04   1
  -9  -7  13   12.18    4.61   1
  -9  -7  14   81.90    7.06   1
  -9  -7  15   39.82    5.68   1
  -9  -7  16   20.52    5.16   1
  -9  -5  -7  141.37    9.04   1
  -9  -5  -6   29.27    4.65   1
  -9  -5  -5  350.44   18.35   1
  -9  -5  -4   23.81    4.98   1
  -9  -5  -3   63.52    6.06   1
  -9  -5  -2   61.78    5.97   1
  -9  -5  -1   14.59    4.05   1
  -9  -5   0  172.13   10.50   1
  -9  -5   1   50.69    5.41   1
  -9  -5   2   15.76    3.89   1
  -9  -5   3    3.13    3.65   1
  -9  -5   4   -1.74    3.88   1
  -9  -5   5  109.62    7.75   1
  -9  -5   6  101.81    7.67   1
  -9  -5   7   48.30    5.14   1
  -9  -5   8   98.01    7.52   1
  -9  -5   9   20.88    4.48   1
  -9  -5  12   34.93    4.73   1
  -9  -5  13   53.73    6.01   1
  -9  -5  14  123.21    8.66   1
  -9  -5  15  160.53    9.88   1
  -9  -5  16   94.28    7.77   1
  -9  -5  17  398.00   20.75   1
  -9  -5  18   13.76    5.57   1
  -9  -5  19  111.09    8.85   1
  -9  -5  20   81.90    7.96   1
  -9  -5  21  129.50   10.01   1
  -9  -5  22   61.31    7.52   1
  -9  -5  23  106.50    9.91   1
  -9  -3  -7  192.93   11.11   1
  -9  -3  -6  138.53    8.47   1
  -9  -3  -5  196.28   10.93   1
  -9  -3  -4  199.09   11.29   1
  -9  -3  -3   21.90    4.40   1
  -9  -3  -2  120.56    7.91   1
  -9  -3  -1  328.33   16.67   1
  -9  -3   0   40.32    5.08   1
  -9  -3   1  145.93    8.94   1
  -9  -3   2  106.71    7.44   1
  -9  -3   3    5.52    4.04   1
  -9  -3   4  101.81    7.06   1
  -9  -3   5  518.02   24.58   1
  -9  -3   6   16.32    3.80   1
  -9  -3   7  169.52    9.90   1
  -9  -3   8  428.49   20.29   1
  -9  -3   9  197.40   22.76   1
  -9  -3  11   33.18    4.61   1
  -9  -3  14  282.91   15.47   1
  -9  -3  15    3.39    3.86   1
  -9  -3  16   83.91    6.60   1
  -9  -3  17  103.84    7.34   1
  -9  -3  18  102.21    7.68   1
  -9  -3  19   57.91    6.39   1
  -9  -3  20  229.52   13.94   1
  -9  -3  21   53.58    6.73   1
  -9  -3  22   82.45    7.63   1
  -9  -3  23   60.37    7.15   1
  -9  -3  24  100.80    8.63   1
  -9  -3  25    0.94    6.17   1
  -9  -3  26   51.84    7.63   1
  -9  -1  -5  331.24   16.74   1
  -9  -1  -4  772.84   35.03   1
  -9  -1  -3   43.82    5.03   1
  -9  -1  -2  664.09   30.92   1
  -9  -1  -1  216.97   12.08   1
  -9  -1   0   90.44    6.47   1
  -9  -1   1  293.44   15.07   1
  -9  -1   2  550.84   25.35   1
  -9  -1   3   24.70    4.08   1
  -9  -1   4  516.65   24.09   1
  -9  -1   5  254.40   13.40   1
  -9  -1   6   48.02    4.71   1
  -9  -1   7  216.38   11.77   1
  -9  -1   8  354.95   17.71   1
  -9  -1   9   14.75    3.92   1
  -9  -1  10  389.27   18.94   1
  -9  -1  12   73.62    5.66   1
  -9  -1  14  105.06    7.17   1
  -9  -1  15   13.69    3.55   1
  -9  -1  16   49.98    5.37   1
  -9  -1  17   91.78    7.09   1
  -9  -1  18   70.22    6.37   1
  -9  -1  19   79.39    6.77   1
  -9  -1  20   36.24    5.30   1
  -9  -1  21   65.12    6.46   1
  -9  -1  22   -5.57    4.91   1
  -9  -1  23   46.38    6.54   1
  -9  -1  24   96.24    8.04   1
  -9  -1  25    0.44    5.98   1
  -9   1  -2  685.39   30.89   1
  -9   1  -1  231.65   11.87   1
  -9   1   0   93.90    6.20   1
  -9   1   1  296.87   14.82   1
  -9   1   2  537.78   25.05   1
  -9   1   3   24.80    3.88   1
  -9   1   4  501.76   23.74   1
  -9   1   5  253.45   13.05   1
  -9   1   6   53.00    4.66   1
  -9   1   7  230.13   11.53   1
  -9   1   8  370.95   17.72   1
  -9   1   9   13.18    3.56   1
  -9   1  10  389.27   18.55   1
  -9   1  11  244.61   12.82   1
  -9   1  12   81.36    5.77   1
  -9   1  14  111.72    6.98   1
  -9   1  15    4.62    3.40   1
  -9   3   2  110.25    6.72   1
  -9   3   3   -5.20    2.92   1
  -9   5 -14   84.64    9.57   1
  -9   5 -13  101.40   11.08   1
  -9   7 -14   36.97    9.00   1
  -9   7 -12    7.18    7.18   1
  -9   7 -11   90.63   11.23   1
  -9   7 -10   70.90   10.44   1
  -9   7  -9   52.56    9.72   1
  -9   7  -8   85.56   11.10   1
  -9   7  -7   15.52    8.04   1
  -9   7  -6   26.94    8.51   1
  -9   7  -5   52.71    9.58   1
  -9   7  -4   92.93   10.99   1
  -9   7  -3   93.90   11.82   1
  -8  -8  -6  147.87    9.24   1
  -8  -8  -5    9.18    4.06   1
  -8  -8  -4    4.58    3.94   1
  -8  -8  -3   29.27    4.87   1
  -8  -8  -2   96.24    7.26   1
  -8  -8  -1   88.17    6.95   1
  -8  -8   0  130.42    8.45   1
  -8  -8   1  121.66    8.16   1
  -8  -8   2   -2.72    4.12   1
  -8  -8   3   34.57    5.41   1
  -8  -8   4  132.94    8.76   1
  -8  -8   5  164.61   10.26   1
  -8  -8   6   79.03    7.11   1
  -8  -8   7  170.82   10.46   1
  -8  -8   8    4.71    4.56   1
  -8  -8  11   95.84    7.64   1
  -8  -8  12   72.93    6.83   1
  -8  -8  13   60.84    6.55   1
  -8  -8  14    8.82    4.99   1
  -8  -6  -6   13.54    4.05   1
  -8  -6  -5  208.22   11.54   1
  -8  -6  -4   56.10    5.39   1
  -8  -6  -3  618.52   29.84   1
  -8  -6  -2   79.92    6.62   1
  -8  -6  -1  127.92    8.37   1
  -8  -6   0    8.76    4.08   1
  -8  -6   1   83.17    6.20   1
  -8  -6   2   58.52    5.66   1
  -8  -6   3  234.09   13.46   1
  -8  -6   4  172.66   10.25   1
  -8  -6   5  197.12   10.95   1
  -8  -6   6  102.21    7.28   1
  -8  -6   7   73.27    6.33   1
  -8  -6   8  119.46    8.09   1
  -8  -6  10   83.91    6.41   1
  -8  -6  11  139.00    8.72   1
  -8  -6  12   27.14    4.48   1
  -8  -6  13  131.33    8.94   1
  -8  -6  14   75.00    6.58   1
  -8  -6  15   20.88    4.94   1
  -8  -6  16   35.28    5.82   1
  -8  -6  17   73.44    7.37   1
  -8  -6  18   41.60    6.19   1
  -8  -6  19  218.74   13.02   1
  -8  -6  20    0.72    5.54   1
  -8  -6  21   51.41    7.31   1
  -8  -6  22    0.01    5.44   1
  -8  -4  -7  285.61   14.53   1
  -8  -4  -6  523.49   24.71   1
  -8  -4  -5  301.37   14.93   1
  -8  -4  -4  223.80   11.97   1
  -8  -4  -3  111.09    7.38   1
  -8  -4  -2  110.46    7.57   1
  -8  -4  -1  232.56   12.51   1
  -8  -4   0  629.51   28.10   1
  -8  -4   1  327.61   16.29   1
  -8  -4   2  234.40   12.25   1
  -8  -4   3   69.39    5.33   1
  -8  -4   4  103.43    6.92   1
  -8  -4   5   16.97    3.79   1
  -8  -4   6  274.56   13.92   1
  -8  -4   7   32.49    4.45   1
  -8  -4   8   31.02    4.34   1
  -8  -4   9   26.01    3.98   1
  -8  -4  11   11.97    3.81   1
  -8  -4  12   85.01    6.45   1
  -8  -4  13   63.68    5.75   1
  -8  -4  14   79.74    6.43   1
  -8  -4  15   19.45    4.41   1
  -8  -4  16  234.09   13.16   1
  -8  -4  17   43.03    5.51   1
  -8  -4  18  145.68    9.66   1
  -8  -4  19   94.87    7.79   1
  -8  -4  20  186.05   12.00   1
  -8  -4  21   80.10    7.70   1
  -8  -4  22  296.18   16.52   1
  -8  -4  24   42.51    6.52   1
  -8  -4  25   72.42    8.17   1
  -8  -4  26    6.86    6.24   1
  -8  -4  27  165.64   11.58   1
  -8  -2  -6   99.60    6.79   1
  -8  -2  -5  124.99    7.83   1
  -8  -2  -4  197.96   10.69   1
  -8  -2  -3  290.02   14.65   1
  -8  -2  -2  277.56   13.99   1
  -8  -2  -1   16.56    3.50   1
  -8  -2   0   77.79    5.47   1
  -8  -2   1  448.59   21.18   1
  -8  -2   2   76.56    5.78   1
  -8  -2   3  745.84   32.77   1
  -8  -2   4   95.26    6.25   1
  -8  -2   5   67.08    5.41   1
  -8  -2   6  192.10    9.98   1
  -8  -2   7  592.44   27.26   1
  -8  -2   8  526.70   24.79   1
  -8  -2   9  646.68   30.52   1
  -8  -2  10  124.77    7.60   1
  -8  -2  11  103.84    6.73   1
  -8  -2  12   23.43    3.87   1
  -8  -2  13  729.00   34.56   1
  -8  -2  14   11.56    4.01   1
  -8  -2  15  206.78   11.50   1
  -8  -2  16   68.56    5.96   1
  -8  -2  17   18.49    3.70   1
  -8  -2  18   90.44    7.04   1
  -8  -2  19  333.79   16.81   1
  -8  -2  20   49.84    6.07   1
  -8  -2  21  139.00    9.67   1
  -8  -2  23   56.25    6.60   1
  -8  -2  24   95.45    8.40   1
  -8  -2  25  142.09   10.49   1
  -8  -2  26   62.25    7.10   1
  -8  -2  27   -4.75    6.23   1
  -8  -2  28   53.00    7.86   1
  -8  -2  28   51.41    7.74   1
  -8  -2  29   98.01    9.50   1
  -8  -2  29   92.93   10.03   1
  -8   0  -4   58.98    4.92   1
  -8   0  -2  421.07   19.70   1
  -8   0   0  442.26   21.03   1
  -8   0   2    4.33    2.83   1
  -8   0   4 1180.61   52.23   1
  -8   0   6  716.10   31.58   1
  -8   0   8  104.45    6.34   1
  -8   0  10  947.41   42.48   1
  -8   0  12 1066.68   47.68   1
  -8   0  14   91.39    6.50   1
  -8   0  16  467.42   22.48   1
  -8   0  18  485.32   22.91   1
  -8   0  20   13.62    4.28   1
  -8   0  22  334.89   17.20   1
  -8   0  24   54.02    6.32   1
  -8   0  26  135.96   10.49   1
  -8   0  28   29.05    6.25   1
  -8   0  30   -2.50    5.21   1
  -8   2  -1   11.16    2.74   1
  -8   2   0   71.40    5.07   1
  -8   2   1  430.98   20.76   1
  -8   2   2   91.97    5.56   1
  -8   2   3  716.10   32.65   1
  -8   2   4   88.36    5.64   1
  -8   2   5   71.74    4.91   1
  -8   2   6  179.56    9.38   1
  -8   2   7  587.58   26.66   1
  -8   2   8  521.67   24.67   1
  -8   2   9  679.12   30.75   1
  -8   2  10  124.77    7.15   1
  -8   2  11   91.78    5.94   1
  -8   2  12   23.33    3.48   1
  -8   2  13  782.32   34.12   1
  -8   4 -15    0.66    5.33   1
  -8   6 -14   43.16    7.36   1
  -8   6 -12   25.20    6.93   1
  -8   6 -11  188.51   15.10   1
  -8   6 -10   -3.72    7.45   1
  -8   6  -9  430.15   29.04   1
  -8   6  -8   60.37    9.01   1
  -8   6  -7  107.33   10.77   1
  -8   8 -11   31.02    9.02   1
  -8   8  -9   17.14    8.61   1
  -8   8  -8   34.69    9.07   1
  -8   8  -7    9.67    7.71   1
  -8   8  -6  143.52   13.90   1
  -8   8  -5   12.89    7.75   1
  -8   8  -2   98.01   11.48   1
  -8   8  -1   79.39   11.76   1
  -8   8   0  102.82   13.18   1
  -8   8   1  104.86   13.31   1
  -8   8   2   16.16    9.09   1
  -8   8   3   52.56   10.30   1
  -8   8   4  115.35   13.53   1
  -8   8   5  141.13   15.92   1
  -8   8   6   67.08   12.28   1
  -8   8   7  141.13   15.68   1
  -8   8   8    8.94    9.51   1
  -8   8   9  137.59   16.19   1
  -8   8  10   46.79   11.76   1
  -8   8  11   85.93   13.72   1
  -8   8  13   54.76   12.43   1
  -8   8  14    7.84   10.25   1
  -7  -9  -3   15.68    3.88   1
  -7  -9  -2   69.39    5.66   1
  -7  -9  -1   13.84    3.87   1
  -7  -9   0   54.02    5.29   1
  -7  -9   1    4.84    3.96   1
  -7  -9   2   42.12    5.19   1
  -7  -9   3   15.05    4.27   1
  -7  -9   4    5.86    4.11   1
  -7  -9   5   27.04    4.68   1
  -7  -9   6   71.91    6.44   1
  -7  -9   7   55.20    5.80   1
  -7  -9   8   30.03    5.26   1
  -7  -9   9  182.79   10.55   1
  -7  -7  -7   83.36    5.84   1
  -7  -7  -6   64.16    5.13   1
  -7  -7  -5    8.41    3.31   1
  -7  -7  -4  189.61   10.19   1
  -7  -7  -3   77.44    6.16   1
  -7  -7  -2   27.46    4.19   1
  -7  -7  -1  204.78   11.16   1
  -7  -7   0   57.76    5.62   1
  -7  -7   1   20.16    4.04   1
  -7  -7   2  169.00   10.40   1
  -7  -7   3   61.94    5.82   1
  -7  -7   4   34.22    4.68   1
  -7  -7   5  357.97   17.78   1
  -7  -7   6  202.49   11.10   1
  -7  -7   7  158.00    9.80   1
  -7  -7   8  181.44   10.51   1
  -7  -7   9   15.52    4.26   1
  -7  -7  10   25.81    4.57   1
  -7  -7  11  112.57    7.85   1
  -7  -7  12  123.65    8.23   1
  -7  -7  13   41.73    5.30   1
  -7  -7  14   54.02    6.03   1
  -7  -7  15   33.52    5.56   1
  -7  -7  16   17.98    5.09   1
  -7  -7  17   27.56    5.36   1
  -7  -7  18  162.82   10.72   1
  -7  -7  19   71.40    7.77   1
  -7  -7  20   65.12    7.42   1
  -7  -7  21   44.22    6.92   1
  -7  -5  -8   29.05    3.99   1
  -7  -5  -7  248.69   12.62   1
  -7  -5  -6   64.64    5.31   1
  -7  -5  -5  104.04    6.32   1
  -7  -5  -4  359.86   17.45   1
  -7  -5  -3  525.78   24.31   1
  -7  -5  -2   27.46    3.98   1
  -7  -5  -1  922.94   41.32   1
  -7  -5   0  116.42    7.34   1
  -7  -5   1  392.04   18.61   1
  -7  -5   2  402.00   19.25   1
  -7  -5   3  821.97   37.27   1
  -7  -5   4   74.65    5.88   1
  -7  -5   5  592.92   28.25   1
  -7  -5   6   75.52    5.91   1
  -7  -5   7   82.99    6.01   1
  -7  -5   8  167.18    9.31   1
  -7  -5   9   99.60    6.99   1
  -7  -5  11  142.56    8.60   1
  -7  -5  12   32.26    4.54   1
  -7  -5  13   22.00    4.31   1
  -7  -5  14   20.79    4.38   1
  -7  -5  16  116.86    8.22   1
  -7  -5  17   38.32    5.32   1
  -7  -5  18  108.99    7.93   1
  -7  -5  19   71.91    6.95   1
  -7  -5  20   -0.23    4.49   1
  -7  -5  21  157.50   10.79   1
  -7  -5  22   74.48    8.11   1
  -7  -5  23   58.22    7.48   1
  -7  -5  24   26.73    6.41   1
  -7  -5  25   55.80    7.62   1
  -7  -5  26    7.95    5.81   1
  -7  -5  27  151.54   11.57   1
  -7  -3  -7  125.22    7.61   1
  -7  -3  -6  324.00   15.48   1
  -7  -3  -5  359.86   16.69   1
  -7  -3  -4 1180.61   51.54   1
  -7  -3  -3   55.50    4.47   1
  -7  -3  -2  327.25   15.92   1
  -7  -3  -1  137.83    8.22   1
  -7  -3   0  457.53   21.39   1
  -7  -3   1   69.56    5.17   1
  -7  -3   2  542.89   25.16   1
  -7  -3   3  208.80   10.69   1
  -7  -3   4  143.76    8.15   1
  -7  -3   5  116.86    7.13   1
  -7  -3   6  327.61   16.29   1
  -7  -3   7   29.16    3.78   1
  -7  -3   8  644.65   30.47   1
  -7  -3   9  414.53   20.36   1
  -7  -3  10  142.32    8.35   1
  -7  -3  11  227.41   11.76   1
  -7  -3  12   81.18    5.77   1
  -7  -3  13   -3.50    2.99   1
  -7  -3  14  179.29    9.91   1
  -7  -3  15  309.06   15.47   1
  -7  -3  16   51.70    5.18   1
  -7  -3  17  181.98   10.79   1
  -7  -3  18  129.50    8.42   1
  -7  -3  19    4.20    3.98   1
  -7  -3  20   29.59    5.22   1
  -7  -3  21   82.08    7.25   1
  -7  -3  22   57.76    6.38   1
  -7  -3  23   32.26    5.79   1
  -7  -3  24  235.32   13.81   1
  -7  -3  25   -2.25    5.37   1
  -7  -3  25    4.33    5.32   1
  -7  -3  26   69.22    7.99   1
  -7  -3  26   57.00    7.55   1
  -7  -3  27   64.32    8.18   1
  -7  -3  27   68.89    8.30   1
  -7  -3  28  103.43    9.76   1
  -7  -3  28   98.60    9.14   1
  -7  -3  29   42.38    7.03   1
  -7  -3  29   38.32    7.18   1
  -7  -3  30  181.71   14.02   1
  -7  -3  30  165.64   12.87   1
  -7  -1  -6   75.52    5.39   1
  -7  -1  -5  171.09    9.42   1
  -7  -1  -4   91.20    6.11   1
  -7  -1  -3  256.32   12.81   1
  -7  -1  -2  205.64   10.90   1
  -7  -1  -1  295.15   14.77   1
  -7  -1   0  105.47    6.37   1
  -7  -1   1  168.48    9.09   1
  -7  -1   2  139.24    7.79   1
  -7  -1   3  402.40   19.26   1
  -7  -1   4   21.16    3.22   1
  -7  -1   5  231.34   11.56   1
  -7  -1   6  324.00   15.48   1
  -7  -1   7   18.66    2.94   1
  -7  -1   8  329.42   15.61   1
  -7  -1   9  335.26   16.11   1
  -7  -1  10   56.40    4.66   1
  -7  -1  11  345.96   16.37   1
  -7  -1  12  609.60   27.65   1
  -7  -1  13   37.45    4.41   1
  -7  -1  14  628.00   28.57   1
  -7  -1  15  601.23   26.97   1
  -7  -1  16   84.82    6.63   1
  -7  -1  17  127.69    7.68   1
  -7  -1  18  414.53   22.80   1
  -7  -1  18  393.63   19.44   1
  -7  -1  19    1.88    3.51   1
  -7  -1  20  288.66   15.63   1
  -7  -1  20  304.50   17.80   1
  -7  -1  21  161.29   10.16   1
  -7  -1  21  183.33   11.37   1
  -7  -1  22   30.80    5.11   1
  -7  -1  22   25.30    5.03   1
  -7  -1  23   40.83    5.75   1
  -7  -1  23   43.69    5.68   1
  -7  -1  24  145.68   10.62   1
  -7  -1  24  138.53    9.42   1
  -7  -1  25   28.30    5.21   1
  -7  -1  26  176.09   12.74   1
  -7  -1  26  170.82   11.24   1
  -7  -1  27   75.69    8.18   1
  -7  -1  27   73.96    8.08   1
  -7  -1  28   37.45    6.24   1
  -7  -1  28   36.00    7.08   1
  -7  -1  29   38.07    7.03   1
  -7  -1  30   17.56    6.12   1
  -7   1  -3  250.59   12.66   1
  -7   1  -2  216.97   10.90   1
  -7   1  -1  301.72   14.59   1
  -7   1   0  109.62    6.28   1
  -7   1   1  173.98    8.97   1
  -7   1   2  142.09    7.63   1
  -7   1   3  412.90   19.10   1
  -7   1   4   23.33    2.80   1
  -7   1   5  230.74   11.54   1
  -7   1   6  318.62   15.35   1
  -7   1   7   15.29    2.58   1
  -7   1   8  320.77   15.40   1
  -7   1   9  342.62   16.29   1
  -7   1  10   66.91    4.58   1
  -7   1  11  345.22   15.98   1
  -7   1  12  620.01   27.39   1
  -7   1  13   41.22    4.11   1
  -7   1  14  650.25   28.56   1
  -7   1  15  562.16   31.30   1
  -7   1  15  578.88   27.91   1
  -7   1  16  104.24    6.53   1
  -7   1  17  119.46    7.65   1
  -7   1  17  129.05    8.18   1
  -7   1  18  412.50   19.09   1
  -7   1  19    1.00   13.68   1
  -7   1  19    4.45    3.38   1
  -7   1  20  309.76   15.49   1
  -7   1  22   30.14    4.61   1
  -7   1  23   44.36    5.46   1
  -7   1  25   31.92    5.42   1
  -7   1  26  175.56   12.19   1
  -7   1  28   31.81    6.43   1
  -7   1  29   48.86    7.27   1
  -7   1  30   -0.48    5.67   1
  -7   3 -16    9.99    4.36   1
  -7   3   2  509.40   24.38   1
  -7   3   3  194.88   10.05   1
  -7   3   4  147.38    7.77   1
  -7   3   5  121.00    6.60   1
  -7   3   6  339.30   15.84   1
  -7   3   7   31.14    3.01   1
  -7   3   8  689.59   29.94   1
  -7   3   9  431.39   19.94   1
  -7   5 -16   24.50    6.04   1
  -7   5 -15   43.43    6.85   1
  -7   5 -14   11.97    5.47   1
  -7   5 -13   42.38    6.77   1
  -7   5 -12   79.57    8.56   1
  -7   5 -11   81.72    8.68   1
  -7   5 -10   86.68    8.57   1
  -7   7 -15  103.23   11.58   1
  -7   7 -14   47.89    8.86   1
  -7   7 -13   50.84    8.70   1
  -7   7 -12   24.50    7.03   1
  -7   7 -11   40.83    8.43   1
  -7   7 -10  117.51   11.71   1
  -7   7  -9  132.71   12.44   1
  -7   7  -8   59.29    8.62   1
  -7   7  -7   83.36    9.68   1
  -7   7  -6   71.23    9.12   1
  -7   7  -5    7.45    6.88   1
  -7   7  -4  201.07   15.88   1
  -7   7  -3   89.49   10.22   1
  -7   7  -2   26.11    7.66   1
  -7   7  -1  207.65   16.43   1
  -7   7   0   72.93    9.91   1
  -7   7   2  184.69   16.04   1
  -7   7   3   77.62   10.22   1
  -7   9  -8    6.20    8.52   1
  -7   9  -7  104.65   12.28   1
  -7   9  -5   31.14    9.15   1
  -7   9  -4   -3.65    8.52   1
  -7   9  -3    8.53    8.70   1
  -7   9  -2   49.98   10.89   1
  -7   9  -1   10.37    7.79   1
  -7   9   0   51.98   10.67   1
  -7   9   1   -7.18    7.61   1
  -7   9   2   62.41   11.06   1
  -7   9   3   16.48    8.77   1
  -7   9   4    6.45    9.04   1
  -7   9   5   10.43    9.95   1
  -7   9   6   48.02   11.50   1
  -7   9   7   41.09   10.38   1
  -7   9   9  142.56   16.95   1
  -7   9  10   33.52   11.35   1
  -6  -8  -6   62.57    4.90   1
  -6  -8  -5  152.28    8.39   1
  -6  -8  -4    0.66    2.98   1
  -6  -8  -3  189.61   10.47   1
  -6  -8  -2   93.12    6.56   1
  -6  -8  -1  246.18   12.55   1
  -6  -8   0   12.89    3.66   1
  -6  -8   1   41.73    4.52   1
  -6  -8   2   59.44    5.09   1
  -6  -8   3   30.47    4.20   1
  -6  -8   4   55.20    5.35   1
  -6  -8   5   20.98    4.03   1
  -6  -8   6    4.93    3.64   1
  -6  -8   7   14.21    3.85   1
  -6  -8   8   35.05    4.50   1
  -6  -8   9   17.72    4.04   1
  -6  -8  10   83.72    6.59   1
  -6  -8  11   54.17    5.45   1
  -6  -8  12   35.16    4.98   1
  -6  -8  13   74.13    6.37   1
  -6  -8  14   63.04    6.19   1
  -6  -8  15  117.72    8.25   1
  -6  -8  16   41.73    5.94   1
  -6  -8  18    8.07    5.00   1
  -6  -8  19  119.68    9.19   1
  -6  -6  -7  162.82    8.68   1
  -6  -6  -6   81.90    5.79   1
  -6  -6  -5  165.64    9.27   1
  -6  -6  -4  167.18    9.31   1
  -6  -6  -2  139.00    8.02   1
  -6  -6  -1  104.24    6.33   1
  -6  -6   0  113.85    7.04   1
  -6  -6   1  632.52   27.16   1
  -6  -6   3  131.79    8.27   1
  -6  -6   4   30.80    4.00   1
  -6  -6   5  205.92   11.19   1
  -6  -6   6   52.27    4.77   1
  -6  -6   7  480.05   22.35   1
  -6  -6   8  113.85    7.47   1
  -6  -6   9   66.26    5.54   1
  -6  -6  10   42.38    4.69   1
  -6  -6  11  214.04   11.70   1
  -6  -6  12  154.75    9.21   1
  -6  -6  13  660.49   29.81   1
  -6  -6  14  129.96    8.66   1
  -6  -6  15  104.86    7.99   1
  -6  -6  16  100.20    7.81   1
  -6  -6  17    4.93    4.26   1
  -6  -6  18  189.06   11.55   1
  -6  -6  19  140.19    9.95   1
  -6  -6  20   68.89    6.47   1
  -6  -6  21   57.61    6.83   1
  -6  -6  22   66.59    6.85   1
  -6  -6  23  104.04    9.18   1
  -6  -6  24   55.80    7.32   1
  -6  -6  25    2.28    5.83   1
  -6  -6  26   26.32    6.98   1
  -6  -4  -7   18.49    3.01   1
  -6  -4  -6   43.03    3.80   1
  -6  -4  -5   30.69    3.55   1
  -6  -4  -4  838.68   37.07   1
  -6  -4  -3  103.23    6.10   1
  -6  -4  -2  820.25   35.51   1
  -6  -4  -1  238.70   11.43   1
  -6  -4   0  125.22    6.94   1
  -6  -4   1  244.92   11.89   1
  -6  -4   2  670.81   31.08   1
  -6  -4   3  199.09   29.07   1
  -6  -4   4 1001.09   44.93   1
  -6  -4   5  137.83    7.98   1
  -6  -4   6  122.77    7.09   1
  -6  -4   7  438.06   20.93   1
  -6  -4   8  194.04   10.31   1
  -6  -4   9  339.66   16.96   1
  -6  -4  10  834.63   38.71   1
  -6  -4  11  247.43   13.21   1
  -6  -4  12   89.68    6.06   1
  -6  -4  13   14.29    3.55   1
  -6  -4  14  420.25   21.32   1
  -6  -4  15  111.94    7.41   1
  -6  -4  16  292.75   15.40   1
  -6  -4  17  130.19    8.44   1
  -6  -4  18   52.13    5.78   1
  -6  -4  19   13.40    4.17   1
  -6  -4  20   82.99    7.47   1
  -6  -4  21   54.46    6.35   1
  -6  -4  22  111.30    8.44   1
  -6  -4  23   14.52    4.19   1
  -6  -4  23    4.71    5.21   1
  -6  -4  24   37.33    6.84   1
  -6  -4  24   46.79    6.57   1
  -6  -4  25   19.54    5.48   1
  -6  -4  25   28.30    5.85   1
  -6  -4  26  155.25   10.96   1
  -6  -4  26  123.21   11.32   1
  -6  -4  27   17.22    6.56   1
  -6  -4  27   10.24    5.70   1
  -6  -4  28    3.28    5.94   1
  -6  -4  28   15.92    6.46   1
  -6  -4  29   11.29    6.65   1
  -6  -4  29    5.15    6.27   1
  -6  -4  30   62.09    8.67   1
  -6  -4  30   73.96    8.77   1
  -6  -2  -6  216.38   11.18   1
  -6  -2  -5 1667.91   73.51   1
  -6  -2  -4  137.12    7.73   1
  -6  -2  -3  465.26   21.14   1
  -6  -2  -2  113.64    6.61   1
  -6  -2  -1  190.16    9.38   1
  -6  -2   0  239.01   11.75   1
  -6  -2   1 1287.37   55.97   1
  -6  -2   2   14.52    2.67   1
  -6  -2   3  588.06   26.19   1
  -6  -2   4  249.96   11.07   1
  -6  -2   5 1311.16   58.66   1
  -6  -2   6 2129.82   95.99   1
  -6  -2   7  777.85   36.26   1
  -6  -2   8  708.62   32.48   1
  -6  -2   9  264.71   13.34   1
  -6  -2  10   71.40    5.07   1
  -6  -2  11  259.53   13.21   1
  -6  -2  12   55.80    4.18   1
  -6  -2  13  289.68   14.30   1
  -6  -2  14  117.72    6.73   1
  -6  -2  15    4.41    2.69   1
  -6  -2  16   72.08    5.26   1
  -6  -2  17  410.47   19.85   1
  -6  -2  17  422.30   23.43   1
  -6  -2  18   29.81    4.70   1
  -6  -2  18   23.33    4.15   1
  -6  -2  19  495.06   23.58   1
  -6  -2  19  488.85   27.42   1
  -6  -2  20   55.80    5.68   1
  -6  -2  20   46.51    5.87   1
  -6  -2  21   23.23    4.63   1
  -6  -2  21   27.67    4.94   1
  -6  -2  22   36.97    5.59   1
  -6  -2  22   34.46    5.40   1
  -6  -2  23  302.06   16.34   1
  -6  -2  23  304.50   18.85   1
  -6  -2  24   17.81    5.23   1
  -6  -2  25  239.94   16.11   1
  -6  -2  25  254.40   14.35   1
  -6  -2  26   16.08    5.45   1
  -6  -2  26   20.61    5.08   1
  -6  -2  27    7.40    5.55   1
  -6  -2  27   15.21    5.62   1
  -6  -2  28   50.55    7.39   1
  -6  -2  28   57.46    7.28   1
  -6  -2  29  147.38   12.14   1
  -6  -2  29  157.50   11.30   1
  -6  -2  30  103.84    9.37   1
  -6  -2  30  104.86    9.83   1
  -6  -2  31   57.76    8.21   1
  -6  -2  31   79.57    8.38   1
  -6  -2  32   54.76    7.84   1
  -6  -2  32   57.46    8.03   1
  -6   0  -4  299.98   14.90   1
  -6   0  -2 1227.80   53.96   1
  -6   0   0 1369.74   59.22   1
  -6   0   2  124.10    6.91   1
  -6   0   4 1417.52   61.75   1
  -6   0   6  203.92   10.28   1
  -6   0   8 1077.15   47.26   1
  -6   0  10  342.99   15.93   1
  -6   0  12   30.14    3.18   1
  -6   0  14  852.64   45.55   1
  -6   0  14  860.25   38.13   1
  -6   0  16  830.02   36.30   1
  -6   0  16  788.49   43.24   1
  -6   0  18  122.99    8.87   1
  -6   0  18  138.30    8.00   1
  -6   0  20  541.03   25.59   1
  -6   0  22  623.00   28.95   1
  -6   0  22  616.03   34.25   1
  -6   0  24  156.50   11.26   1
  -6   0  24  160.53    9.88   1
  -6   0  26  739.30   39.15   1
  -6   0  26  667.19   32.55   1
  -6   0  28  239.94   17.35   1
  -6   0  30   45.83    6.91   1
  -6   0  32  188.79   14.29   1
  -6   2 -16  155.50   18.70   1
  -6   2   0  230.43   11.54   1
  -6   2   1 1195.08   55.31   1
  -6   2   2    6.10    5.19   1
  -6   2   3  557.43   25.97   1
  -6   2   4  210.25   10.73   1
  -6   2   5 1303.93   58.50   1
  -6   2   6 2130.75   92.32   1
  -6   2   7  807.70   34.67   1
  -6   2   8  768.95   32.17   1
  -6   2   9  278.22   12.68   1
  -6   2  10   76.39    4.54   1
  -6   2  11  274.90   12.60   1
  -6   2  12   39.82   11.99   1
  -6   2  12   53.29    3.94   1
  -6   2  13  289.34   13.95   1
  -6   2  14  112.15    6.14   1
  -6   2  14   91.78    6.51   1
  -6   2  15    6.40    2.18   1
  -6   2  15   13.40    2.49   1
  -6   2  16   66.75    4.74   1
  -6   2  17  395.21   23.06   1
  -6   2  17  431.39   19.52   1
  -6   2  18   29.05    3.56   1
  -6   2  19  497.29   27.21   1
  -6   2  22   37.45    5.14   1
  -6   2  24   14.90    4.79   1
  -6   2  25  232.87   15.57   1
  -6   2  26   22.28    5.38   1
  -6   2  27   12.32    5.05   1
  -6   2  28   59.14    7.23   1
  -6   2  29  160.78   11.67   1
  -6   2  30   79.21    8.90   1
  -6   4 -17   92.54   10.20   1
  -6   4 -16  235.32   23.01   1
  -6   4 -15  268.96   20.99   1
  -6   4 -14   93.70    8.71   1
  -6   4 -13   -0.77    4.42   1
  -6   4 -12  519.84   30.10   1
  -6   4 -11  106.50    8.46   1
  -6   6 -17   25.10    6.81   1
  -6   6 -15  141.61   14.76   1
  -6   6 -14  120.34   11.19   1
  -6   6 -13  140.66   12.57   1
  -6   6 -12  153.76   12.65   1
  -6   6 -11   77.79    8.47   1
  -6   6 -10  192.65   13.88   1
  -6   6  -9   47.33    6.88   1
  -6   6  -8  143.04   11.48   1
  -6   6  -7  164.87   13.10   1
  -6   6  -6   98.80    9.34   1
  -6   6  -5  204.78   14.02   1
  -6   6  -4  194.88   13.96   1
  -6   6  -3   -0.66    5.43   1
  -6   6  -2  154.50   12.43   1
  -6   8 -18   23.33    7.63   1
  -6   8 -16    4.41    7.27   1
  -6   8 -14  107.33   21.96   1
  -6   8 -13  213.45   24.84   1
  -6   8 -12   47.61    9.94   1
  -6   8 -11  161.29   14.99   1
  -6   8 -10    1.64    6.76   1
  -6   8  -9   87.24   10.46   1
  -6   8  -8   51.55    8.62   1
  -6   8  -6   72.93    9.91   1
  -6   8  -5  145.44   13.75   1
  -6   8  -4    3.72    6.56   1
  -6   8  -3  206.50   16.09   1
  -6   8  -2  111.30   11.82   1
  -6   8  -1  229.52   18.79   1
  -6   8   0   14.06    7.35   1
  -6   8   1   34.11    8.53   1
  -6   8   2   54.17    8.98   1
  -6   8   3   26.94    7.89   1
  -6   8   4   56.70    9.49   1
  -6   8   5   14.21    7.24   1
  -6   8   6   15.21    8.27   1
  -6   8   7   16.32    8.48   1
  -6   8   8   29.70    8.50   1
  -6   8   9    7.78    7.14   1
  -6   8  10   83.72   11.35   1
  -6   8  11   46.38    9.94   1
  -6   8  15   87.24   12.52   1
  -6   8  17   39.94   10.36   1
  -6   8  18   10.05    9.89   1
  -5  -9  -1  164.10    9.22   1
  -5  -9   0   30.14    3.84   1
  -5  -9   1   96.24    6.28   1
  -5  -9   2   99.40    6.38   1
  -5  -9   3  173.45    9.22   1
  -5  -9   4  199.66   10.74   1
  -5  -9   5  123.21    7.55   1
  -5  -9   6   10.56    3.58   1
  -5  -9   7   19.27    4.04   1
  -5  -9   8   58.83    5.22   1
  -5  -9   9   26.73    4.34   1
  -5  -9  10   35.16    4.63   1
  -5  -9  11   30.91    4.78   1
  -5  -9  13    6.81    4.44   1
  -5  -9  14   38.07    5.31   1
  -5  -9  15    9.42    4.61   1
  -5  -7  -6  417.79   19.21   1
  -5  -7  -5  392.04   17.82   1
  -5  -7  -4  172.40    9.19   1
  -5  -7  -3   66.59    4.57   1
  -5  -7  -2  121.22    6.83   1
  -5  -7  -1   54.46    4.43   1
  -5  -7   0  389.67   17.77   1
  -5  -7   1  488.41   22.54   1
  -5  -7   2  246.80   12.57   1
  -5  -7   3  198.25   10.70   1
  -5  -7   4   71.91    5.26   1
  -5  -7   5   24.30    3.55   1
  -5  -7   6  343.73   16.32   1
  -5  -7   7  400.40   19.61   1
  -5  -7   8   16.65    3.59   1
  -5  -7   9  178.22   10.15   1
  -5  -7  10   47.20    4.67   1
  -5  -7  11    4.93    3.55   1
  -5  -7  12  170.04    9.65   1
  -5  -7  13  182.52   10.54   1
  -5  -7  14   14.52    4.04   1
  -5  -7  15  150.80    9.09   1
  -5  -7  16  107.95    7.48   1
  -5  -7  17   58.68    5.97   1
  -5  -7  18  151.29    9.84   1
  -5  -7  19   32.49    5.81   1
  -5  -7  20   -0.44    4.40   1
  -5  -7  21   39.44    6.41   1
  -5  -7  22   82.63    7.82   1
  -5  -7  23   73.27    8.05   1
  -5  -7  24   62.09    7.56   1
  -5  -5  -7  291.38   14.00   1
  -5  -5  -6   57.15    4.08   1
  -5  -5  -5   55.20    4.01   1
  -5  -5  -4   73.79    4.81   1
  -5  -5  -3  109.83    6.08   1
  -5  -5  -2  848.56   36.12   1
  -5  -5  -1   33.87    3.26   1
  -5  -5   0  154.26    8.20   1
  -5  -5   1  163.33    8.69   1
  -5  -5   2   29.27    3.35   1
  -5  -5   3  350.44   16.47   1
  -5  -5   4  358.72   16.67   1
  -5  -5   5  110.04    6.29   1
  -5  -5   6  348.57   16.80   1
  -5  -5   7  360.62   17.09   1
  -5  -5   8   71.57    5.08   1
  -5  -5   9  462.68   21.94   1
  -5  -5  10  171.87    9.44   1
  -5  -5  11  122.32    7.52   1
  -5  -5  12  272.25   14.19   1
  -5  -5  13  450.29   21.64   1
  -5  -5  14   21.53    4.27   1
  -5  -5  15  913.85   42.32   1
  -5  -5  16   24.01    4.70   1
  -5  -5  17  301.72   15.98   1
  -5  -5  18  271.59   14.83   1
  -5  -5  19  107.54    7.88   1
  -5  -5  20    8.29    4.44   1
  -5  -5  21  232.26   13.41   1
  -5  -5  22   17.47    4.93   1
  -5  -5  23   96.83    8.46   1
  -5  -5  24   93.90    8.91   1
  -5  -5  24   96.04    8.23   1
  -5  -5  25   25.10    5.31   1
  -5  -5  25   38.32    6.44   1
  -5  -5  26   60.53    8.09   1
  -5  -5  26   65.45    7.60   1
  -5  -5  27   52.13    7.65   1
  -5  -5  27   48.16    7.36   1
  -5  -5  28   35.52    6.91   1
  -5  -5  28   22.94    6.04   1
  -5  -5  29   -2.22    6.05   1
  -5  -3  -7  321.48   14.70   1
  -5  -3  -6   50.27    3.83   1
  -5  -3  -5   63.20    4.29   1
  -5  -3  -4  285.95   13.19   1
  -5  -3  -3  564.54   25.19   1
  -5  -3  -2   17.06    2.56   1
  -5  -3  -1  402.80   18.46   1
  -5  -3   0  269.29   12.47   1
  -5  -3   1   12.32    2.39   1
  -5  -3   2  195.16    9.50   1
  -5  -3   3  196.28    9.53   1
  -5  -3   4 1140.41   47.28   1
  -5  -3   5  649.74   28.55   1
  -5  -3   6 1104.23   45.86   1
  -5  -3   7   79.92    5.19   1
  -5  -3   8  246.18   11.92   1
  -5  -3   9  278.22   13.68   1
  -5  -3  10  757.35   34.12   1
  -5  -3  11   73.44    6.86   1
  -5  -3  12  854.98   38.60   1
  -5  -3  13   95.65    6.45   1
  -5  -3  14  408.44   19.00   1
  -5  -3  15   14.29    3.63   1
  -5  -3  16  540.10   29.28   1
  -5  -3  16  526.70   24.79   1
  -5  -3  17   34.22    4.56   1
  -5  -3  17   39.56    4.91   1
  -5  -3  18  719.85   37.56   1
  -5  -3  18  667.19   32.03   1
  -5  -3  19  223.20   11.95   1
  -5  -3  19  223.20   14.04   1
  -5  -3  20   87.05    7.46   1
  -5  -3  20   80.64    6.65   1
  -5  -3  21   58.37    5.81   1
  -5  -3  21   58.37    6.57   1
  -5  -3  22  171.61   11.79   1
  -5  -3  22  165.89   10.56   1
  -5  -3  23   97.61    8.30   1
  -5  -3  23   89.11    7.55   1
  -5  -3  24  216.38   12.94   1
  -5  -3  24  221.71   14.59   1
  -5  -3  25   87.80    8.62   1
  -5  -3  25   87.05    7.84   1
  -5  -3  26    6.15    5.46   1
  -5  -3  27   83.17    8.57   1
  -5  -3  27   91.20    8.40   1
  -5  -3  28    4.33    5.32   1
  -5  -3  28    9.06    5.60   1
  -5  -3  29   20.07    6.45   1
  -5  -3  29   18.32    6.16   1
  -5  -3  30    0.53    5.97   1
  -5  -3  30    4.54    6.01   1
  -5  -3  31  110.67   10.94   1
  -5  -3  31  127.46   10.16   1
  -5  -3  32   -4.54    6.26   1
  -5  -3  32   14.06    6.15   1
  -5  -1  -5   74.65    4.67   1
  -5  -1  -4  804.29   35.17   1
  -5  -1  -3  799.19   36.19   1
  -5  -1  -2  215.80   10.58   1
  -5  -1  -1  576.00   25.44   1
  -5  -1   0 1389.05   60.38   1
  -5  -1   1  207.65   10.09   1
  -5  -1   2 1871.43   79.60   1
  -5  -1   3  486.20   21.61   1
  -5  -1   4  449.44   20.35   1
  -5  -1   5  240.87   11.48   1
  -5  -1   6 1085.70   47.45   1
  -5  -1   7   42.64    3.40   1
  -5  -1   8  384.94   17.27   1
  -5  -1   9 1171.69   48.61   1
  -5  -1  10   63.04    6.19   1
  -5  -1  11  439.74   20.55   1
  -5  -1  11  474.37   24.39   1
  -5  -1  12   29.70    3.27   1
  -5  -1  12   27.25    3.03   1
  -5  -1  13  116.86    7.35   1
  -5  -1  13  109.20    6.48   1
  -5  -1  14  126.79    7.21   1
  -5  -1  14  109.62    7.75   1
  -5  -1  15  199.37   11.30   1
  -5  -1  15  185.78    9.81   1
  -5  -1  16  281.23   13.75   1
  -5  -1  16  291.38   16.05   1
  -5  -1  17   24.50    3.56   1
  -5  -1  17   16.65    3.67   1
  -5  -1  18  146.41    9.44   1
  -5  -1  18  135.49    7.92   1
  -5  -1  19  386.52   22.02   1
  -5  -1  19  389.27   18.55   1
  -5  -1  20   53.00    5.10   1
  -5  -1  20   50.27    5.81   1
  -5  -1  21  466.99   24.64   1
  -5  -1  21  438.48   20.94   1
  -5  -1  22  482.68   25.92   1
  -5  -1  22  454.12   21.74   1
  -5  -1  23   36.84    5.58   1
  -5  -1  23   19.71    4.80   1
  -5  -1  24  124.99    8.27   1
  -5  -1  24   92.35    8.65   1
  -5  -1  25  192.10   11.64   1
  -5  -1  25  200.79   13.32   1
  -5  -1  26  111.09    8.64   1
  -5  -1  26  125.66   10.09   1
  -5  -1  27  131.79    9.18   1
  -5  -1  27  139.48   10.87   1
  -5  -1  28  406.02   20.55   1
  -5  -1  28  393.23   24.19   1
  -5  -1  29   83.91    7.51   1
  -5  -1  29   83.72    8.78   1
  -5  -1  30  102.21    8.29   1
  -5  -1  30   89.49    9.46   1
  -5  -1  31  103.02    9.74   1
  -5  -1  32   23.14    6.54   1
  -5  -1  33   51.55    7.90   1
  -5   1  -2  223.80   10.77   1
  -5   1  -1  544.29   25.20   1
  -5   1   0 1360.13   60.48   1
  -5   1   1  208.51   10.11   1
  -5   1   2 1802.85   79.82   1
  -5   1   3  469.16   21.66   1
  -5   1   4  434.72   20.02   1
  -5   1   5  233.48   11.31   1
  -5   1   6 1048.46   47.27   1
  -5   1   7   46.10    3.12   1
  -5   1   8  392.44   17.04   1
  -5   1   9 1104.23   48.52   1
  -5   1   9 1013.79   63.04   1
  -5   1  10   60.06    3.88   1
  -5   1  10   33.52   16.79   1
  -5   1  11  440.58   23.93   1
  -5   1  11  447.32   20.30   1
  -5   1  12   25.50    2.53   1
  -5   1  13  107.12    6.00   1
  -5   1  14  125.44    6.72   1
  -5   1  15  181.44    9.16   1
  -5   1  15  160.28   12.15   1
  -5   1  16  283.92   15.84   1
  -5   1  16  271.26   13.51   1
  -5   1  17   20.79    3.01   1
  -5   1  17   19.45    3.53   1
  -5   1  18  124.77    9.83   1
  -5   1  18  135.26    7.68   1
  -5   1  19  379.86   18.32   1
  -5   1  20   50.55    4.55   1
  -5   1  20   48.30    5.42   1
  -5   1  21  423.54   20.58   1
  -5   1  21  408.85   24.26   1
  -5   1  22  410.06   25.51   1
  -5   1  22  449.86   21.63   1
  -5   1  23   24.60    4.96   1
  -5   1  23   30.14    4.17   1
  -5   1  24  113.85    8.75   1
  -5   1  25  199.09   12.98   1
  -5   1  26  125.22    9.62   1
  -5   1  27  124.77   10.28   1
  -5   1  28  403.61   23.71   1
  -5   1  29   73.27    8.22   1
  -5   1  30   85.56    8.69   1
  -5   1  31  100.60    9.03   1
  -5   1  32   34.22    6.43   1
  -5   1  33   37.70    6.88   1
  -5   3 -31   53.58    6.59   1
  -5   3 -30    9.49    5.42   1
  -5   3 -17   19.27    9.04   1
  -5   3 -15  328.33   25.37   1
  -5   3 -14  299.29   23.18   1
  -5   3 -13  186.05   12.82   1
  -5   3 -12  712.36   41.10   1
  -5   3   3  192.10    9.15   1
  -5   3   4 1012.51   46.46   1
  -5   3   5  617.52   27.83   1
  -5   3   6 1022.08   45.40   1
  -5   3   7   83.91    4.40   1
  -5   3   8  226.20   10.83   1
  -5   3   9  285.61   12.84   1
  -5   3  10  734.41   33.60   1
  -5   3  11   77.09    4.21   1
  -5   3  11    3.57   41.84   1
  -5   3  12  849.14   37.88   1
  -5   3  13  102.62    5.47   1
  -5   3  14  399.60   18.39   1
  -5   3  15    9.73    3.93   1
  -5   3  17    8.18   43.64   1
  -5   3  20   80.10    6.62   1
  -5   3  21   59.44    6.17   1
  -5   3  25   97.61    7.90   1
  -5   3  26    7.84    4.70   1
  -5   3  27   88.55    8.47   1
  -5   3  28   -2.56    5.18   1
  -5   5 -28   61.78    7.39   1
  -5   5 -27   64.96    7.25   1
  -5   5 -26    1.35    5.15   1
  -5   5 -25  153.26   10.15   1
  -5   5 -24   70.39    7.05   1
  -5   5 -18   81.90   12.13   1
  -5   5 -17  175.30   26.22   1
  -5   5 -16  142.56   14.81   1
  -5   5 -15  362.52   31.61   1
  -5   5 -14    5.15    4.45   1
  -5   5 -13  191.27   13.83   1
  -5   5 -12  390.85   24.91   1
  -5   5 -11   26.21    5.02   1
  -5   5 -10  234.70   15.63   1
  -5   5  -9  277.56   16.99   1
  -5   5  -8  201.64   13.35   1
  -5   5  -7  311.52   19.42   1
  -5   5  -6   57.61    6.53   1
  -5   5  -5   62.09    6.15   1
  -5   7 -18   24.01    6.76   1
  -5   7 -17   32.49    7.64   1
  -5   7 -16   27.46    6.92   1
  -5   7 -15   61.47    9.09   1
  -5   7 -13  175.03   14.02   1
  -5   7 -12  197.40   15.46   1
  -5   7 -11  106.09   10.51   1
  -5   7 -10  220.82   15.75   1
  -5   7  -9    9.00    5.76   1
  -5   7  -8   73.96    8.26   1
  -5   7  -7  167.18   12.93   1
  -5   7  -6  449.86   27.15   1
  -5   7  -5  408.44   25.46   1
  -5   7  -4  193.21   14.18   1
  -5   7  -3   70.73    8.24   1
  -5   7  -2  119.25   11.14   1
  -5   7  -1   48.72    7.40   1
  -5   7   0  400.80   25.23   1
  -5   7   1  487.97   31.81   1
  -5   7   2  261.79   18.45   1
  -5   7   3  199.94   15.84   1
  -5   7   4   60.68    8.41   1
  -5   7   5   22.47    7.20   1
  -5   7   6  316.48   23.13   1
  -5   7   7  416.57   27.76   1
  -5   7   9  188.79   15.66   1
  -5   7  10   30.03    7.89   1
  -5   7  11    5.29    7.04   1
  -5   7  12  157.50   14.81   1
  -5   7  13  161.80   15.52   1
  -5   7  14   21.25    8.21   1
  -5   7  15  139.48   13.94   1
  -5   7  16   77.44   11.44   1
  -5   7  19   32.95    8.95   1
  -5   7  20    9.99    7.90   1
  -5   9 -14   11.49    8.14   1
  -5   9 -13    9.73    7.68   1
  -5   9 -12   13.54    7.73   1
  -5   9 -11   25.70    8.62   1
  -5   9  -9  173.98   15.83   1
  -5   9  -8   81.00   10.98   1
  -5   9  -7  138.53   13.65   1
  -5   9  -6   41.09    8.33   1
  -5   9  -5  144.00   13.92   1
  -5   9  -4    9.36    9.79   1
  -5   9  -3  465.70   30.21   1
  -5   9  -1  182.52   15.94   1
  -5   9   1   97.61   11.86   1
  -5   9   2   89.30   11.91   1
  -5   9   3  152.52   14.33   1
  -5   9   4  207.36   17.86   1
  -5   9   5  103.43   13.22   1
  -5   9   6   -2.40    7.50   1
  -5   9   7   16.97    8.73   1
  -5   9   9   22.75   10.02   1
  -5   9  11   38.32   11.02   1
  -5   9  12   21.34    9.98   1
  -5   9  13   22.94   10.15   1
  -5   9  14   20.98   10.44   1
  -5   9  15   13.84    9.67   1
  -5   9  16   15.76    9.85   1
  -4 -10   8   19.01    3.66   1
  -4 -10   9    9.99    3.67   1
  -4 -10  10   51.84    5.33   1
  -4  -8  -5  144.00    7.68   1
  -4  -8  -4  171.09    8.63   1
  -4  -8  -3  229.52   11.21   1
  -4  -8  -2  126.11    6.96   1
  -4  -8  -1   65.93    4.71   1
  -4  -8   0   23.81    3.03   1
  -4  -8   1  227.10   11.45   1
  -4  -8   2  284.93   14.52   1
  -4  -8   3  287.98   14.25   1
  -4  -8   4  140.19    7.81   1
  -4  -8   5  250.27   12.34   1
  -4  -8   6   33.99    3.85   1
  -4  -8   7  333.79   16.08   1
  -4  -8   8  302.76   14.96   1
  -4  -8   9  157.50    9.29   1
  -4  -8  10   60.84    5.46   1
  -4  -8  11   57.30    5.30   1
  -4  -8  12   39.31    4.77   1
  -4  -8  13  144.96    8.67   1
  -4  -8  14  114.06    7.69   1
  -4  -8  15   69.22    5.99   1
  -4  -8  16   43.69    5.42   1
  -4  -8  17   13.76    4.75   1
  -4  -8  18   23.23    5.40   1
  -4  -8  19    8.88    5.13   1
  -4  -8  20   73.10    7.52   1
  -4  -8  21   35.16    6.05   1
  -4  -8  22   15.68    5.94   1
  -4  -6  -7  485.32   22.47   1
  -4  -6  -6  133.63    6.70   1
  -4  -6  -5  620.01   27.89   1
  -4  -6  -4   60.06    4.03   1
  -4  -6  -3  213.16    9.93   1
  -4  -6  -2  180.10    8.86   1
  -4  -6  -1  208.80   10.40   1
  -4  -6   0  447.32   19.88   1
  -4  -6   1  493.28   22.65   1
  -4  -6   2  164.61    8.47   1
  -4  -6   3  353.06   16.91   1
  -4  -6   4  309.41   14.78   1
  -4  -6   5  370.18   17.32   1
  -4  -6   6  240.56   12.10   1
  -4  -6   7  148.11    8.28   1
  -4  -6   8  138.06    7.99   1
  -4  -6   9   46.79    4.24   1
  -4  -6  10   32.15    3.63   1
  -4  -6  11  209.96   11.30   1
  -4  -6  12   43.43    4.35   1
  -4  -6  13   20.16    3.59   1
  -4  -6  14   50.98    5.00   1
  -4  -6  15  519.38   24.61   1
  -4  -6  16   17.22    4.32   1
  -4  -6  17  522.58   25.15   1
  -4  -6  18   43.82    5.43   1
  -4  -6  19   46.10    5.43   1
  -4  -6  20    2.10    4.29   1
  -4  -6  21   98.21    8.13   1
  -4  -6  22    0.96    4.82   1
  -4  -6  23  311.17   16.93   1
  -4  -6  24   -1.44    5.23   1
  -4  -6  25   39.44    6.53   1
  -4  -6  26   45.83    7.58   1
  -4  -6  26   39.56    6.79   1
  -4  -6  27   61.47    7.84   1
  -4  -6  27   75.69    8.87   1
  -4  -6  28    0.67    5.59   1
  -4  -6  28    4.84    5.28   1
  -4  -4 -31    9.80    4.70   1
  -4  -4  -7  508.05   22.99   1
  -4  -4  -6  312.58   14.14   1
  -4  -4  -5  524.87   22.45   1
  -4  -4  -4  961.00   43.40   1
  -4  -4  -3   68.23    4.30   1
  -4  -4  -2 1421.29   58.81   1
  -4  -4  -1   89.11    5.10   1
  -4  -4   0   22.28    2.45   1
  -4  -4   1   57.00    3.93   1
  -4  -4   2  481.80   21.07   1
  -4  -4   3   20.16    2.42   1
  -4  -4   4  188.79    9.07   1
  -4  -4   5   46.10    3.53   1
  -4  -4   6  629.51   28.10   1
  -4  -4   7    1.30    2.05   1
  -4  -4   8  581.29   26.52   1
  -4  -4   9   55.50    4.32   1
  -4  -4  10   24.60    2.78   1
  -4  -4  11   53.44    4.09   1
  -4  -4  12  568.35   26.22   1
  -4  -4  13   75.86    5.57   1
  -4  -4  14  843.32   38.33   1
  -4  -4  15  150.55    9.08   1
  -4  -4  16   41.09    4.49   1
  -4  -4  16   40.70    4.98   1
  -4  -4  17  154.50    8.95   1
  -4  -4  17  162.31   10.45   1
  -4  -4  18  462.25   21.93   1
  -4  -4  18  440.16   25.60   1
  -4  -4  19   72.76    6.65   1
  -4  -4  19   77.62    7.05   1
  -4  -4  20  670.29   36.76   1
  -4  -4  20  651.27   31.13   1
  -4  -4  21  186.05   11.46   1
  -4  -4  21  191.55   13.01   1
  -4  -4  22   62.41    6.64   1
  -4  -4  22   64.32    6.42   1
  -4  -4  23  132.02    9.19   1
  -4  -4  23  143.28   10.53   1
  -4  -4  24  214.33   14.35   1
  -4  -4  24  224.40   12.88   1
  -4  -4  25   98.01    9.11   1
  -4  -4  25  117.07    8.22   1
  -4  -4  26  289.68   15.66   1
  -4  -4  26  264.39   17.89   1
  -4  -4  27   67.40    7.88   1
  -4  -4  27   56.40    6.31   1
  -4  -4  28    1.14    4.39   1
  -4  -4  28    9.36    5.08   1
  -4  -4  29   98.41    8.33   1
  -4  -4  29   85.01    8.85   1
  -4  -4  30   74.48    7.77   1
  -4  -4  30   60.53    7.94   1
  -4  -4  31    2.25    6.00   1
  -4  -4  31   12.82    5.94   1
  -4  -2 -33   89.49    8.14   1
  -4  -2 -32   16.73    5.48   1
  -4  -2  -6   82.99    4.74   1
  -4  -2  -5  980.94   42.60   1
  -4  -2  -4  215.21    9.98   1
  -4  -2  -3   78.32    4.60   1
  -4  -2  -2  435.56   19.62   1
  -4  -2  -1 1171.01   50.65   1
  -4  -2   0  122.77    6.20   1
  -4  -2   1 1276.63   55.02   1
  -4  -2   2  232.56   11.28   1
  -4  -2   3  159.01    7.82   1
  -4  -2   4 1001.72   41.78   1
  -4  -2   5 1252.45   53.79   1
  -4  -2   6  142.09    6.91   1
  -4  -2   7  701.19   30.72   1
  -4  -2   8  344.47   15.96   1
  -4  -2   9  208.51   10.40   1
  -4  -2  10  457.53   21.39   1
  -4  -2  10  484.44   29.93   1
  -4  -2  11 2295.37  102.53   1
  -4  -2  11 2413.76  126.76   1
  -4  -2  12  382.98   41.10   1
  -4  -2  12  360.24   18.22   1
  -4  -2  13  350.81   17.23   1
  -4  -2  13  384.55   20.79   1
  -4  -2  14  239.94   12.08   1
  -4  -2  14  246.49   14.13   1
  -4  -2  15  352.69   16.90   1
  -4  -2  15  370.56   20.02   1
  -4  -2  16  259.21   15.46   1
  -4  -2  16  263.41   12.98   1
  -4  -2  17  569.30   32.45   1
  -4  -2  17  602.70   27.50   1
  -4  -2  18   83.91    6.05   1
  -4  -2  18   77.09    6.50   1
  -4  -2  19   39.82    4.54   1
  -4  -2  19   41.73    5.17   1
  -4  -2  20   94.28    7.77   1
  -4  -2  20   84.46    6.62   1
  -4  -2  21  315.06   17.04   1
  -4  -2  21  273.90   14.56   1
  -4  -2  22   72.59    6.99   1
  -4  -2  22   66.42    6.36   1
  -4  -2  23  124.99    8.50   1
  -4  -2  24   56.25    6.00   1
  -4  -2  24   58.06    6.55   1
  -4  -2  25   -0.44    4.18   1
  -4  -2  25    8.24    4.88   1
  -4  -2  26   66.26    6.67   1
  -4  -2  26   74.13    7.92   1
  -4  -2  27  242.74   13.71   1
  -4  -2  27  226.20   15.64   1
  -4  -2  28  116.21   10.13   1
  -4  -2  28  119.90    8.98   1
  -4  -2  29  128.60    9.75   1
  -4  -2  29  123.21   10.88   1
  -4  -2  30   41.60    6.71   1
  -4  -2  30   49.56    7.46   1
  -4  -2  31    2.40    5.95   1
  -4  -2  31   -0.38    5.36   1
  -4  -2  32    3.20    5.08   1
  -4  -2  32   13.25    5.97   1
  -4  -2  33  128.14   10.19   1
  -4  -2  33  135.49   11.41   1
  -4   0 -32  395.21   20.28   1
  -4   0  -2  665.64   29.41   1
  -4   0   0 1741.39   75.95   1
  -4   0   2 1454.66   62.55   1
  -4   0   4 2479.04  107.55   1
  -4   0   6  975.94   42.49   1
  -4   0   8 2429.50  134.07   1
  -4   0   8 2425.56  104.41   1
  -4   0  10 1496.14   96.70   1
  -4   0  10 1626.51   69.37   1
  -4   0  12  556.96   24.54   1
  -4   0  12  536.39   29.64   1
  -4   0  14  480.05   22.35   1
  -4   0  14  509.86   26.64   1
  -4   0  16  370.95   20.42   1
  -4   0  16  363.28   17.15   1
  -4   0  18   94.09    6.01   1
  -4   0  18   90.06    6.83   1
  -4   0  20  107.12    6.83   1
  -4   0  20  103.43    7.73   1
  -4   0  22  394.02   21.84   1
  -4   0  22  366.34   18.37   1
  -4   0  24  429.73   24.88   1
  -4   0  24  419.43   20.89   1
  -4   0  26  328.70   19.58   1
  -4   0  26  316.13   16.71   1
  -4   0  28   38.94    6.24   1
  -4   0  28   41.60    5.68   1
  -4   0  30   20.98    5.59   1
  -4   0  32  149.08   11.48   1
  -4   0  34   45.70    7.57   1
  -4   2 -33   93.90    8.33   1
  -4   2 -32   18.23    5.89   1
  -4   2 -31   18.40    6.01   1
  -4   2 -30   96.43    8.25   1
  -4   2 -29  228.92   13.31   1
  -4   2 -13  438.48   36.44   1
  -4   2 -12  323.28   25.17   1
  -4   2   0  128.14    6.11   1
  -4   2   1 1225.00   55.30   1
  -4   2   2  237.47   11.10   1
  -4   2   3  152.03    7.40   1
  -4   2   4  918.09   41.21   1
  -4   2   5 1213.13   53.64   1
  -4   2   6  130.42    6.40   1
  -4   2   7  669.77   30.54   1
  -4   2   8  348.57   15.31   1
  -4   2   9  210.83    9.87   1
  -4   2  10  480.92   21.05   1
  -4   2  11 2397.08  102.82   1
  -4   2  12  379.86   17.15   1
  -4   2  12  378.69   21.41   1
  -4   2  13  366.34   16.84   1
  -4   2  14  244.30   11.57   1
  -4   2  15  364.81   19.48   1
  -4   2  15  327.97   16.30   1
  -4   2  16  263.74   12.34   1
  -4   2  17  620.51   32.38   1
  -4   2  17  578.40   26.94   1
  -4   2  18   81.00    5.22   1
  -4   2  18   75.17    6.24   1
  -4   2  19   26.52    4.02   1
  -4   2  19   33.64    3.48   1
  -4   2  20   93.90    5.81   1
  -4   2  21  246.18   16.32   1
  -4   2  22   62.88    6.34   1
  -4   2  23  128.37    9.06   1
  -4   2  24   65.61    6.32   1
  -4   2  25   16.81    4.35   1
  -4   2  26   72.42    6.98   1
  -4   2  27  237.16   15.09   1
  -4   2  28  102.21    9.10   1
  -4   2  29  137.36   10.31   1
  -4   2  30   56.85    7.09   1
  -4   2  33  140.19   11.37   1
  -4   4 -31   17.22    5.39   1
  -4   4 -30   36.00    5.88   1
  -4   4 -29   -3.57    4.80   1
  -4   4 -28   12.89    5.38   1
  -4   4 -27   22.09    5.36   1
  -4   4 -26   54.61    6.50   1
  -4   4 -25   -4.00    4.72   1
  -4   4 -24    7.45    4.64   1
  -4   4 -17  135.49   20.95   1
  -4   4 -16  445.63   38.84   1
  -4   4 -15   78.50    7.80   1
  -4   4 -14  662.03   46.31   1
  -4   4 -13  206.50   14.08   1
  -4   4 -12   91.97    7.48   1
  -4   4 -11  217.56   14.75   1
  -4   4 -10  283.92   16.85   1
  -4   4  -9  192.10   13.03   1
  -4   4  -8 1671.99   87.50   1
  -4   4  -7  572.64   31.11   1
  -4   4  -6  326.16   19.14   1
  -4   4   7    1.49    0.95   1
  -4   4   8  579.36   26.00   1
  -4   4   9   58.37    3.06   1
  -4   4  11   -1.37   35.01   1
  -4   4  13   -0.56   51.85   1
  -4   4  16   26.11    6.85   1
  -4   4  17   72.08   39.39   1
  -4   4  19   57.91   53.12   1
  -4   4  20  597.31   45.46   1
  -4   4  22   60.53    6.22   1
  -4   4  24  203.92   13.71   1
  -4   6 -19  140.19   22.26   1
  -4   6 -18   22.37    6.05   1
  -4   6 -16   13.10    5.29   1
  -4   6 -15   34.22    6.32   1
  -4   6 -14   34.11   11.10   1
  -4   6 -13  267.00   18.63   1
  -4   6 -12    3.46    6.36   1
  -4   6 -11  678.60   39.07   1
  -4   6 -10   46.24    6.39   1
  -4   6  -9  106.50    9.08   1
  -4   6  -8   29.92    5.91   1
  -4   6  -7  526.70   31.21   1
  -4   6  -6  121.22   10.57   1
  -4   6  -5  638.57   37.90   1
  -4   6  -4   61.00    6.87   1
  -4   6  -3  202.21   14.50   1
  -4   6  -2  173.98   13.19   1
  -4   6  -1  202.49   14.80   1
  -4   6   0  438.06   27.63   1
  -4   6   1  523.49   31.12   1
  -4   6   2  166.41   12.90   1
  -4   6   3  340.03   23.60   1
  -4   6   4  303.11   20.89   1
  -4   6   5  362.52   24.37   1
  -4   6   6  232.87   17.40   1
  -4   6   7  144.24   12.01   1
  -4   6   8  137.12   12.18   1
  -4   6   9   48.02    7.35   1
  -4   6  10   23.33    6.57   1
  -4   6  11  207.65   16.43   1
  -4   6  12   49.28    7.44   1
  -4   6  13    6.15    5.70   1
  -4   6  14   37.70    7.74   1
  -4   6  15  462.25   33.97   1
  -4   6  17  455.82   40.99   1
  -4   6  18   36.72    7.64   1
  -4   6  20    8.01    6.79   1
  -4   8 -19   35.76    7.89   1
  -4   8 -17   44.49    8.80   1
  -4   8 -16   47.61    8.56   1
  -4   8 -15    4.08    6.91   1
  -4   8 -14   39.06    7.88   1
  -4   8 -13   36.84    7.89   1
  -4   8 -12    0.62    5.74   1
  -4   8 -11   21.25    6.64   1
  -4   8 -10  101.00   10.65   1
  -4   8  -9   39.31    7.52   1
  -4   8  -8   47.06    8.09   1
  -4   8  -7  120.12   11.84   1
  -4   8  -6  101.81   10.90   1
  -4   8  -5  141.85   13.10   1
  -4   8  -4  182.25   14.85   1
  -4   8  -3  241.18   17.70   1
  -4   8  -2  139.24   12.51   1
  -4   8  -1   72.76    9.04   1
  -4   8   0   18.32    6.33   1
  -4   8   1  237.16   17.86   1
  -4   8   2  317.20   22.08   1
  -4   8   3  298.60   21.43   1
  -4   8   4  140.90   13.77   1
  -4   8   5  252.81   19.08   1
  -4   8   6   41.99    8.81   1
  -4   8   7  324.72   23.79   1
  -4   8   8  296.53   22.39   1
  -4   8   9  162.05   15.02   1
  -4   8  10   66.75    9.64   1
  -4   8  11   65.93    9.91   1
  -4   8  12   46.10    9.37   1
  -4   8  13  126.79   13.74   1
  -4   8  14   95.06   12.28   1
  -4   8  15   46.92   10.14   1
  -4   8  16   25.50    9.60   1
  -4   8  17    4.41    8.48   1
  -4  10  -9   30.58    9.51   1
  -4  10  -8   11.49    7.86   1
  -4  10  -7   72.25   10.71   1
  -4  10  -6   35.52    9.54   1
  -4  10  -5    7.18    8.42   1
  -4  10  -4   27.35    9.00   1
  -4  10  -3   29.59    9.36   1
  -4  10  -2   33.41    8.55   1
  -4  10  -1  197.68   17.72   1
  -4  10   0   41.73    9.56   1
  -4  10   1   95.26   13.08   1
  -4  10   2   14.59    9.78   1
  -4  10   3   36.84    9.71   1
  -4  10   4   79.03   12.80   1
  -4  10   5  205.06   19.48   1
  -4  10   6   62.25   11.99   1
  -4  10   7   69.06   11.80   1
  -4  10   8   12.60    9.66   1
  -4  10  10   56.55   11.88   1
  -3  -9   3   35.40    3.57   1
  -3  -9   4   11.29    2.89   1
  -3  -9   5   86.49    5.58   1
  -3  -9   6   13.47    3.23   1
  -3  -9   7  498.18   22.77   1
  -3  -9   8   55.65    4.92   1
  -3  -9   9   95.65    6.45   1
  -3  -9  10    9.42    3.62   1
  -3  -9  11   77.79    6.00   1
  -3  -9  12   70.39    5.87   1
  -3  -9  13  155.25    8.72   1
  -3  -9  14   51.98    5.62   1
  -3  -9  15  143.28    8.86   1
  -3  -9  17   18.15    5.03   1
  -3  -9  18   26.11    5.52   1
  -3  -7  -5  216.38   10.00   1
  -3  -7  -4  147.62    7.53   1
  -3  -7  -3  119.68    6.13   1
  -3  -7  -2  342.99   15.93   1
  -3  -7  -1  165.89    8.50   1
  -3  -7   0  172.66    8.41   1
  -3  -7   1   79.92    4.83   1
  -3  -7   2   34.57    3.06   1
  -3  -7   3  117.07    6.49   1
  -3  -7   4  118.59    6.75   1
  -3  -7   5  222.61   11.04   1
  -3  -7   6  178.22    9.61   1
  -3  -7   7   12.96    2.88   1
  -3  -7   8  129.96    7.30   1
  -3  -7   9  375.20   17.82   1
  -3  -7  10  449.86   21.21   1
  -3  -7  11  483.56   21.99   1
  -3  -7  12  162.82    9.44   1
  -3  -7  13   37.21    4.51   1
  -3  -7  14   71.74    5.76   1
  -3  -7  15  164.87    9.24   1
  -3  -7  16  188.24   10.15   1
  -3  -7  17  214.92   11.43   1
  -3  -7  18   33.99    5.13   1
  -3  -7  19    5.02    4.08   1
  -3  -7  20  103.84    7.95   1
  -3  -7  21  122.10    8.62   1
  -3  -7  22  135.49    9.31   1
  -3  -7  24   47.33    6.74   1
  -3  -7  25  106.30    8.87   1
  -3  -7  26    6.66    5.21   1
  -3  -5 -29   39.94    4.80   1
  -3  -5 -28   22.00    3.94   1
  -3  -5 -27   45.97    4.61   1
  -3  -5  -6  466.13   20.29   1
  -3  -5  -5  985.33   42.06   1
  -3  -5  -5  852.64   44.97   1
  -3  -5  -4   76.39    4.20   1
  -3  -5  -4   63.84    3.84   1
  -3  -5  -3 1587.23   67.73   1
  -3  -5  -2   98.41    5.56   1
  -3  -5  -2  114.49    5.99   1
  -3  -5  -1  540.10   27.89   1
  -3  -5  -1  629.51   27.10   1
  -3  -5   0  676.00   28.08   1
  -3  -5   1  222.61   11.04   1
  -3  -5   3  633.03   28.68   1
  -3  -5   4   41.09    3.46   1
  -3  -5   5  256.96   12.18   1
  -3  -5   6   53.44    3.95   1
  -3  -5   7  446.05   20.70   1
  -3  -5   8  286.96   14.23   1
  -3  -5   9  169.78    8.86   1
  -3  -5  10  145.68    7.97   1
  -3  -5  11   89.30    5.67   1
  -3  -5  12  101.20    6.44   1
  -3  -5  13   75.34    5.56   1
  -3  -5  14  703.31   32.35   1
  -3  -5  15   35.28    4.40   1
  -3  -5  16   19.27    3.51   1
  -3  -5  16   14.44    4.10   1
  -3  -5  17  181.98   10.79   1
  -3  -5  17  197.96   12.38   1
  -3  -5  18  121.44    8.15   1
  -3  -5  18  117.51    9.11   1
  -3  -5  19  318.62   19.28   1
  -3  -5  19  334.52   16.83   1
  -3  -5  20  225.90   12.32   1
  -3  -5  20  221.41   14.28   1
  -3  -5  21   67.90    7.09   1
  -3  -5  21   60.84    6.55   1
  -3  -5  22  173.45   10.54   1
  -3  -5  22  162.05   11.71   1
  -3  -5  23  353.06   18.04   1
  -3  -5  23  348.20   21.27   1
  -3  -5  25  206.21   14.36   1
  -3  -5  25  217.86   12.69   1
  -3  -5  26   35.88    5.87   1
  -3  -5  26   37.21    6.59   1
  -3  -5  27   51.41    7.31   1
  -3  -5  27   56.40    6.76   1
  -3  -5  28   54.02    6.91   1
  -3  -5  28   36.84    6.43   1
  -3  -5  29  113.64    9.38   1
  -3  -5  29  111.30   10.34   1
  -3  -5  30    4.12    6.13   1
  -3  -5  30    9.92    5.61   1
  -3  -5  31  117.07   11.47   1
  -3  -5  31  147.38   10.20   1
  -3  -3 -33   66.59    6.53   1
  -3  -3 -32   63.20    6.52   1
  -3  -3 -31   20.43    4.88   1
  -3  -3 -30  185.78   11.18   1
  -3  -3 -29   38.69    5.22   1
  -3  -3  -7  340.77   15.88   1
  -3  -3  -6 2231.62   91.65   1
  -3  -3  -5  360.24   17.46   1
  -3  -3  -5  428.90   17.81   1
  -3  -3  -4  273.90   13.57   1
  -3  -3  -4  337.09   13.95   1
  -3  -3  -3   24.80    1.99   1
  -3  -3  -3   22.47    1.71   1
  -3  -3  -2  887.44   35.75   1
  -3  -3  -2  704.37   36.63   1
  -3  -3  -1  106.92    5.17   1
  -3  -3   0 1755.61   71.23   1
  -3  -3   1 1608.01   65.76   1
  -3  -3   2  248.06   11.02   1
  -3  -3   3  108.16    4.99   1
  -3  -3   4  396.01   18.31   1
  -3  -3   5  651.27   29.60   1
  -3  -3   6  639.08   28.82   1
  -3  -3   7  621.01   27.41   1
  -3  -3   8   44.22    3.33   1
  -3  -3   9  362.90   17.53   1
  -3  -3  10   82.26    5.62   1
  -3  -3  10   77.09    4.92   1
  -3  -3  11  260.18   12.26   1
  -3  -3  11  261.15   14.54   1
  -3  -3  12  187.14   11.22   1
  -3  -3  12  192.65    9.72   1
  -3  -3  13  297.91   14.84   1
  -3  -3  13  321.48   17.57   1
  -3  -3  14  206.21   10.63   1
  -3  -3  14  211.41   12.50   1
  -3  -3  15  263.74   14.94   1
  -3  -3  15  246.80   12.57   1
  -3  -3  16  339.30   18.79   1
  -3  -3  16  336.72   16.15   1
  -3  -3  17   12.18    3.70   1
  -3  -3  17   13.25    3.49   1
  -3  -3  18  143.52    9.82   1
  -3  -3  18  142.56    8.60   1
  -3  -3  19  258.24   13.82   1
  -3  -3  19  277.22   15.98   1
  -3  -3  20  296.87   17.23   1
  -3  -3  20  286.96   14.91   1
  -3  -3  21  148.35   10.23   1
  -3  -3  21  143.52    8.87   1
  -3  -3  22  305.90   18.54   1
  -3  -3  22  297.56   15.87   1
  -3  -3  23   23.33    4.83   1
  -3  -3  23   17.64    5.12   1
  -3  -3  24   99.20    7.77   1
  -3  -3  24  100.40    8.62   1
  -3  -3  25   36.12    5.53   1
  -3  -3  25   41.73    5.30   1
  -3  -3  26  390.46   22.92   1
  -3  -3  26  389.67   19.74   1
  -3  -3  27   54.46    6.20   1
  -3  -3  27   58.37    7.33   1
  -3  -3  28  316.84   19.94   1
  -3  -3  28  330.88   17.46   1
  -3  -3  29   27.35    5.96   1
  -3  -3  29   19.98    5.99   1
  -3  -3  30   27.46    6.60   1
  -3  -3  30   37.21    6.22   1
  -3  -3  31    4.08    5.41   1
  -3  -3  31    6.66    4.54   1
  -3  -3  32   76.56    8.40   1
  -3  -3  32   88.36    8.27   1
  -3  -3  33    5.71    5.93   1
  -3  -1 -33   19.27    5.44   1
  -3  -1 -32    1.23    4.42   1
  -3  -1 -31   48.72    5.86   1
  -3  -1 -30  189.89   11.30   1
  -3  -1  -4  135.26    6.75   1
  -3  -1  -3  887.44   39.92   1
  -3  -1  -2  439.32   18.86   1
  -3  -1  -1   97.81    4.95   1
  -3  -1   0 2011.52   89.70   1
  -3  -1   1 2035.81   89.34   1
  -3  -1   2 2481.04  105.60   1
  -3  -1   5  565.49   24.26   1
  -3  -1   6   98.80    5.37   1
  -3  -1   6  104.65    6.14   1
  -3  -1   7  853.22   37.97   1
  -3  -1   7  837.52   46.30   1
  -3  -1   8  130.42    6.62   1
  -3  -1   8  146.17    7.98   1
  -3  -1   9  310.82   21.16   1
  -3  -1   9  352.69   15.78   1
  -3  -1  10 1651.61   69.90   1
  -3  -1  10 1407.75   89.30   1
  -3  -1  11  323.64   61.17   1
  -3  -1  11  346.70   15.64   1
  -3  -1  12 1003.62   63.99   1
  -3  -1  12 1027.84   44.24   1
  -3  -1  13 1135.02   49.86   1
  -3  -1  13 1138.39   78.28   1
  -3  -1  14  267.32   13.41   1
  -3  -1  14  280.23   22.77   1
  -3  -1  15  331.97   18.58   1
  -3  -1  15  339.66   15.48   1
  -3  -1  16  887.44   45.88   1
  -3  -1  16  870.84   38.36   1
  -3  -1  17   44.76    4.82   1
  -3  -1  17   45.56    4.32   1
  -3  -1  18  421.89   20.54   1
  -3  -1  18  439.74   24.33   1
  -3  -1  19  344.10   17.07   1
  -3  -1  19  349.32   20.19   1
  -3  -1  20  114.70    7.50   1
  -3  -1  20  115.56    8.17   1
  -3  -1  21  245.24   12.84   1
  -3  -1  21  247.12   14.78   1
  -3  -1  22  166.93   11.11   1
  -3  -1  22  161.80    9.67   1
  -3  -1  23  112.15    8.68   1
  -3  -1  23  110.25    7.56   1
  -3  -1  24  198.25   12.67   1
  -3  -1  24  200.51   11.04   1
  -3  -1  25  194.60   11.16   1
  -3  -1  25  192.93   12.50   1
  -3  -1  26   50.27    5.81   1
  -3  -1  26   55.20    6.54   1
  -3  -1  27   13.32    5.26   1
  -3  -1  27   18.84    4.95   1
  -3  -1  28   54.02    5.88   1
  -3  -1  28   55.20    6.39   1
  -3  -1  29  205.92   12.34   1
  -3  -1  29  214.62   14.06   1
  -3  -1  30   29.27    6.28   1
  -3  -1  30   15.76    5.32   1
  -3  -1  31   23.72    5.45   1
  -3  -1  32   56.55    7.07   1
  -3  -1  33    7.29    5.78   1
  -3  -1  34   19.98    6.26   1
  -3   1 -34    7.34    5.31   1
  -3   1 -32   13.76    5.49   1
  -3   1 -31   33.41    6.24   1
  -3   1 -30  180.36   11.55   1
  -3   1 -29   33.87    5.35   1
  -3   1 -28   46.10    5.84   1
  -3   1 -27  107.33    7.46   1
  -3   1  -1   97.42    4.93   1
  -3   1   1 2016.01   88.90   1
  -3   1   2 2417.69  106.21   1
  -3   1   310000.00  438.00   1
  -3   1   5  552.25   23.97   1
  -3   1   6  107.54    5.18   1
  -3   1   7  918.70   38.19   1
  -3   1   8  142.32    6.68   1
  -3   1   9  367.87   15.73   1
  -3   1   9  289.68   34.04   1
  -3   1  10 1617.65   94.11   1
  -3   1  10 1685.92   69.80   1
  -3   1  11  312.94   15.57   1
  -3   1  12 1011.24   43.88   1
  -3   1  12  969.08   64.75   1
  -3   1  13 1149.89   49.51   1
  -3   1  14  276.89   13.64   1
  -3   1  14  294.81   15.80   1
  -3   1  15  282.58   18.15   1
  -3   1  15  326.89   15.19   1
  -3   1  16  800.32   37.91   1
  -3   1  16  883.87   46.38   1
  -3   1  17   38.94    3.62   1
  -3   1  17   45.02    4.83   1
  -3   1  18  412.90   24.38   1
  -3   1  18  455.40   20.06   1
  -3   1  19  354.19   20.33   1
  -3   1  19  357.59   17.02   1
  -3   1  20  110.46    6.94   1
  -3   1  20  118.37    8.27   1
  -3   1  21  243.36   14.66   1
  -3   1  21  229.22   12.11   1
  -3   1  22  170.30    9.40   1
  -3   1  22  162.56   10.97   1
  -3   1  23  112.36    8.48   1
  -3   1  23  105.06    7.17   1
  -3   1  24  176.36   10.36   1
  -3   1  25  180.90   10.49   1
  -3   1  25  173.98   12.13   1
  -3   1  26   46.10    5.98   1
  -3   1  27   14.52    4.95   1
  -3   1  28   60.06    6.36   1
  -3   1  30   20.34    5.14   1
  -3   1  31   19.89    5.80   1
  -3   1  32   48.44    6.68   1
  -3   1  33   15.05    5.98   1
  -3   1  34   23.62    6.42   1
  -3   3 -33   58.22    7.17   1
  -3   3 -32   62.57    7.28   1
  -3   3 -31   10.89    5.35   1
  -3   3 -30  189.89   11.85   1
  -3   3 -29   36.36    5.79   1
  -3   3 -28  248.69   14.19   1
  -3   3 -27   81.90    6.88   1
  -3   3 -26   44.36    5.06   1
  -3   3 -25  106.50    7.84   1
  -3   3 -24   89.68    6.63   1
  -3   3 -23   80.46    6.46   1
  -3   3 -16   -0.46    2.46   1
  -3   3 -15  222.31   17.59   1
  -3   3 -14  575.04   52.76   1
  -3   3 -13  151.29   23.37   1
  -3   3 -12  832.90   50.79   1
  -3   3 -11   91.01    6.87   1
  -3   3 -10  344.10   20.40   1
  -3   3  -9  830.02   46.10   1
  -3   3  -8 1914.94  105.90   1
  -3   3  -7  394.02   21.84   1
  -3   3  -6 2175.29  122.20   1
  -3   3   4  388.09   17.73   1
  -3   3   6  621.01   28.91   1
  -3   3   7  616.03   27.30   1
  -3   3   8   43.82    2.52   1
  -3   3   9  381.81   16.80   1
  -3   3  10   81.90    4.16   1
  -3   3  11  216.97   20.03   1
  -3   3  11  260.82   11.63   1
  -3   3  12  152.52   20.75   1
  -3   3  12  175.30    8.74   1
  -3   3  13  291.38   14.00   1
  -3   3  14  198.53    9.58   1
  -3   3  15  226.20   18.95   1
  -3   3  15  248.69   11.67   1
  -3   3  16  284.26   19.56   1
  -3   3  16  340.40   15.13   1
  -3   3  17   12.46    3.18   1
  -3   3  18  122.99    9.32   1
  -3   3  19  239.94   15.49   1
  -3   3  20  279.22   16.71   1
  -3   3  22  311.88   18.37   1
  -3   3  24   98.41    8.33   1
  -3   3  25   33.29    5.89   1
  -3   3  26  381.81   22.67   1
  -3   3  27   51.98    6.78   1
  -3   3  28  328.70   19.58   1
  -3   3  29   10.82    5.20   1
  -3   3  30   37.45    6.12   1
  -3   3  31    3.84    5.21   1
  -3   3  32   77.62    8.46   1
  -3   3  33   15.60    5.69   1
  -3   5 -30   12.18    5.86   1
  -3   5 -29   31.92    5.76   1
  -3   5 -28   23.81    5.17   1
  -3   5 -27   30.47    5.85   1
  -3   5 -26   34.46    5.64   1
  -3   5 -25   85.93    7.05   1
  -3   5 -24    1.49    4.20   1
  -3   5 -23   11.09    4.46   1
  -3   5 -22   71.91    6.44   1
  -3   5 -21   25.50    4.34   1
  -3   5 -20  265.04   13.68   1
  -3   5 -19  139.48    8.50   1
  -3   5 -18  122.77   10.86   1
  -3   5 -18  147.62    8.75   1
  -3   5 -17   14.98    4.64   1
  -3   5 -17   17.81    3.97   1
  -3   5 -16   67.57    5.59   1
  -3   5 -16   73.62    7.38   1
  -3   5 -15  529.46   36.82   1
  -3   5 -15  522.58   25.15   1
  -3   5 -14   97.22    9.47   1
  -3   5 -14  113.42    7.24   1
  -3   5 -13  138.30   10.35   1
  -3   5 -12   56.40    6.46   1
  -3   5 -11  387.70   22.84   1
  -3   5 -10   17.56    5.36   1
  -3   5  -9  860.25   46.93   1
  -3   5  -8  356.08   21.13   1
  -3   5  -7  360.24   21.64   1
  -3   5  -6  489.74   28.33   1
  -3   5  -5 1030.41   56.50   1
  -3   5  -4   76.56    6.82   1
  -3   5  -3 1629.74   90.43   1
  -3   5  -2  123.88    9.13   1
  -3   5  -1  638.57   36.89   1
  -3   5   0  633.53   38.26   1
  -3   5   1  242.42   15.57   1
  -3   5   3  646.68   38.65   1
  -3   5   4   48.86    5.87   1
  -3   5   5  263.09   17.19   1
  -3   5   6   64.48    7.71   1
  -3   5   7  434.72   27.94   1
  -3   7 -20   23.43    6.58   1
  -3   7 -19   34.22    7.02   1
  -3   7 -18  147.87   18.97   1
  -3   7 -17  292.41   28.04   1
  -3   7 -16  225.90   16.83   1
  -3   7 -15  156.50   12.76   1
  -3   7 -14   92.35    9.61   1
  -3   7 -13   20.25    6.21   1
  -3   7 -12  179.02   13.65   1
  -3   7 -11  340.40   22.14   1
  -3   7 -10    8.88    5.72   1
  -3   7  -9  262.44   18.47   1
  -3   7  -8   10.11    5.72   1
  -3   7  -7   32.15    6.58   1
  -3   7  -6  194.04   14.21   1
  -3   7  -5  208.80   15.90   1
  -3   7  -4  153.76   12.90   1
  -3   7  -3  113.00   10.63   1
  -3   7  -2  363.28   23.63   1
  -3   7  -1  178.22   13.62   1
  -3   7   0  162.82   13.27   1
  -3   7   1   76.39    8.57   1
  -3   7   2   24.11    6.38   1
  -3   7   3  117.72   10.63   1
  -3   7   4  115.56   10.97   1
  -3   7   5  216.68   16.49   1
  -3   7   6  191.55   14.67   1
  -3   7   7    3.13    5.91   1
  -3   7   8  128.37   12.01   1
  -3   7   9  372.88   25.49   1
  -3   7  11  441.42   30.67   1
  -3   7  12  145.93   13.53   1
  -3   7  13   38.07    7.65   1
  -3   7  14   70.06    9.71   1
  -3   7  15  121.44   13.22   1
  -3   7  16  150.31   15.69   1
  -3   7  17  174.24   16.37   1
  -3   7  18   34.22    8.31   1
  -3   9 -18   -3.31    6.59   1
  -3   9 -17   64.16   10.09   1
  -3   9 -16   37.45    9.06   1
  -3   9 -15  141.61   13.57   1
  -3   9 -14   72.08   10.36   1
  -3   9 -13   80.64   10.96   1
  -3   9 -12    6.00    7.11   1
  -3   9 -11   17.81    7.51   1
  -3   9 -10   55.95    9.28   1
  -3   9  -9   41.99    8.81   1
  -3   9  -8   23.81    7.61   1
  -3   9  -7  114.28   11.55   1
  -3   9  -6    1.72    6.65   1
  -3   9  -5   24.60    7.64   1
  -3   9  -4  167.44   14.49   1
  -3   9  -3    3.80    6.47   1
  -3   9  -2    5.29    6.95   1
  -3   9  -1   39.94    8.09   1
  -3   9   0   30.80    8.33   1
  -3   9   1  138.77   13.43   1
  -3   9   2   35.40    9.04   1
  -3   9   3   31.36    9.07   1
  -3   9   5   90.63   11.23   1
  -3   9   7  460.96   33.06   1
  -3   9   8   47.89   10.24   1
  -3   9   9  106.92   12.41   1
  -3   9  10    6.15    8.43   1
  -3   9  11   73.44   11.14   1
  -3   9  12   57.00   11.02   1
  -3   9  13  111.51   14.36   1
  -3   9  14   38.44   10.66   1
  -3   9  16    9.61    8.93   1
  -2 -10  11   15.52    3.70   1
  -2 -10  12   26.21    4.10   1
  -2 -10  13   43.16    4.86   1
  -2  -8  -1  146.17    7.50   1
  -2  -8   0  339.66   15.85   1
  -2  -8   1   16.00    2.16   1
  -2  -8   2  192.10    9.42   1
  -2  -8   3   10.24    2.18   1
  -2  -8   4   84.27    5.32   1
  -2  -8   5  116.86    6.70   1
  -2  -8   6  194.88   10.05   1
  -2  -8   7  211.70   11.06   1
  -2  -8   8   97.61    6.13   1
  -2  -8   9   67.90    4.94   1
  -2  -8  10   20.16    3.32   1
  -2  -8  11  173.98    9.50   1
  -2  -8  12  165.38    9.52   1
  -2  -8  13  289.00   13.94   1
  -2  -8  14   79.03    6.22   1
  -2  -8  15  243.36   12.48   1
  -2  -8  16   28.73    4.61   1
  -2  -8  17  113.21    7.66   1
  -2  -8  18  101.20    7.65   1
  -2  -8  19  123.21    8.44   1
  -2  -8  20   50.13    6.23   1
  -2  -8  21   79.74    7.50   1
  -2  -8  22   12.04    5.34   1
  -2  -8  23   68.89    7.47   1
  -2  -6 -17   84.64   10.49   1
  -2  -6 -16   16.48    5.20   1
  -2  -6 -15  365.57   25.62   1
  -2  -6 -14   52.42    9.27   1
  -2  -6 -13  239.63   14.55   1
  -2  -6 -12  213.45   17.82   1
  -2  -6 -11  123.88   16.47   1
  -2  -6  -5   74.82    3.98   1
  -2  -6  -4   83.72    4.57   1
  -2  -6  -3 1239.74   55.63   1
  -2  -6  -2   22.18    1.98   1
  -2  -6  -1 1186.11   51.66   1
  -2  -6   0   98.60    5.16   1
  -2  -6   1  134.56    6.96   1
  -2  -6   2   15.21    2.18   1
  -2  -6   3 1186.11   51.66   1
  -2  -6   4   91.20    5.54   1
  -2  -6   5  612.56   28.71   1
  -2  -6   6   22.75    2.67   1
  -2  -6   7  119.68    7.00   1
  -2  -6   8   41.34    3.34   1
  -2  -6   9  502.21   23.75   1
  -2  -6  10   96.83    6.10   1
  -2  -6  11  650.76   29.59   1
  -2  -6  12  277.22   13.65   1
  -2  -6  13  218.45   11.53   1
  -2  -6  14  386.12   18.47   1
  -2  -6  15  160.78    8.88   1
  -2  -6  16   26.32    4.21   1
  -2  -6  17   64.16    5.61   1
  -2  -6  18   26.01    4.28   1
  -2  -6  18   25.40    4.64   1
  -2  -6  19   57.91    6.09   1
  -2  -6  19   61.31    5.64   1
  -2  -6  20  107.95    8.31   1
  -2  -6  20  131.79    9.41   1
  -2  -6  21   34.11    5.72   1
  -2  -6  21   23.14    5.00   1
  -2  -6  22  187.96   12.61   1
  -2  -6  22  181.71   11.32   1
  -2  -6  23   17.31    5.08   1
  -2  -6  23    9.80    4.95   1
  -2  -6  24   84.82    7.55   1
  -2  -6  24   90.82    8.20   1
  -2  -6  25  205.64   14.34   1
  -2  -6  25  204.20   12.58   1
  -2  -6  26   56.70    6.93   1
  -2  -6  26   56.85    7.69   1
  -2  -6  27  127.69   10.62   1
  -2  -6  27  122.32    9.73   1
  -2  -6  28   18.92    6.00   1
  -2  -6  28   26.21    6.66   1
  -2  -4 -32  102.62    7.29   1
  -2  -4 -31   44.22    5.05   1
  -2  -4 -30   45.97    5.15   1
  -2  -4 -29   90.06    6.83   1
  -2  -4 -28  145.20    8.68   1
  -2  -4 -27  121.66    7.94   1
  -2  -4 -26  378.69   17.51   1
  -2  -4 -25  111.94    6.77   1
  -2  -4 -19   32.60   24.55   1
  -2  -4 -18   -2.19    3.32   1
  -2  -4 -15   89.30   20.41   1
  -2  -4 -14   77.09   14.57   1
  -2  -4 -13   25.91    3.97   1
  -2  -4 -12  184.42    9.51   1
  -2  -4 -12  216.09   12.94   1
  -2  -4 -11   33.99    6.88   1
  -2  -4 -11   29.16    1.94   1
  -2  -4 -10  710.76   43.72   1
  -2  -4 -10  709.69   32.50   1
  -2  -4  -9   72.42    3.74   1
  -2  -4  -9   75.69    9.40   1
  -2  -4  -8    9.99    1.14   1
  -2  -4  -8    7.78    2.96   1
  -2  -4  -7   39.82    2.27   1
  -2  -4  -6  974.69   47.45   1
  -2  -4  -5  684.87   34.02   1
  -2  -4  -5  808.83   33.56   1
  -2  -4  -4  569.78   27.69   1
  -2  -4  -4  642.12   27.37   1
  -2  -4  -3  336.36   14.67   1
  -2  -4  -3  293.09   14.38   1
  -2  -4  -2   17.64    1.34   1
  -2  -4  -2   17.81    1.69   1
  -2  -4  -1  400.00   17.20   1
  -2  -4  -1  360.62   17.09   1
  -2  -4   0  785.68   33.08   1
  -2  -4   0  688.01   33.05   1
  -2  -4   1  769.51   31.62   1
  -2  -4   1  652.80   31.68   1
  -2  -4   2 3811.83  159.29   1
  -2  -4   3  717.17   32.14   1
  -2  -4   4  113.64    5.76   1
  -2  -4   5  759.00   35.81   1
  -2  -4   6 1003.62   43.72   1
  -2  -4   7  180.63    8.87   1
  -2  -4   8 1471.49   64.44   1
  -2  -4   9  122.77    6.43   1
  -2  -4  10   41.73    3.49   1
  -2  -4  10   43.82    3.71   1
  -2  -4  11  434.72   22.94   1
  -2  -4  11  438.06   19.67   1
  -2  -4  12  281.57   13.09   1
  -2  -4  12  277.89   15.34   1
  -2  -4  13   76.74    5.96   1
  -2  -4  13   77.97    5.47   1
  -2  -4  14  614.05   27.26   1
  -2  -4  14  607.13   32.03   1
  -2  -4  15   33.18    4.03   1
  -2  -4  15   29.81    3.71   1
  -2  -4  16   73.96    6.02   1
  -2  -4  16   73.96    5.68   1
  -2  -4  17   -1.00    2.46   1
  -2  -4  17    2.34    3.24   1
  -2  -4  18  293.09   15.07   1
  -2  -4  18  322.92   17.97   1
  -2  -4  19   13.69    4.44   1
  -2  -4  19    7.29    4.00   1
  -2  -4  20   39.82    5.17   1
  -2  -4  20   48.72    5.72   1
  -2  -4  21   47.75    5.94   1
  -2  -4  21   42.64    5.22   1
  -2  -4  22  179.02   11.77   1
  -2  -4  23   46.79    5.75   1
  -2  -4  23   46.51    6.41   1
  -2  -4  24  248.69   15.14   1
  -2  -4  24  226.20   13.24   1
  -2  -4  25   14.21    4.83   1
  -2  -4  25   20.52    4.44   1
  -2  -4  26   36.00    5.76   1
  -2  -4  26   44.76    6.56   1
  -2  -4  27  145.44    9.41   1
  -2  -4  27  136.19   11.20   1
  -2  -4  28  157.50   10.54   1
  -2  -4  28  158.00   12.07   1
  -2  -4  29   42.64    6.27   1
  -2  -4  29   33.99    6.65   1
  -2  -4  30  256.00   17.28   1
  -2  -4  30  293.09   15.07   1
  -2  -4  31   68.39    7.44   1
  -2  -4  31   69.39    8.33   1
  -2  -4  32   30.36    6.17   1
  -2  -4  32   32.49    6.50   1
  -2  -2 -34   55.65    6.12   1
  -2  -2 -33   21.90    4.77   1
  -2  -2 -32   63.04    6.19   1
  -2  -2 -31   50.41    5.54   1
  -2  -2 -30   89.87    7.02   1
  -2  -2 -29   76.56    6.47   1
  -2  -2 -28  185.78   10.63   1
  -2  -2 -27    9.24    3.65   1
  -2  -2 -26  200.51   11.04   1
  -2  -2 -18   46.79   85.36   1
  -2  -2 -13 1273.06  206.94   1
  -2  -2 -12   32.04  180.44   1
  -2  -2  -9   90.63    4.76   1
  -2  -2  -8  505.80   23.84   1
  -2  -2  -6   60.06    3.10   1
  -2  -2  -5  493.28   21.77   1
  -2  -2  -4  901.80   38.44   1
  -2  -2  -4  931.47   38.46   1
  -2  -2  -3  404.81   16.90   1
  -2  -2  -3  362.14   16.75   1
  -2  -2  -2  372.88   17.77   1
  -2  -2  -2  429.32   17.82   1
  -2  -2  -1 2894.44  117.28   1
  -2  -2   0  686.44   30.39   1
  -2  -2   0  752.40   30.17   1
  -2  -2   1   96.63    4.52   1
  -2  -2   1   81.90    4.34   1
  -2  -2   2  107.74    5.40   1
  -2  -2   2  121.66    5.51   1
  -2  -2   3  194.60    9.21   1
  -2  -2   3  207.94    9.23   1
  -2  -2   4   74.82    3.81   1
  -2  -2   5  784.56   34.73   1
  -2  -2   6  287.98   15.61   1
  -2  -2   6  282.58   13.11   1
  -2  -2   7   27.14    2.19   1
  -2  -2   7   37.95    2.83   1
  -2  -2   8  765.63   35.42   1
  -2  -2   8  835.21   43.35   1
  -2  -2   9 1054.95   77.95   1
  -2  -2   9 1114.89   50.08   1
  -2  -2  10  402.40   56.97   1
  -2  -2  10  462.68   20.65   1
  -2  -2  11  730.62   32.98   1
  -2  -2  11  720.92   46.72   1
  -2  -2  12  710.76   30.93   1
  -2  -2  12  654.34   41.95   1
  -2  -2  13  329.42   22.87   1
  -2  -2  13  360.62   16.33   1
  -2  -2  14  358.72   20.46   1
  -2  -2  14  375.58   17.44   1
  -2  -2  15 1229.90   67.33   1
  -2  -2  15 1236.23   54.85   1
  -2  -2  16   87.80    6.93   1
  -2  -2  16  102.21    6.47   1
  -2  -2  17  713.42   38.46   1
  -2  -2  17  703.84   32.37   1
  -2  -2  18   54.61    5.76   1
  -2  -2  18   55.35    4.76   1
  -2  -2  19  367.11   21.08   1
  -2  -2  19  354.19   17.69   1
  -2  -2  20    2.86    3.11   1
  -2  -2  21  786.24   35.89   1
  -2  -2  21  788.49   43.24   1
  -2  -2  22   11.42    4.73   1
  -2  -2  23  108.58    7.29   1
  -2  -2  23   99.20    8.37   1
  -2  -2  24  225.00   14.40   1
  -2  -2  24  227.71   12.37   1
  -2  -2  25  113.85    7.90   1
  -2  -2  25  116.64    9.29   1
  -2  -2  26  287.98   17.99   1
  -2  -2  26  281.90   15.11   1
  -2  -2  27  391.25   22.94   1
  -2  -2  27  390.46   19.76   1
  -2  -2  28   12.74    5.21   1
  -2  -2  28   21.72    5.31   1
  -2  -2  29   29.05    6.14   1
  -2  -2  29   22.18    4.80   1
  -2  -2  30   48.30    6.81   1
  -2  -2  30   49.70    6.34   1
  -2  -2  31   44.09    6.51   1
  -2  -2  31   36.12    5.89   1
  -2  -2  32   69.39    7.50   1
  -2  -2  32   66.26    7.81   1
  -2  -2  33   44.36    7.19   1
  -2  -2  33   48.30    6.53   1
  -2  -2  34   86.49    8.74   1
  -2  -2  34   84.46    8.09   1
  -2   0 -34   32.15    5.67   1
  -2   0 -32   87.98    7.13   1
  -2   0 -30  122.54    8.63   1
  -2   0 -28   51.84    5.62   1
  -2   0 -26   90.25    6.84   1
  -2   0  -2  912.64   41.09   1
  -2   0  -2  970.95   40.51   1
  -2   0   0   33.52    1.85   1
  -2   0   0   27.77    1.69   1
  -2   0   2 1322.05   55.99   1
  -2   0   2 1249.62   57.97   1
  -2   0   4  551.78   25.84   1
  -2   0   4  492.40   34.17   1
  -2   0   4  605.65   24.61   1
  -2   0   6 1995.41   82.19   1
  -2   0   6 1735.56  124.15   1
  -2   0   8 1278.06   83.65   1
  -2   0   8 1387.56   58.86   1
  -2   0  10  463.97   20.68   1
  -2   0  10  469.59   24.70   1
  -2   0  12  947.41   41.25   1
  -2   0  12  935.14   49.54   1
  -2   0  14  472.63   21.74   1
  -2   0  14  483.12   25.94   1
  -2   0  16  605.16   32.47   1
  -2   0  16  589.03   27.18   1
  -2   0  18 3293.61  143.48   1
  -2   0  18 3404.72  173.88   1
  -2   0  20  839.26   38.82   1
  -2   0  20  921.12   46.74   1
  -2   0  22  533.15   24.94   1
  -2   0  22  537.78   29.68   1
  -2   0  24 1229.20   65.91   1
  -2   0  24 1224.30   54.58   1
  -2   0  26  150.55   10.80   1
  -2   0  26  142.32    8.83   1
  -2   0  28  177.42   12.52   1
  -2   0  28  183.06   10.55   1
  -2   0  30  179.29   12.85   1
  -2   0  30  182.25   11.07   1
  -2   0  32   33.52    6.48   1
  -2   0  34   36.60    6.66   1
  -2   2 -34   49.84    6.21   1
  -2   2 -33   18.49    5.33   1
  -2   2 -32   75.52    7.13   1
  -2   2 -31   53.29    6.28   1
  -2   2 -30   93.90    7.75   1
  -2   2 -29   71.74    6.78   1
  -2   2 -28  176.09   10.88   1
  -2   2 -27    6.86    4.19   1
  -2   2 -26  178.49   11.22   1
  -2   2 -25  129.28    8.64   1
  -2   2 -23  175.03   10.58   1
  -2   2 -22    2.56    3.33   1
  -2   2 -12  205.35   15.19   1
  -2   2 -11  249.64   20.86   1
  -2   2 -10  114.06    7.48   1
  -2   2  -9  101.40    6.65   1
  -2   2  -8  547.56   32.76   1
  -2   2  -7 2562.38  145.79   1
  -2   2  -6   64.32    4.49   1
  -2   2   1   87.98    4.13   1
  -2   2   2  105.06    5.12   1
  -2   2   2  118.16    5.22   1
  -2   2   3  204.20    9.15   1
  -2   2   3  189.61    9.36   1
  -2   2   4   70.90    3.37   1
  -2   2   4   63.52    3.35   1
  -2   2   5  813.39   34.79   1
  -2   2   6  290.02   12.60   1
  -2   2   7   32.72    1.83   1
  -2   2   8  791.30   34.88   1
  -2   2   9 1056.25   50.05   1
  -2   2  10  446.90   20.29   1
  -2   2  11  750.21   32.87   1
  -2   2  12  673.40   30.10   1
  -2   2  13  340.03   15.49   1
  -2   2  14  375.97   16.68   1
  -2   2  15 1280.21   54.39   1
  -2   2  16   97.22    5.52   1
  -2   2  17  689.06   38.33   1
  -2   2  17  686.96   31.45   1
  -2   2  18   67.90    5.77   1
  -2   2  18   65.12    4.36   1
  -2   2  19  354.95   16.96   1
  -2   2  19  378.69   21.02   1
  -2   2  20   14.06    4.05   1
  -2   2  21  844.48   43.01   1
  -2   2  21  742.56   35.42   1
  -2   2  22    9.12    3.08   1
  -2   2  23   98.41    7.74   1
  -2   2  25  112.36    8.90   1
  -2   2  26  290.70   17.73   1
  -2   2  28   20.52    5.71   1
  -2   2  29   25.00    5.90   1
  -2   2  30   53.00    6.84   1
  -2   2  31   43.56    6.86   1
  -2   2  32   66.26    8.30   1
  -2   2  33   35.64    7.04   1
  -2   4 -32   95.45    8.40   1
  -2   4 -31   29.05    5.28   1
  -2   4 -30   36.36    6.15   1
  -2   4 -29   94.48    8.16   1
  -2   4 -28  131.10    9.39   1
  -2   4 -27  117.29    8.23   1
  -2   4 -26  348.20   18.29   1
  -2   4 -25   85.75    7.59   1
  -2   4 -24   44.36    5.33   1
  -2   4 -23   84.46    6.62   1
  -2   4 -22  376.36   19.01   1
  -2   4 -21   83.54    6.40   1
  -2   4 -20  386.91   19.28   1
  -2   4 -19   45.56    4.99   1
  -2   4 -18   -0.37    3.18   1
  -2   4 -18    3.46    3.01   1
  -2   4 -17   20.34    3.16   1
  -2   4 -16  119.46    7.65   1
  -2   4 -15  127.92    7.24   1
  -2   4 -15  112.36    8.69   1
  -2   4 -14  108.99    6.47   1
  -2   4 -14  115.35    8.38   1
  -2   4 -13   20.34    3.79   1
  -2   4 -13   25.30    3.22   1
  -2   4 -12  211.41   13.67   1
  -2   4 -11   28.09    4.35   1
  -2   4 -10  806.56   43.74   1
  -2   4  -9   80.28    6.63   1
  -2   4  -8    6.76    2.96   1
  -2   4  -7   45.02   16.10   1
  -2   4  -6 1239.04   63.36   1
  -2   4  -5  870.84   45.45   1
  -2   4  -4  651.27   36.75   1
  -2   4  -3  342.25   19.98   1
  -2   4  -2   21.07    3.58   1
  -2   4  -1  387.70   23.63   1
  -2   4   0  750.76   44.39   1
  -2   4   1  723.61   42.50   1
  -2   4   2 3446.86  210.18   1
  -2   4   3  722.00   43.53   1
  -2   4   5  846.81   48.31   1
  -2   4   6  985.96   60.29   1
  -2   4  11  410.87   18.65   1
  -2   4  12  255.68   11.83   1
  -2   4  19    5.52    4.18   1
  -2   4  25    8.35    4.68   1
  -2   4  26   35.16    6.05   1
  -2   4  27  141.85   10.72   1
  -2   4  28  144.24   11.29   1
  -2   4  29   22.56    5.89   1
  -2   4  30  222.61   16.41   1
  -2   4  31   48.02    7.48   1
  -2   4  32   28.84    6.34   1
  -2   6 -28   13.10    5.50   1
  -2   6 -27   17.06    5.20   1
  -2   6 -26   -3.06    4.86   1
  -2   6 -25  155.75    9.98   1
  -2   6 -24   46.51    5.73   1
  -2   6 -23  237.47   12.94   1
  -2   6 -22   56.40    6.01   1
  -2   6 -20   89.11    7.17   1
  -2   6 -19   85.19    6.83   1
  -2   6 -19   81.72    8.32   1
  -2   6 -18  119.68    8.10   1
  -2   6 -18  121.00   10.34   1
  -2   6 -17   61.62    6.12   1
  -2   6 -17   75.00    8.14   1
  -2   6 -16    4.93    5.64   1
  -2   6 -16   12.82    3.79   1
  -2   6 -15  320.77   17.55   1
  -2   6 -15  364.81   23.30   1
  -2   6 -14   48.16    4.58   1
  -2   6 -14   44.89    6.57   1
  -2   6 -13  185.23   11.16   1
  -2   6 -13  241.80   15.55   1
  -2   6 -12  237.78   15.11   1
  -2   6 -12  185.50   10.90   1
  -2   6 -11   98.41    6.55   1
  -2   6 -11  116.64    9.50   1
  -2   6 -10  147.87   11.19   1
  -2   6 -10  125.89    7.63   1
  -2   6  -9  396.81   24.70   1
  -2   6  -8  178.22   12.82   1
  -2   6  -7  463.11   27.98   1
  -2   6  -6  176.09   12.21   1
  -2   6  -5   83.91    7.88   1
  -2   6  -4  102.62    8.71   1
  -2   6  -3 1352.77   75.03   1
  -2   6  -2   29.27    5.52   1
  -2   6  -1 1182.67   70.16   1
  -2   6   0   98.41    8.93   1
  -2   6   1  138.77   11.07   1
  -2   6   3 1163.49   69.58   1
  -2   6   4  108.99    9.40   1
  -2   6   5  675.48   39.50   1
  -2   6   6   24.40    4.74   1
  -2   6   7  133.86   11.11   1
  -2   6   8   32.60    6.17   1
  -2   6   9  504.90   32.81   1
  -2   6  10  100.00    9.40   1
  -2   6  11  615.54   39.70   1
  -2   6  12  241.49   18.65   1
  -2   6  13  206.50   16.38   1
  -2   6  14  359.48   26.16   1
  -2   6  15  133.40   12.24   1
  -2   6  16   30.25    6.49   1
  -2   6  17   50.41    7.81   1
  -2   6  18   19.62    6.47   1
  -2   6  19   41.73    7.88   1
  -2   8 -18   28.09    7.31   1
  -2   8 -17  106.09   11.33   1
  -2   8 -16  104.65   10.43   1
  -2   8 -15  169.00   14.56   1
  -2   8 -14   70.22    8.88   1
  -2   8 -13  174.50   14.27   1
  -2   8 -12   56.85    8.60   1
  -2   8 -11  310.46   21.50   1
  -2   8 -10  280.90   20.45   1
  -2   8  -9  393.23   26.57   1
  -2   8  -8   53.29    8.18   1
  -2   8  -7  251.54   18.71   1
  -2   8  -6  271.59   19.45   1
  -2   8  -5   30.69    5.76   1
  -2   8  -4  286.96   20.67   1
  -2   8  -3  217.86   16.83   1
  -2   8  -2   53.44    7.60   1
  -2   8  -1  150.31   13.24   1
  -2   8   0  353.82   24.08   1
  -2   8   2  189.06   15.68   1
  -2   8   3   10.89    7.06   1
  -2   8   4   91.39   10.32   1
  -2   8   5  111.94   11.64   1
  -2   8   6  188.79   15.94   1
  -2   8   7  226.50   17.76   1
  -2   8   8   97.22   11.04   1
  -2   8   9   60.53    9.49   1
  -2   8  10   18.32    7.53   1
  -2   8  11  162.31   15.03   1
  -2   8  12  155.75   14.98   1
  -2   8  13  251.86   20.63   1
  -2   8  14   71.40   10.82   1
  -2   8  15  209.09   18.51   1
  -2   8  17   90.63   12.00   1
  -2  10 -12  107.74   12.04   1
  -2  10 -11   32.26    8.29   1
  -2  10 -10   32.04    9.28   1
  -2  10  -9   15.76    8.26   1
  -2  10  -8   35.76    8.97   1
  -2  10  -7   78.85   10.83   1
  -2  10  -6   60.68   10.28   1
  -2  10  -5  110.88   12.43   1
  -2  10  -4   35.76    8.97   1
  -2  10  -3   12.25    8.12   1
  -2  10  -2   39.44    9.29   1
  -2  10  -1   36.72    9.21   1
  -2  10   1  173.19   16.32   1
  -2  10   2   17.14    9.19   1
  -2  10   3   89.68   12.50   1
  -2  10   4   57.15   10.89   1
  -2  10   5   25.00    8.60   1
  -2  10   7   78.32   12.21   1
  -2  10   8   35.76   10.29   1
  -2  10   9   77.79   12.52   1
  -2  10  10   27.98   10.47   1
  -2  10  12   29.16   10.04   1
  -1  -9   6   88.92    5.47   1
  -1  -9   7   73.62    4.98   1
  -1  -9   8   88.74    6.03   1
  -1  -9   9   34.81    3.78   1
  -1  -9  10    7.34    3.14   1
  -1  -9  11   43.43    4.48   1
  -1  -9  12  101.00    6.63   1
  -1  -9  13   33.06    4.26   1
  -1  -9  14   18.58    4.05   1
  -1  -9  15   34.11    4.79   1
  -1  -9  16   53.29    5.40   1
  -1  -9  17  165.12    9.77   1
  -1  -9  18   20.52    5.07   1
  -1  -9  19  114.49    8.77   1
  -1  -7 -21   85.93   11.12   1
  -1  -7 -20  127.69   16.05   1
  -1  -7 -18    4.97    5.89   1
  -1  -7 -17   59.75    7.58   1
  -1  -7 -16    5.43    5.73   1
  -1  -7 -15  132.48   11.05   1
  -1  -7 -14  306.95   19.62   1
  -1  -7 -13   91.97    9.01   1
  -1  -7 -12  148.60   11.46   1
  -1  -7 -11   88.36    8.46   1
  -1  -7 -10  326.52   19.88   1
  -1  -7  -9  473.06   26.97   1
  -1  -7  -8  463.11   26.68   1
  -1  -7  -7  370.56   22.33   1
  -1  -7  -6  189.61   13.22   1
  -1  -7  -5   17.22    5.06   1
  -1  -7  -4   41.86    5.82   1
  -1  -7  -2  224.70   10.79   1
  -1  -7  -1  306.60   14.71   1
  -1  -7   0  124.55    6.03   1
  -1  -7   1   88.92    4.90   1
  -1  -7   2  284.26   13.15   1
  -1  -7   3  143.04    6.94   1
  -1  -7   4  776.18   35.66   1
  -1  -7   5  179.56    9.38   1
  -1  -7   6  168.48    8.83   1
  -1  -7   7  306.95   15.42   1
  -1  -7   8   84.46    5.33   1
  -1  -7   9  112.57    6.58   1
  -1  -7  10  125.44    7.39   1
  -1  -7  11  325.80   15.52   1
  -1  -7  12   31.92    3.84   1
  -1  -7  13  383.38   18.41   1
  -1  -7  14  255.04   12.46   1
  -1  -7  15  195.44   10.62   1
  -1  -7  16  130.42    7.99   1
  -1  -7  17   23.14    4.62   1
  -1  -7  18   38.56    5.34   1
  -1  -7  19  116.21    8.19   1
  -1  -7  20  150.06    9.31   1
  -1  -7  21  108.37    8.95   1
  -1  -7  21   96.04    7.84   1
  -1  -7  22   92.74    7.70   1
  -1  -7  22   93.90    8.33   1
  -1  -7  23   17.39    4.67   1
  -1  -7  23   24.90    5.19   1
  -1  -7  24   53.14    7.00   1
  -1  -7  24   57.61    6.07   1
  -1  -7  25   59.75    6.65   1
  -1  -7  25   55.35    6.99   1
  -1  -7  26  127.69    9.49   1
  -1  -7  26  131.79   10.79   1
  -1  -7  27   57.61    7.13   1
  -1  -7  27   63.68    7.66   1
  -1  -5 -30   19.01    3.49   1
  -1  -5 -29  132.48    8.06   1
  -1  -5 -28    3.10    3.17   1
  -1  -5 -27  145.68    8.45   1
  -1  -5 -26   90.82    5.91   1
  -1  -5 -25  142.09    7.39   1
  -1  -5 -24  156.50    8.26   1
  -1  -5 -23  588.06   25.70   1
  -1  -5 -22   -0.44    2.39   1
  -1  -5 -22    1.06   39.33   1
  -1  -5 -21  487.97   21.65   1
  -1  -5 -20  131.33   33.69   1
  -1  -5 -20  159.77    8.09   1
  -1  -5 -19  213.45   10.23   1
  -1  -5 -19  174.24   23.23   1
  -1  -5 -18  190.72   16.57   1
  -1  -5 -18  198.25    9.57   1
  -1  -5 -17  246.18   16.63   1
  -1  -5 -16    2.02    5.00   1
  -1  -5 -15  338.19   19.13   1
  -1  -5 -14   77.62    7.05   1
  -1  -5 -13   -1.93    3.81   1
  -1  -5 -12  160.02   10.12   1
  -1  -5 -11  472.19   25.64   1
  -1  -5 -10  396.41   22.70   1
  -1  -5 -10  352.69   16.90   1
  -1  -5  -9  229.22   10.90   1
  -1  -5  -9  288.32   30.22   1
  -1  -5  -8    6.40    0.71   1
  -1  -5  -8   14.14    3.84   1
  -1  -5  -7  180.63    8.33   1
  -1  -5  -7  203.35   11.98   1
  -1  -5  -6  241.80   13.68   1
  -1  -5  -5  393.63   19.05   1
  -1  -5  -5  430.98   23.67   1
  -1  -5  -4  523.95   28.38   1
  -1  -5  -4  504.45   22.46   1
  -1  -5  -3   21.25    3.96   1
  -1  -5  -3   17.14    1.49   1
  -1  -5  -2   30.03    4.16   1
  -1  -5  -1  671.33   35.76   1
  -1  -5  -1  640.60   28.85   1
  -1  -5   0  186.87    8.48   1
  -1  -5   0  173.71    8.44   1
  -1  -5   1 1274.49   54.98   1
  -1  -5   1 1195.78   58.09   1
  -1  -5   2 1025.92   45.48   1
  -1  -5   3  206.78    9.78   1
  -1  -5   3  200.22    9.90   1
  -1  -5   4  271.92   12.86   1
  -1  -5   4  275.89   13.29   1
  -1  -5   5  950.49   42.55   1
  -1  -5   6  126.79    6.53   1
  -1  -5   7  812.82   35.92   1
  -1  -5   8  115.13    6.44   1
  -1  -5   9  358.34   17.04   1
  -1  -5  10  511.21   23.97   1
  -1  -5  11  922.34   47.38   1
  -1  -5  11  950.49   40.08   1
  -1  -5  12   35.88    3.83   1
  -1  -5  12   29.38    5.31   1
  -1  -5  13  990.99   52.89   1
  -1  -5  13 1052.35   44.77   1
  -1  -5  14  232.56   11.59   1
  -1  -5  14  218.45   13.30   1
  -1  -5  15   59.91    5.11   1
  -1  -5  15   56.40    5.26   1
  -1  -5  16  117.07    8.22   1
  -1  -5  16  115.78    7.53   1
  -1  -5  17  136.89    8.66   1
  -1  -5  17  145.68    9.66   1
  -1  -5  18  157.00    9.02   1
  -1  -5  19  235.32   13.50   1
  -1  -5  19  290.36   16.36   1
  -1  -5  20   36.24    5.30   1
  -1  -5  20   27.88    4.54   1
  -1  -5  21    4.71    4.34   1
  -1  -5  21    8.76    3.91   1
  -1  -5  22  125.66    9.19   1
  -1  -5  22  112.57    8.06   1
  -1  -5  23   30.91    4.67   1
  -1  -5  23   34.46    5.75   1
  -1  -5  24   83.36    7.67   1
  -1  -5  24   60.84    6.40   1
  -1  -5  25   32.83    6.07   1
  -1  -5  25   26.52    5.36   1
  -1  -5  26    3.13    4.81   1
  -1  -5  26    4.71    5.38   1
  -1  -5  27   44.49    6.80   1
  -1  -5  27   40.45    5.60   1
  -1  -5  28   40.45    6.11   1
  -1  -5  28   45.02    7.38   1
  -1  -5  29   84.46    9.19   1
  -1  -5  29   82.81    8.01   1
  -1  -5  30   48.58    7.81   1
  -1  -5  30   39.06    6.38   1
  -1  -5  31   12.67    6.48   1
  -1  -5  31    3.65    5.42   1
  -1  -3 -34    1.30    4.24   1
  -1  -3 -33   82.08    6.70   1
  -1  -3 -32  129.73    8.43   1
  -1  -3 -31   77.79    6.17   1
  -1  -3 -30  125.22    8.28   1
  -1  -3 -29   19.18    3.94   1
  -1  -3 -28  135.72    8.15   1
  -1  -3 -27  172.13    9.97   1
  -1  -3 -26  259.85   13.54   1
  -1  -3 -25   45.43    4.45   1
  -1  -3 -24  172.92    9.20   1
  -1  -3 -23  443.94   20.23   1
  -1  -3 -22  298.94   14.52   1
  -1  -3 -21    6.10   13.63   1
  -1  -3 -21   24.50    3.17   1
  -1  -3 -20  370.95   56.62   1
  -1  -3 -19   38.81   53.20   1
  -1  -3 -18  603.19   63.86   1
  -1  -3 -17  226.80   40.66   1
  -1  -3 -16  123.43   17.78   1
  -1  -3 -15  147.87   11.43   1
  -1  -3 -14  447.32   26.65   1
  -1  -3 -14  369.41   18.84   1
  -1  -3 -13  610.09   35.07   1
  -1  -3 -13  457.96   23.97   1
  -1  -3 -12  302.76   15.31   1
  -1  -3 -12  371.33   21.20   1
  -1  -3 -11  438.90   21.37   1
  -1  -3 -11  554.60   48.51   1
  -1  -3 -10  174.50   16.91   1
  -1  -3 -10  149.08    7.33   1
  -1  -3  -9  580.33   29.87   1
  -1  -3  -9  530.38   23.03   1
  -1  -3  -8  366.72   20.68   1
  -1  -3  -8  335.26   14.65   1
  -1  -3  -7  272.91   13.55   1
  -1  -3  -7  211.41   10.47   1
  -1  -3  -6  790.73   39.93   1
  -1  -3  -5  717.17   43.38   1
  -1  -3  -4  786.80   31.98   1
  -1  -3  -4  767.29   47.64   1
  -1  -3  -3  304.85   22.00   1
  -1  -3  -3  324.36   13.69   1
  -1  -3  -2 1330.06   72.21   1
  -1  -3  -2 1380.12   59.44   1
  -1  -3  -1   87.05    4.66   1
  -1  -3  -1  104.86    4.92   1
  -1  -3  -1   99.20   22.11   1
  -1  -3   0  352.69   15.02   1
  -1  -3   0  316.84   14.95   1
  -1  -3   1 1529.59   71.96   1
  -1  -3   1 1743.06   68.47   1
  -1  -3   2  929.03   42.67   1
  -1  -3   2  971.57   42.39   1
  -1  -3   3  342.62   14.81   1
  -1  -3   3  340.77   15.14   1
  -1  -3   4 1752.26   83.72   1
  -1  -3   4 1805.40   79.03   1
  -1  -3   5   42.38    2.60   1
  -1  -3   6  461.82   20.63   1
  -1  -3   6  469.16   24.69   1
  -1  -3   7  816.24   42.28   1
  -1  -3   7  787.92   40.42   1
  -1  -3   8 2297.28   98.74   1
  -1  -3   8 2315.53  120.30   1
  -1  -3   9  433.89   46.24   1
  -1  -3   9  472.19   36.51   1
  -1  -3  10 1384.58   59.54   1
  -1  -3  10 1368.26   77.68   1
  -1  -3  11  363.28   34.69   1
  -1  -3  11  424.36   18.95   1
  -1  -3  12  169.52    8.59   1
  -1  -3  12  165.64   10.81   1
  -1  -3  13   10.76    2.62   1
  -1  -3  13   10.18    2.68   1
  -1  -3  14  862.60   44.64   1
  -1  -3  14  840.42   37.11   1
  -1  -3  15  120.78    7.03   1
  -1  -3  15  127.69    7.91   1
  -1  -3  16  923.55   46.19   1
  -1  -3  16  860.84   38.73   1
  -1  -3  17  579.36   26.48   1
  -1  -3  17  622.00   31.42   1
  -1  -3  18   94.09    6.60   1
  -1  -3  18   89.11    6.04   1
  -1  -3  19   43.82    4.63   1
  -1  -3  19   54.17    5.45   1
  -1  -3  20  127.92    9.27   1
  -1  -3  20  135.02    8.13   1
  -1  -3  21   91.01    6.68   1
  -1  -3  21   92.93    7.33   1
  -1  -3  22  241.80   12.44   1
  -1  -3  22  233.17   14.66   1
  -1  -3  23  224.70   14.39   1
  -1  -3  23  216.97   12.08   1
  -1  -3  24   93.90    6.78   1
  -1  -3  24   84.27    7.71   1
  -1  -3  25  114.49    7.92   1
  -1  -3  25  118.59    9.58   1
  -1  -3  26   87.98    8.44   1
  -1  -3  26   99.20    7.37   1
  -1  -3  27   62.09    6.15   1
  -1  -3  27   65.77    7.14   1
  -1  -3  28    8.76    4.85   1
  -1  -3  28   10.50    4.60   1
  -1  -3  29   57.76    6.23   1
  -1  -3  29   49.14    7.01   1
  -1  -3  30  142.09    9.54   1
  -1  -3  30  129.05   10.91   1
  -1  -3  31   65.77    6.97   1
  -1  -3  31   67.24    8.04   1
  -1  -3  32  124.77   10.28   1
  -1  -3  32  113.21    9.15   1
  -1  -3  33   11.70    6.09   1
  -1  -3  33   10.05    5.14   1
  -1  -3  34   28.94    6.13   1
  -1  -1 -35   41.09    5.90   1
  -1  -1 -34  101.00    7.84   1
  -1  -1 -33   54.91    6.08   1
  -1  -1 -32   65.77    6.16   1
  -1  -1 -31   50.98    5.43   1
  -1  -1 -30  171.87   10.75   1
  -1  -1 -29   30.03    4.49   1
  -1  -1 -28   84.64    6.44   1
  -1  -1 -27  201.64   11.08   1
  -1  -1 -26   61.94    5.35   1
  -1  -1 -25   46.79    4.79   1
  -1  -1 -24  105.88    7.20   1
  -1  -1 -23  147.14    8.25   1
  -1  -1 -22  335.62   15.76   1
  -1  -1 -21   54.76    4.74   1
  -1  -1 -13   32.95   50.28   1
  -1  -1 -11  615.54   71.45   1
  -1  -1 -10  454.12  121.47   1
  -1  -1  -9   20.25    6.48   1
  -1  -1  -9   23.14    9.62   1
  -1  -1  -8 2686.35  209.39   1
  -1  -1  -8 2768.86  126.29   1
  -1  -1  -7   99.00   48.56   1
  -1  -1  -7  112.78   34.20   1
  -1  -1  -6  761.21   36.42   1
  -1  -1  -5 1434.14   62.86   1
  -1  -1  -4  274.90   12.27   1
  -1  -1  -3 1164.17   46.40   1
  -1  -1  -2 1098.26   48.38   1
  -1  -1  -1    9.67    0.62   1
  -1  -1   0  821.97   36.12   1
  -1  -1   1  266.67   10.78   1
  -1  -1   2 1213.83   52.96   1
  -1  -1   3  145.44    6.51   1
  -1  -1   3  148.60    8.05   1
  -1  -1   3  140.66    6.64   1
  -1  -1   4  515.74   22.26   1
  -1  -1   4  528.08   22.06   1
  -1  -1   4  414.12   31.75   1
  -1  -1   5  445.21   32.07   1
  -1  -1   5  513.48   23.57   1
  -1  -1   5  521.67   23.30   1
  -1  -1   6  720.39   32.74   1
  -1  -1   7 1426.57   87.63   1
  -1  -1   7 1520.22   68.62   1
  -1  -1   8  497.74   49.97   1
  -1  -1   8  537.78   24.12   1
  -1  -1   9  139.24    9.44   1
  -1  -1   9  150.31    7.36   1
  -1  -1  10  570.73   25.80   1
  -1  -1  10  547.56   31.36   1
  -1  -1  11  483.56   21.99   1
  -1  -1  11  476.11   26.62   1
  -1  -1  12  873.20   49.05   1
  -1  -1  12  922.94   40.10   1
  -1  -1  13  556.49   25.48   1
  -1  -1  13  574.56   30.68   1
  -1  -1  14  187.42    9.58   1
  -1  -1  14  193.49   11.41   1
  -1  -1  15   46.92    4.66   1
  -1  -1  15   53.73    4.10   1
  -1  -1  16   57.15    5.14   1
  -1  -1  16   48.44    4.18   1
  -1  -1  17  550.37   30.03   1
  -1  -1  17  535.00   24.98   1
  -1  -1  18  735.49   38.51   1
  -1  -1  18  694.85   32.16   1
  -1  -1  19   16.73    2.94   1
  -1  -1  20  886.85   47.05   1
  -1  -1  20  847.39   39.01   1
  -1  -1  21  173.98   10.02   1
  -1  -1  21  174.77   11.90   1
  -1  -1  22  349.69   17.95   1
  -1  -1  22  362.14   21.31   1
  -1  -1  23  401.60   19.24   1
  -1  -1  23  407.64   23.02   1
  -1  -1  24  277.89   16.67   1
  -1  -1  24  269.62   13.79   1
  -1  -1  25  255.68   15.67   1
  -1  -1  25  247.12   13.20   1
  -1  -1  26  317.55   19.25   1
  -1  -1  26  325.44   16.24   1
  -1  -1  27   17.56    4.78   1
  -1  -1  27   13.47    4.55   1
  -1  -1  28   73.27    7.53   1
  -1  -1  28   62.09    5.83   1
  -1  -1  29  190.16   11.03   1
  -1  -1  29  199.09   13.26   1
  -1  -1  30   51.27    7.02   1
  -1  -1  30   73.27    6.51   1
  -1  -1  31   35.40    5.24   1
  -1  -1  31   41.22    6.16   1
  -1  -1  32  172.92   12.89   1
  -1  -1  32  182.52   11.08   1
  -1  -1  33   25.60    5.16   1
  -1  -1  33   28.94    6.13   1
  -1  -1  34  124.77   10.95   1
  -1  -1  35   76.04    8.20   1
  -1   1 -35   38.56    6.21   1
  -1   1 -34   96.43    8.05   1
  -1   1 -33   65.29    6.63   1
  -1   1 -32   50.41    6.39   1
  -1   1 -31   34.46    5.52   1
  -1   1 -30  194.04   11.14   1
  -1   1 -29   37.58    4.90   1
  -1   1 -28   74.30    6.55   1
  -1   1 -27  200.22   11.60   1
  -1   1 -26   57.61    5.62   1
  -1   1 -25   38.44    4.96   1
  -1   1 -24  107.12    7.45   1
  -1   1 -23  136.89    8.42   1
  -1   1 -22  308.00   15.79   1
  -1   1 -21   54.46    4.58   1
  -1   1 -20  304.15   15.70   1
  -1   1 -19   84.27    5.69   1
  -1   1 -18  148.11    8.28   1
  -1   1  -7   91.39   33.65   1
  -1   1  -7   28.09   60.10   1
  -1   1  -6  830.02   56.47   1
  -1   1  -5 1276.63   98.61   1
  -1   1  -4  267.65   17.67   1
  -1   1  -4  290.36   12.61   1
  -1   1  -3  961.62   46.51   1
  -1   1  -2  951.72   48.13   1
  -1   1  -1    8.88    0.60   1
  -1   1   2 1225.00   53.20   1
  -1   1   3  164.87    6.42   1
  -1   1   3  140.66    6.40   1
  -1   1   4  498.18   22.32   1
  -1   1   4  529.46   22.09   1
  -1   1   5  570.25   22.92   1
  -1   1   5  529.46   23.01   1
  -1   1   6  804.86   33.48   1
  -1   1   6  724.15   32.29   1
  -1   1   8  520.75   26.01   1
  -1   1   9  160.78    7.35   1
  -1   1  10  615.54   25.80   1
  -1   1  11  499.52   21.46   1
  -1   1  12  903.60   39.68   1
  -1   1  13  550.84   25.35   1
  -1   1  14  184.14    9.50   1
  -1   1  15   49.00    3.64   1
  -1   1  16   47.75    3.59   1
  -1   1  17  539.63   24.62   1
  -1   1  17  535.00   29.61   1
  -1   1  18  710.76   31.99   1
  -1   1  18  730.62   38.38   1
  -1   1  19   15.92    2.79   1
  -1   1  19   19.18    3.68   1
  -1   1  20  903.00   39.06   1
  -1   1  21  180.10    9.66   1
  -1   1  21  205.06   12.03   1
  -1   1  22  367.11   17.63   1
  -1   1  22  402.40   21.66   1
  -1   1  23  397.20   19.13   1
  -1   1  23  432.64   22.88   1
  -1   1  24  283.25   16.49   1
  -1   1  24  240.25   13.33   1
  -1   1  25  254.72   12.77   1
  -1   1  25  254.40   15.63   1
  -1   1  26  302.76   16.01   1
  -1   1  26  334.52   19.39   1
  -1   1  27   22.56    5.13   1
  -1   1  27   23.33    3.96   1
  -1   1  28   84.27    7.89   1
  -1   1  29  191.82   13.30   1
  -1   1  30   69.06    7.65   1
  -1   1  31   42.25    6.37   1
  -1   1  32  177.96   13.07   1
  -1   1  33   39.19    7.01   1
  -1   1  34  108.37   10.41   1
  -1   1  35   53.00    7.72   1
  -1   3 -33   71.40    6.93   1
  -1   3 -32  134.56    9.28   1
  -1   3 -31   61.47    6.74   1
  -1   3 -30  132.48    8.98   1
  -1   3 -29   11.09    4.40   1
  -1   3 -28  130.19    9.13   1
  -1   3 -27  188.51   10.98   1
  -1   3 -26  266.34   14.36   1
  -1   3 -25   43.43    5.27   1
  -1   3 -24  160.78    9.89   1
  -1   3 -23  410.06   21.06   1
  -1   3 -22  298.25   15.20   1
  -1   3 -21   13.99    3.89   1
  -1   3 -20  508.50   23.45   1
  -1   3 -19   89.68    6.63   1
  -1   3 -18  730.08   32.42   1
  -1   3 -17  251.22   13.31   1
  -1   3 -16  141.61    8.09   1
  -1   3 -15  148.84    8.54   1
  -1   3 -14  441.00   26.04   1
  -1   3 -14  412.50   19.90   1
  -1   3 -13  536.39   25.01   1
  -1   3 -12  345.22   16.35   1
  -1   3 -12  370.95   21.57   1
  -1   3 -11  499.52   22.35   1
  -1   3 -10  150.06    8.33   1
  -1   3 -10  167.44   10.61   1
  -1   3  -9  579.36   31.29   1
  -1   3  -9  503.10   23.78   1
  -1   3  -8  324.36   15.49   1
  -1   3  -8  355.32   20.36   1
  -1   3  -7  256.32   14.73   1
  -1   3  -7  219.34   11.26   1
  -1   3  -6  841.00   43.50   1
  -1   3  -6  725.22   32.85   1
  -1   3  -5  772.84   42.26   1
  -1   3  -5  673.92   31.67   1
  -1   3  -4  742.02   43.04   1
  -1   3  -4  690.11   32.05   1
  -1   3  -3  311.17   18.70   1
  -1   3  -3  296.87   13.78   1
  -1   3  -2 1382.35   58.74   1
  -1   3  -2 1424.31   77.74   1
  -1   3  -1  108.37    5.00   1
  -1   3  -1  103.23    7.32   1
  -1   3   0  371.33   15.03   1
  -1   3   0  320.05   20.39   1
  -1   3   1 1355.71   72.90   1
  -1   3   1 1436.41   91.72   1
  -1   3   1 1804.55   70.52   1
  -1   3   2  964.10   56.51   1
  -1   3   3  346.33   21.96   1
  -1   3   4 1790.98  106.65   1
  -1   3   5   43.56    3.96   1
  -1   3   6  434.31   27.51   1
  -1   3   7  691.69   51.02   1
  -1   3   8 2177.16  102.65   1
  -1   3   9  462.68   21.08   1
  -1   3  10 1343.96   60.86   1
  -1   3  11  400.80   18.02   1
  -1   3  12  157.75    7.79   1
  -1   3  13    9.49    1.48   1
  -1   3  14  849.72   36.73   1
  -1   3  15  120.12    5.92   1
  -1   3  16  833.48   37.53   1
  -1   3  17  536.39   25.48   1
  -1   3  18   79.92    4.83   1
  -1   3  26   93.70    8.52   1
  -1   3  27   62.09    7.25   1
  -1   3  29   52.27    7.09   1
  -1   3  30  136.42   10.98   1
  -1   3  31   65.29    7.92   1
  -1   3  32  102.82   10.34   1
  -1   3  34   24.11    6.97   1
  -1   5 -31    6.76    5.15   1
  -1   5 -30   16.16    4.74   1
  -1   5 -29  125.66    9.19   1
  -1   5 -28    4.16    4.00   1
  -1   5 -27  158.26    9.81   1
  -1   5 -26   81.90    6.88   1
  -1   5 -25  113.64    8.53   1
  -1   5 -24  144.72    9.38   1
  -1   5 -23  550.84   27.23   1
  -1   5 -22   -0.58    3.91   1
  -1   5 -21  467.42   22.92   1
  -1   5 -20  156.50    9.51   1
  -1   5 -19  217.86   11.51   1
  -1   5 -18  181.71   10.78   1
  -1   5 -17  221.41   12.80   1
  -1   5 -16    1.74    3.59   1
  -1   5 -15  298.94   15.56   1
  -1   5 -15  336.36   20.54   1
  -1   5 -14   80.28    7.17   1
  -1   5 -14   73.44    5.48   1
  -1   5 -13    1.08    2.48   1
  -1   5 -13    2.86    3.79   1
  -1   5 -12  133.86    8.10   1
  -1   5 -12  131.79   10.56   1
  -1   5 -11  431.81   21.20   1
  -1   5 -11  481.36   28.08   1
  -1   5 -10  386.12   23.97   1
  -1   5 -10  394.02   18.26   1
  -1   5  -9  241.80   12.13   1
  -1   5  -9  269.62   16.75   1
  -1   5  -8    6.55    2.30   1
  -1   5  -8   -0.14    3.65   1
  -1   5  -7  195.16    9.50   1
  -1   5  -7  204.49   13.16   1
  -1   5  -6  225.00   15.00   1
  -1   5  -6  222.90   10.75   1
  -1   5  -5  448.59   19.06   1
  -1   5  -5  456.25   26.49   1
  -1   5  -4  544.76   31.74   1
  -1   5  -4  530.38   23.03   1
  -1   5  -3   25.91    4.58   1
  -1   5  -3   17.64    1.76   1
  -1   5  -2   18.75    4.42   1
  -1   5  -2   24.50    1.88   1
  -1   5  -1  670.29   39.35   1
  -1   5  -1  649.74   28.55   1
  -1   5   0  181.98   12.68   1
  -1   5   0  170.30    8.09   1
  -1   5   1 1278.78   74.38   1
  -1   5   2 1035.55   61.14   1
  -1   5   3  198.81   14.10   1
  -1   5   4  297.91   18.64   1
  -1   5   5  935.14   56.88   1
  -1   5   6  124.55    9.82   1
  -1   5   7  774.51   48.98   1
  -1   5   8  122.54    9.52   1
  -1   5   9  343.36   23.35   1
  -1   5  10  508.50   32.02   1
  -1   5  11  802.59   56.09   1
  -1   5  12   27.67    5.15   1
  -1   5  13  877.34   69.31   1
  -1   5  14  197.68   15.18   1
  -1   5  15   44.36    6.26   1
  -1   5  31    0.18    5.97   1
  -1   7 -16    9.61    5.58   1
  -1   7 -15  131.56   11.24   1
  -1   7 -14  326.16   21.31   1
  -1   7 -13   85.19    9.23   1
  -1   7 -12  156.25   12.50   1
  -1   7 -11   86.30    8.92   1
  -1   7 -10  304.50   21.29   1
  -1   7  -9  460.53   29.61   1
  -1   7  -8  466.13   28.93   1
  -1   7  -7  371.33   24.28   1
  -1   7  -6  194.60   14.51   1
  -1   7  -5   12.53    5.52   1
  -1   7  -4   49.84    6.64   1
  -1   7  -3  563.59   35.14   1
  -1   7  -2  258.24   17.36   1
  -1   7  -1  329.42   22.14   1
  -1   7   0  127.01   11.04   1
  -1   7   1   91.58    9.38   1
  -1   7   2  288.32   19.70   1
  -1   7   3  135.49   11.87   1
  -1   7   4  820.82   49.28   1
  -1   7   5  198.25   14.92   1
  -1   7   6  174.24   14.26   1
  -1   7   7  335.26   22.70   1
  -1   7   8   93.12    9.84   1
  -1   7   9  116.86   10.81   1
  -1   7  10  126.34   11.91   1
  -1   7  11  301.72   22.23   1
  -1   7  12   30.58    7.30   1
  -1   7  13  377.52   26.04   1
  -1   7  14  208.80   17.63   1
  -1   7  15  160.53   14.70   1
  -1   7  16  106.92   11.37   1
  -1   7  17   18.32    6.76   1
  -1   9 -13   86.12   10.39   1
  -1   9 -12   45.56    8.64   1
  -1   9 -11  318.62   22.13   1
  -1   9 -10  106.30   10.93   1
  -1   9  -9  121.44   11.68   1
  -1   9  -8   15.13    6.85   1
  -1   9  -7  137.12   12.65   1
  -1   9  -6  109.41   11.72   1
  -1   9  -5  232.26   17.68   1
  -1   9  -4  178.49   15.50   1
  -1   9  -3  290.02   21.46   1
  -1   9  -2   34.11    7.36   1
  -1   9  -1  177.96   15.47   1
  -1   9   0  104.45   11.04   1
  -1   9   1  324.00   23.76   1
  -1   9   2  103.63   11.81   1
  -1   9   3  244.30   18.76   1
  -1   9   4   51.84    9.22   1
  -1   9   6   81.72   11.21   1
  -1   9   7   67.24   10.66   1
  -1   9   8   95.45   12.31   1
  -1   9   9   27.56    9.24   1
  -1   9  10    8.07    8.41   1
  -1   9  11   41.60   10.19   1
  -1   9  12   74.13   11.88   1
  -1   9  13   27.88    8.98   1
  -1   9  14    5.95    8.44   1
   0 -10 -14   20.70    8.55   1
   0 -10 -13    2.99    7.96   1
   0 -10 -12   22.18    8.67   1
   0 -10  13    4.16    3.59   1
   0  -8 -19   54.91    8.74   1
   0  -8 -18   49.56    8.45   1
   0  -8 -17   -4.41    7.39   1
   0  -8 -16  129.73   12.30   1
   0  -8 -15    1.25    6.41   1
   0  -8 -14   66.59    8.49   1
   0  -8 -13   91.78    9.58   1
   0  -8 -12   92.74    9.63   1
   0  -8 -11  104.65    9.62   1
   0  -8 -10   64.32    8.34   1
   0  -8  -9   72.08    8.32   1
   0  -8  -8   84.09    8.07   1
   0  -8  -7  403.61   24.51   1
   0  -8  -6   71.91    7.97   1
   0  -8  -5  314.71   19.51   1
   0  -8  -4  203.06   13.97   1
   0  -8  -3  315.06   19.88   1
   0  -8  -2   49.14    6.87   1
   0  -8  -1  127.24   10.38   1
   0  -8   2   44.62    3.07   1
   0  -8   3  309.76   14.43   1
   0  -8   4  188.79    9.62   1
   0  -8   5  296.87   14.47   1
   0  -8   6   75.00    4.68   1
   0  -8   7  386.91   18.49   1
   0  -8   8   90.06    5.50   1
   0  -8   9   70.22    4.86   1
   0  -8  10   72.93    5.12   1
   0  -8  11  100.00    6.40   1
   0  -8  12   94.28    6.41   1
   0  -8  13   92.35    6.34   1
   0  -8  14   53.44    5.12   1
   0  -8  15   -4.75    3.88   1
   0  -8  16  153.51    9.17   1
   0  -8  17    2.46    4.05   1
   0  -8  18   50.84    5.70   1
   0  -8  19   64.00    6.24   1
   0  -8  20   44.22    5.85   1
   0  -8  21   65.93    6.82   1
   0  -8  22   48.02    6.24   1
   0  -8  23   29.92    5.80   1
   0  -8  24   19.71    5.59   1
   0  -6 -22   87.98   12.01   1
   0  -6 -21  356.08   41.51   1
   0  -6 -20   56.70   19.13   1
   0  -6 -19  644.65   45.19   1
   0  -6 -18  177.42   42.09   1
   0  -6 -17  113.00    9.35   1
   0  -6 -16   63.52    7.01   1
   0  -6 -15  334.16   19.74   1
   0  -6 -14  201.07   13.33   1
   0  -6 -13  545.22   29.89   1
   0  -6 -12   33.52    7.41   1
   0  -6 -11  182.79   12.17   1
   0  -6 -10  208.80   13.29   1
   0  -6  -9  525.78   27.97   1
   0  -6  -8  243.98   15.31   1
   0  -6  -7  796.37   41.20   1
   0  -6  -6  375.20   21.69   1
   0  -6  -5   29.70    4.90   1
   0  -6  -4  527.16   28.01   1
   0  -6  -3  140.42    9.95   1
   0  -6  -2  211.70   13.39   1
   0  -6  -1   50.69    2.99   1
   0  -6  -1   62.88    6.03   1
   0  -6   0  169.52    7.55   1
   0  -6   0  161.29   10.92   1
   0  -6   1   56.70    3.16   1
   0  -6   1   54.46    5.61   1
   0  -6   2  218.74   13.31   1
   0  -6   2  207.94    9.81   1
   0  -6   3  134.10    9.26   1
   0  -6   3  135.72    6.76   1
   0  -6   4  483.56   21.99   1
   0  -6   5   35.05    2.72   1
   0  -6   6  355.32   16.97   1
   0  -6   7  734.95   33.62   1
   0  -6   8  226.20   11.43   1
   0  -6   9  488.41   22.54   1
   0  -6  10  207.94   10.38   1
   0  -6  11  162.31    9.17   1
   0  -6  12   23.62    3.60   1
   0  -6  13  484.00   36.96   1
   0  -6  13  514.84   24.05   1
   0  -6  14  202.78   10.54   1
   0  -6  14  196.84   12.07   1
   0  -6  15  330.51   16.00   1
   0  -6  15  333.43   18.63   1
   0  -6  16   60.53    5.29   1
   0  -6  16   57.15    5.44   1
   0  -6  17  107.74    7.27   1
   0  -6  17   98.01    7.92   1
   0  -6  18  178.49   11.76   1
   0  -6  18  174.24   10.30   1
   0  -6  19  634.03   30.72   1
   0  -6  19  702.78   36.58   1
   0  -6  20   80.46    7.18   1
   0  -6  20   67.73    6.25   1
   0  -6  21  418.61   24.55   1
   0  -6  21  451.14   21.24   1
   0  -6  22  105.47    9.04   1
   0  -6  22  100.80    7.63   1
   0  -6  23   53.73    6.60   1
   0  -6  23   58.06    6.10   1
   0  -6  24   45.16    5.51   1
   0  -6  24   30.91    6.12   1
   0  -6  25   84.27    6.98   1
   0  -6  25   90.06    8.54   1
   0  -6  26   27.56    5.99   1
   0  -6  26   27.35    5.54   1
   0  -6  27   63.36    7.64   1
   0  -6  27   72.93    7.17   1
   0  -6  28   38.56    5.59   1
   0  -6  28   38.56    6.83   1
   0  -6  29   12.46    5.37   1
   0  -6  29   13.25    6.19   1
   0  -4 -33    9.73    3.68   1
   0  -4 -32    3.72    3.32   1
   0  -4 -31   23.14    3.94   1
   0  -4 -30   61.15    5.32   1
   0  -4 -29   21.72    3.73   1
   0  -4 -28   75.52    5.56   1
   0  -4 -27   26.94    3.63   1
   0  -4 -26   11.09    3.00   1
   0  -4 -25   68.39    5.13   1
   0  -4 -24  205.64   10.61   1
   0  -4 -23  126.56    7.20   1
   0  -4 -23   80.28   17.56   1
   0  -4 -22  218.15   10.93   1
   0  -4 -21   64.16   25.79   1
   0  -4 -21  108.37    6.25   1
   0  -4 -20   22.28    4.91   1
   0  -4 -20   27.98    2.96   1
   0  -4 -19   96.63    8.45   1
   0  -4 -19  117.51    6.29   1
   0  -4 -18  518.02   45.52   1
   0  -4 -18  591.46   26.27   1
   0  -4 -17  278.22   13.68   1
   0  -4 -17  282.58   22.53   1
   0  -4 -16  882.09   51.08   1
   0  -4 -16  821.97   38.42   1
   0  -4 -15  391.64   27.71   1
   0  -4 -15  378.69   17.51   1
   0  -4 -14   33.18    2.53   1
   0  -4 -14   43.16    5.78   1
   0  -4 -13  345.22   16.72   1
   0  -4 -13  383.77   20.37   1
   0  -4 -12 1291.68   58.22   1
   0  -4 -12 1352.03   72.80   1
   0  -4 -11  548.96   25.30   1
   0  -4 -11  604.67   36.39   1
   0  -4 -10  986.59   44.60   1
   0  -4 -10 1102.90   53.80   1
   0  -4 -10  995.40   47.96   1
   0  -4  -9  137.12    6.32   1
   0  -4  -9  151.78   46.82   1
   0  -4  -8  116.86    8.00   1
   0  -4  -7   72.93    5.64   1
   0  -4  -6  831.75   42.68   1
   0  -4  -5  270.27   15.12   1
   0  -4  -4  805.42   40.87   1
   0  -4  -3  221.41   12.80   1
   0  -4  -2   30.80    1.55   1
   0  -4  -2   27.67    3.37   1
   0  -4  -1  227.71   12.37   1
   0  -4  -1  216.68    9.42   1
   0  -4   0  125.66    5.83   1
   0  -4   0  122.99    7.98   1
   0  -4   1  203.35    9.41   1
   0  -4   1  202.49   12.24   1
   0  -4   2   30.47    3.31   1
   0  -4   2   26.21    1.84   1
   0  -4   3  200.79    9.92   1
   0  -4   3  229.83   12.43   1
   0  -4   4  727.92   33.46   1
   0  -4   4  773.40   40.60   1
   0  -4   5  247.12   11.95   1
   0  -4   6  772.28   35.02   1
   0  -4   7   58.83    3.99   1
   0  -4   8  110.25    6.93   1
   0  -4   8  111.30    6.12   1
   0  -4   9  147.14    8.73   1
   0  -4   9  155.50    7.73   1
   0  -4  10 1045.23   53.02   1
   0  -4  10 1016.97   44.65   1
   0  -4  11  561.22   25.11   1
   0  -4  11  574.08   33.54   1
   0  -4  12 1296.72   94.35   1
   0  -4  12 1327.87   58.30   1
   0  -4  13  360.62   24.31   1
   0  -4  13  368.26   16.50   1
   0  -4  14   37.82    3.81   1
   0  -4  14   43.56    4.36   1
   0  -4  15  420.66   21.74   1
   0  -4  15  359.48   18.20   1
   0  -4  16  974.69   46.83   1
   0  -4  16  828.86   39.15   1
   0  -4  17  303.46   16.72   1
   0  -4  17  271.26   13.83   1
   0  -4  18  592.92   27.27   1
   0  -4  18  625.50   32.51   1
   0  -4  19  127.46    8.58   1
   0  -4  19  122.99    7.54   1
   0  -4  20   33.87    5.01   1
   0  -4  20   30.69    4.43   1
   0  -4  21  105.68    6.78   1
   0  -4  21  105.68    8.43   1
   0  -4  22  222.61   11.94   1
   0  -4  22  208.51   13.86   1
   0  -4  23  124.10    9.58   1
   0  -4  23  128.14    8.15   1
   0  -4  24  206.50   13.80   1
   0  -4  24  208.80   11.56   1
   0  -4  25   65.77    6.33   1
   0  -4  25   76.39    7.69   1
   0  -4  26   12.39    5.14   1
   0  -4  26    8.70    3.60   1
   0  -4  27   24.21    4.92   1
   0  -4  27   22.18    5.93   1
   0  -4  28   63.68    5.91   1
   0  -4  28   74.48    8.11   1
   0  -4  29   21.72    5.59   1
   0  -4  29   24.40    5.34   1
   0  -4  30   61.31    6.42   1
   0  -4  30   55.95    7.48   1
   0  -4  31   32.49    5.70   1
   0  -4  31   15.13    6.22   1
   0  -4  32   15.68    6.26   1
   0  -4  32   11.90    5.11   1
   0  -4  33   18.40    5.83   1
   0  -4  33   18.66    5.53   1
   0  -2 -34   54.76    5.77   1
   0  -2 -33   77.62    6.52   1
   0  -2 -32   28.73    4.50   1
   0  -2 -31  219.63   11.56   1
   0  -2 -30   54.17    5.15   1
   0  -2 -29   91.58    6.70   1
   0  -2 -28   54.46    5.02   1
   0  -2 -27  109.20    7.31   1
   0  -2 -26   49.28    4.77   1
   0  -2 -25  480.92   22.37   1
   0  -2 -23   93.90    6.20   1
   0  -2 -22  231.95   11.88   1
   0  -2 -21  278.56   13.69   1
   0  -2 -20  101.61    6.25   1
   0  -2 -20   80.64   26.76   1
   0  -2 -19  142.56   18.63   1
   0  -2 -19  184.14    9.23   1
   0  -2 -18  124.32   13.83   1
   0  -2 -18  139.24    7.55   1
   0  -2 -17  146.17    7.98   1
   0  -2 -17  130.19   18.71   1
   0  -2 -16  216.68   17.66   1
   0  -2 -16  245.24   11.59   1
   0  -2 -15  344.84   15.60   1
   0  -2 -15  313.64   24.79   1
   0  -2 -14  369.79   31.92   1
   0  -2 -14  437.23   18.40   1
   0  -2 -13  331.97   16.03   1
   0  -2 -13  361.00   26.22   1
   0  -2 -12  516.20   33.17   1
   0  -2 -12  496.40   24.06   1
   0  -2 -11   71.57    4.23   1
   0  -2 -11   83.36   11.14   1
   0  -2 -10  799.76   40.16   1
   0  -2 -10  947.41   51.71   1
   0  -2  -9 3417.57  189.41   1
   0  -2  -8  429.73   77.12   1
   0  -2  -8  359.48   17.82   1
   0  -2  -7  753.50   39.53   1
   0  -2  -6  662.55   36.55   1
   0  -2  -5  449.86   23.76   1
   0  -2  -3 3539.06  187.99   1
   0  -2  -2  568.35   37.19   1
   0  -2  -1 2197.73  119.08   1
   0  -2  -1 2404.92   96.12   1
   0  -2   0    3.92   44.67   1
   0  -2   0   14.82    4.70   1
   0  -2   0   10.05    0.70   1
   0  -2   1 2277.20   92.58   1
   0  -2   1 2100.39  120.07   1
   0  -2   1 1825.00   93.98   1
   0  -2   2  667.71   28.94   1
   0  -2   2  665.64   27.35   1
   0  -2   2  567.39   36.21   1
   0  -2   3 3768.73  155.93   1
   0  -2   3 3410.56  210.24   1
   0  -2   4   94.48   25.86   1
   0  -2   5  461.82   19.34   1
   0  -2   6  552.72   38.09   1
   0  -2   6  693.27   28.96   1
   0  -2   7  737.67   31.51   1
   0  -2   7  693.80   40.56   1
   0  -2   8  389.67   33.56   1
   0  -2   8  424.77   17.72   1
   0  -2   9 3286.73  146.76   1
   0  -2   9 3608.40  195.83   1
   0  -2  10  931.47   40.90   1
   0  -2  10  917.48   60.58   1
   0  -2  11   90.44    5.90   1
   0  -2  11   81.54    5.06   1
   0  -2  12  601.23   29.42   1
   0  -2  12  540.56   24.64   1
   0  -2  13  346.33   16.75   1
   0  -2  13  372.88   20.08   1
   0  -2  14  421.48   22.58   1
   0  -2  14  383.38   18.41   1
   0  -2  15  345.96   16.00   1
   0  -2  15  325.80   19.13   1
   0  -2  16  224.40   13.78   1
   0  -2  16  237.16   12.01   1
   0  -2  17  147.14    8.49   1
   0  -2  17  161.04   10.15   1
   0  -2  18  142.56    8.12   1
   0  -2  18  148.11    9.74   1
   0  -2  19  184.42   11.41   1
   0  -2  19  172.66    9.72   1
   0  -2  20  101.61    6.85   1
   0  -2  20  105.68    7.81   1
   0  -2  21  291.04   14.33   1
   0  -2  21  286.29   16.92   1
   0  -2  22  222.31   12.23   1
   0  -2  22  243.36   14.66   1
   0  -2  23   96.24    8.04   1
   0  -2  23   99.40    6.98   1
   0  -2  24   81.36    6.31   1
   0  -2  24   96.43    7.86   1
   0  -2  25  456.68   22.65   1
   0  -2  25  480.49   27.18   1
   0  -2  26   29.59    4.68   1
   0  -2  26   37.33    6.11   1
   0  -2  27   98.21    7.53   1
   0  -2  27  109.83    9.01   1
   0  -2  28   59.44    6.78   1
   0  -2  28   45.29    5.79   1
   0  -2  29   81.54    8.31   1
   0  -2  29   86.86    7.08   1
   0  -2  30   49.14    6.87   1
   0  -2  30   52.13    6.06   1
   0  -2  31  211.99   14.56   1
   0  -2  31  185.78   11.99   1
   0  -2  32   33.52    6.48   1
   0  -2  32   33.41    5.32   1
   0  -2  33   60.68    6.70   1
   0  -2  33   76.04    8.72   1
   0  -2  34   52.27    6.51   1
   0  -2  34   47.06    7.82   1
   0   0 -34  302.41   16.00   1
   0   0 -32  291.38   15.36   1
   0   0 -30   85.19    7.01   1
   0   0 -28  435.14   21.69   1
   0   0 -26  354.95   18.46   1
   0   0 -24  202.78   11.39   1
   0   0 -22  710.76   33.59   1
   0   0 -20  116.21    7.33   1
   0   0 -18  227.71   12.07   1
   0   0 -16  403.61   19.29   1
   0   0 -14  144.00    7.68   1
   0   0 -12 1080.44   47.99   1
   0   0  -8  554.13   24.01   1
   0   0  -6 2141.84   96.26   1
   0   0   6 2193.05   94.60   1
   0   0   8  528.08   23.90   1
   0   0  10  796.37   34.99   1
   0   0  12 1109.56   47.97   1
   0   0  14  150.55    7.61   1
   0   0  16  412.09   19.08   1
   0   0  16  423.54   23.05   1
   0   0  18  236.85   12.00   1
   0   0  18  256.32   14.73   1
   0   0  20  124.99    7.38   1
   0   0  20  130.42    8.68   1
   0   0  22  754.60   34.06   1
   0   0  22  767.84   41.01   1
   0   0  24  216.68   11.48   1
   0   0  24  225.90   13.83   1
   0   0  26  364.05   18.32   1
   0   0  26  398.00   22.34   1
   0   0  28  477.42   26.66   1
   0   0  28  437.65   21.76   1
   0   0  30   89.11    6.99   1
   0   0  30   89.11    8.87   1
   0   0  32  290.36   18.74   1
   0   0  34  284.60   19.23   1
   0   2 -34   47.47    5.65   1
   0   2 -33   71.23    7.09   1
   0   2 -32   34.81    5.66   1
   0   2 -31  207.07   12.09   1
   0   2 -30   46.38    5.72   1
   0   2 -29   94.09    7.37   1
   0   2 -28   50.98    5.71   1
   0   2 -27   93.90    7.36   1
   0   2 -26   42.38    5.21   1
   0   2 -25  452.84   22.56   1
   0   2 -24   80.28    6.63   1
   0   2 -23   99.80    6.99   1
   0   2 -22  212.87   12.26   1
   0   2 -21  280.90   14.41   1
   0   2 -20  101.20    6.64   1
   0   2 -19  175.83    9.81   1
   0   2 -18  142.56    8.12   1
   0   2 -17  155.00    8.72   1
   0   2 -16  243.36   11.86   1
   0   2 -15  338.19   16.18   1
   0   2 -14  380.64   18.73   1
   0   2 -13  351.94   16.88   1
   0   2 -12  534.53   24.97   1
   0   2 -11   89.68    5.30   1
   0   2 -10  931.47   40.90   1
   0   2  -8  397.60   23.93   1
   0   2  -8  430.98   17.85   1
   0   2  -7  638.07   46.48   1
   0   2  -7  762.31   31.48   1
   0   2  -6  702.25   28.62   1
   0   2  -5  463.97   19.39   1
   0   2  -5  414.12   26.05   1
   0   2  -4   72.25    5.44   1
   0   2  -4   57.30    5.60   1
   0   2  -3 3350.09  226.89   1
   0   2  -3 3996.77  158.05   1
   0   2  -2  663.06   38.62   1
   0   2  -2  676.00   30.68   1
   0   2  -2  643.64   45.67   1
   0   2  -1 2207.12  131.54   1
   0   2  -1 2218.41   97.97   1
   0   2   0    3.69    4.15   1
   0   2   0   11.22    0.67   1
   0   2   0   20.34    8.66   1
   0   2   1 1896.60  129.78   1
   0   2   2  577.92   46.16   1
   0   2   3 3366.32  233.24   1
   0   2   4   67.08    3.28   1
   0   2   4   74.82    3.29   1
   0   2   4   74.13   11.71   1
   0   2   5  414.53   18.73   1
   0   2   5  368.64   28.42   1
   0   2   6  628.00   28.07   1
   0   2   7  674.96   30.66   1
   0   2   8  378.30   17.51   1
   0   2   8  326.52   36.14   1
   0   2   9 3345.47  148.07   1
   0   2  10  959.14   40.88   1
   0   2  11   94.28    4.66   1
   0   2  12  577.44   24.51   1
   0   2  13  385.34   16.49   1
   0   2  14  394.82   18.28   1
   0   2  15  330.15   15.63   1
   0   2  16  236.54   11.38   1
   0   2  17  159.01    8.07   1
   0   2  18  138.30    7.53   1
   0   2  19  174.77    8.99   1
   0   2  20  108.37    6.04   1
   0   2  21  266.67   13.72   1
   0   2  22  233.78   11.62   1
   0   2  23   92.35    6.15   1
   0   2  27  114.92    9.43   1
   0   2  28   44.49    6.80   1
   0   2  29   85.93    8.90   1
   0   2  30   48.72    7.40   1
   0   2  31  203.92   14.57   1
   0   2  32   20.88    6.67   1
   0   2  33   76.74    8.76   1
   0   2  34   37.95    7.52   1
   0   4 -33    8.94    5.08   1
   0   4 -31   10.76    4.46   1
   0   4 -30   58.06    6.55   1
   0   4 -29   30.25    5.06   1
   0   4 -28   65.12    6.62   1
   0   4 -27   21.81    4.67   1
   0   4 -26    3.42    4.29   1
   0   4 -25   67.73    6.09   1
   0   4 -24  198.81   11.56   1
   0   4 -23  122.77    8.20   1
   0   4 -22  196.00   11.76   1
   0   4 -21  105.68    7.40   1
   0   4 -20   32.95    4.25   1
   0   4 -19   99.20    7.17   1
   0   4 -18  562.16   27.03   1
   0   4 -17  253.13   14.00   1
   0   4 -16  828.29   39.14   1
   0   4 -15  367.11   18.39   1
   0   4 -14   45.16    4.17   1
   0   4 -13  350.06   16.84   1
   0   4 -12 1377.89   57.91   1
   0   4 -12 1460.00   77.18   1
   0   4 -11  583.22   40.57   1
   0   4 -11  557.90   25.51   1
   0   4 -10 1033.62   44.37   1
   0   4  -9  148.84    7.56   1
   0   4  -9  159.26   10.35   1
   0   4  -8  121.00    8.58   1
   0   4  -8  121.66    6.40   1
   0   4  -7   64.32    4.01   1
   0   4  -7   75.00    6.24   1
   0   4  -6  795.80   34.98   1
   0   4  -6  812.82   46.76   1
   0   4  -5  253.76   11.79   1
   0   4  -5  267.32   16.68   1
   0   4  -4  765.63   33.20   1
   0   4  -4  758.45   45.17   1
   0   4  -3  212.87   14.01   1
   0   4  -3  211.99    9.90   1
   0   4  -2   24.01    3.92   1
   0   4  -2   27.35    1.78   1
   0   4  -1  198.53    9.58   1
   0   4  -1  216.09   14.11   1
   0   4   0  120.12    5.70   1
   0   4   0  131.33    9.17   1
   0   4   1  216.97   14.14   1
   0   4   1  211.41    9.31   1
   0   4   2   31.25    4.14   1
   0   4   2   26.63    1.44   1
   0   4   3  212.28   13.99   1
   0   4   4  757.90   45.15   1
   0   4   5  248.06   16.38   1
   0   4   6  745.84   48.07   1
   0   4   7   61.78    5.97   1
   0   4   8  108.58    8.54   1
   0   4   9  129.28    6.59   1
   0   4   9  138.77   10.13   1
   0   4  10  915.67   44.78   1
   0   4  10  923.55   68.68   1
   0   4  11  502.21   24.65   1
   0   4  11  502.21   39.89   1
   0   4  12 1234.82   93.47   1
   0   4  12 1172.38   58.21   1
   0   4  13  318.27   25.33   1
   0   4  13  315.42   15.63   1
   0   4  14   34.57    2.59   1
   0   4  32    6.66    5.93   1
   0   4  33    9.42    6.32   1
   0   6 -28   35.28    5.94   1
   0   6 -27   62.09    6.46   1
   0   6 -26   36.36    5.67   1
   0   6 -25   84.82    7.37   1
   0   6 -24   32.72    5.15   1
   0   6 -23   65.12    6.13   1
   0   6 -22  101.61    7.66   1
   0   6 -21  446.90   21.14   1
   0   6 -20   61.94    6.30   1
   0   6 -19  646.68   30.52   1
   0   6 -18  179.56   10.45   1
   0   6 -17  108.99    7.31   1
   0   6 -16   55.95    5.24   1
   0   6 -15  325.44   16.24   1
   0   6 -14  204.20   10.57   1
   0   6 -13  538.70   24.14   1
   0   6 -12   33.52    3.82   1
   0   6 -12   34.57    5.88   1
   0   6 -11  173.45   12.91   1
   0   6 -11  176.62    9.30   1
   0   6 -10  190.16   14.34   1
   0   6 -10  199.37   10.17   1
   0   6  -9  510.31   30.72   1
   0   6  -9  482.24   22.40   1
   0   6  -8  234.40   16.23   1
   0   6  -8  249.01   11.68   1
   0   6  -7  761.76   45.26   1
   0   6  -7  763.97   33.17   1
   0   6  -6  376.75   23.68   1
   0   6  -6  356.08   16.61   1
   0   6  -5   36.00    5.40   1
   0   6  -5   30.80    2.55   1
   0   6  -4  519.38   30.99   1
   0   6  -4  438.48   21.78   1
   0   6  -3  133.86   10.88   1
   0   6  -2  216.68   15.31   1
   0   6  -1   62.73    6.97   1
   0   6   0  155.25   12.21   1
   0   6   1   59.75    6.80   1
   0   6   2  208.51   15.02   1
   0   6   3  132.02   11.03   1
   0   6   4  512.12   31.23   1
   0   6   5   36.72    5.82   1
   0   6   6  378.30   24.12   1
   0   6   7  706.50   45.72   1
   0   6   8  238.39   16.98   1
   0   6   9  438.48   30.57   1
   0   6  10  190.44   14.63   1
   0   6  11  167.96   13.22   1
   0   6  12   33.06    6.09   1
   0   6  13  484.44   35.66   1
   0   6  14  168.22   14.01   1
   0   6  15  280.56   24.79   1
   0   8 -11   93.90   10.47   1
   0   8 -10   76.91    9.12   1
   0   8  -9   75.52    8.69   1
   0   8  -8   92.93    9.64   1
   0   8  -7  412.09   26.80   1
   0   8  -6   72.08    9.34   1
   0   8  -5  314.71   22.00   1
   0   8  -4  203.06   15.68   1
   0   8  -3  322.20   22.26   1
   0   8  -2   47.75    7.74   1
   0   8  -1  135.02   12.32   1
   0   8   0   57.91    8.22   1
   0   8   1  137.59   12.43   1
   0   8   2   47.47    8.13   1
   0   8   3  325.80   22.74   1
   0   8   4  219.34   16.59   1
   0   8   5  319.34   22.52   1
   0   8   6   80.10    9.85   1
   0   8   7  407.23   27.44   1
   0   8   8  102.01   10.50   1
   0   8   9   72.93    9.22   1
   0   8  10   71.06    9.61   1
   0   8  11  107.33   11.60   1
   0   8  12   94.09   11.06   1
   0   8  13   73.79   10.48   1
   0   8  14   56.10    8.69   1
   0   8  15    9.18    7.45   1
   0  10  -6   43.03    9.45   1
   0  10  -5   85.93   10.94   1
   0  10  -4   96.63   11.99   1
   0  10  -3  151.29   14.51   1
   0  10  -2   88.36   11.47   1
   0  10  -1   38.94    9.98   1
   0  10   0   33.29    8.31   1
   0  10   1   48.58   10.04   1
   0  10   2   89.49   12.30   1
   0  10   3  167.96   15.29   1
   0  10   4   95.06   12.67   1
   0  10   5   90.63   12.38   1
   0  10   6   21.81    9.90   1
   0  10   7   -1.66    8.77   1
   0  10   8    5.11    9.22   1
   0  10   9   85.75   12.78   1
   0  10  11   62.25   11.05   1
   0  10  12   10.56    9.75   1
   0  10  13    1.14    9.03   1
   1  -9 -17  135.96   13.53   1
   1  -9 -16   45.83    9.61   1
   1  -9 -15   28.84    8.38   1
   1  -9 -14   18.84    7.55   1
   1  -9 -13   27.25    8.25   1
   1  -9 -12   99.00   10.55   1
   1  -9 -11   50.13    8.21   1
   1  -9  -9   32.04    7.47   1
   1  -9  -8  105.88    9.47   1
   1  -9  -7   78.68    9.05   1
   1  -9  -6   89.11    9.25   1
   1  -9  -5    9.36    6.30   1
   1  -9  -4   43.96    6.90   1
   1  -9  -3  227.10   16.28   1
   1  -9  -2   92.16    9.41   1
   1  -9  -1  323.64   20.87   1
   1  -9   0   92.93    9.45   1
   1  -9   1  187.14   13.41   1
   1  -9   8    9.49    2.59   1
   1  -9   9  110.67    6.52   1
   1  -9  10   92.74    5.97   1
   1  -9  11  297.22   15.17   1
   1  -9  12   39.44    4.27   1
   1  -9  13   77.09    6.15   1
   1  -9  14    0.53    3.47   1
   1  -9  15   28.62    4.49   1
   1  -9  16   66.91    6.05   1
   1  -9  17  112.15    8.05   1
   1  -9  18   22.56    4.84   1
   1  -9  19   26.11    4.91   1
   1  -7 -20  120.34   11.41   1
   1  -7 -19  120.56   10.98   1
   1  -7 -18   39.56    7.67   1
   1  -7 -17   15.84    6.45   1
   1  -7 -16  118.37   10.66   1
   1  -7 -15  205.06   14.03   1
   1  -7 -14  240.25   16.12   1
   1  -7 -13  396.81   23.90   1
   1  -7 -12   45.43    6.87   1
   1  -7 -11  321.13   19.71   1
   1  -7 -10  144.72   11.07   1
   1  -7  -9  109.41    9.62   1
   1  -7  -8   92.16    7.87   1
   1  -7  -7  330.51   20.36   1
   1  -7  -6  179.29   12.85   1
   1  -7  -5  193.77   13.36   1
   1  -7  -4  825.41   44.24   1
   1  -7  -3  126.34    9.67   1
   1  -7  -2  282.91   17.49   1
   1  -7  -1   93.32    7.92   1
   1  -7   0  122.10    5.75   1
   1  -7   0  105.68    9.25   1
   1  -7   1  327.97   14.85   1
   1  -7   1  331.24   19.66   1
   1  -7   2  238.08   15.12   1
   1  -7   2  236.85   11.08   1
   1  -7   3  550.84   24.88   1
   1  -7   3  551.31   31.46   1
   1  -7   4   41.86    2.85   1
   1  -7   4   40.45    5.60   1
   1  -7   5   18.84    2.17   1
   1  -7   5   16.16    4.58   1
   1  -7   6  184.14   12.21   1
   1  -7   6  189.89    9.37   1
   1  -7   7  351.94   16.88   1
   1  -7   8  435.56   20.87   1
   1  -7   9  440.58   20.99   1
   1  -7  10  318.62   15.35   1
   1  -7  11   78.85    5.68   1
   1  -7  12  145.93    8.46   1
   1  -7  13   98.41    6.35   1
   1  -7  14  292.41   15.39   1
   1  -7  15  136.42    8.18   1
   1  -7  16   10.63    3.59   1
   1  -7  16   16.24    3.71   1
   1  -7  17   46.24    5.17   1
   1  -7  18    8.53    3.50   1
   1  -7  18   13.40    4.10   1
   1  -7  19   27.25    4.49   1
   1  -7  19   28.41    4.80   1
   1  -7  20  132.48    8.98   1
   1  -7  20  142.09    9.77   1
   1  -7  21   94.28    7.38   1
   1  -7  21  106.71    8.26   1
   1  -7  22   14.14    4.21   1
   1  -7  23   66.26    6.02   1
   1  -7  23   51.84    6.62   1
   1  -7  24   47.61    5.93   1
   1  -7  24   31.36    5.82   1
   1  -7  25    7.62    4.75   1
   1  -7  25    4.33    4.74   1
   1  -7  26   24.70    5.86   1
   1  -7  26   32.49    5.47   1
   1  -5 -27   26.63    3.30   1
   1  -5 -26   -0.10    2.16   1
   1  -5 -25   26.01    3.06   1
   1  -5 -24   62.88    4.44   1
   1  -5 -23   31.02    3.01   1
   1  -5 -23   28.62    6.10   1
   1  -5 -22  107.33    6.01   1
   1  -5 -21    6.86    1.99   1
   1  -5 -21    4.20    4.76   1
   1  -5 -20   33.18    5.64   1
   1  -5 -20   32.95    2.76   1
   1  -5 -19  251.54   16.49   1
   1  -5 -19  280.23   12.05   1
   1  -5 -18  159.26    7.57   1
   1  -5 -18  163.58   11.26   1
   1  -5 -17  135.02    6.74   1
   1  -5 -17  154.01   10.67   1
   1  -5 -16  112.78    5.52   1
   1  -5 -16  123.21    9.55   1
   1  -5 -15   58.52    2.91   1
   1  -5 -15   60.37    6.37   1
   1  -5 -14  223.20   14.34   1
   1  -5 -13 1009.97   53.39   1
   1  -5 -12   31.92    5.09   1
   1  -5 -11  856.73   48.59   1
   1  -5 -10  539.63   29.27   1
   1  -5  -9  364.05   21.37   1
   1  -5  -8  130.19    8.90   1
   1  -5  -7  837.52   44.57   1
   1  -5  -6  133.86    8.79   1
   1  -5  -5  979.06   51.94   1
   1  -5  -4  291.73   16.74   1
   1  -5  -3  217.27   12.97   1
   1  -5  -2 1094.29   55.57   1
   1  -5  -1 1312.61   56.52   1
   1  -5  -1 1301.04   67.09   1
   1  -5   0  187.96   10.97   1
   1  -5   0  168.74    8.05   1
   1  -5   1  652.29   35.25   1
   1  -5   2   33.06    4.95   1
   1  -5   2   26.32    1.85   1
   1  -5   3   20.61    1.82   1
   1  -5   3   21.72    3.45   1
   1  -5   4  523.49   27.91   1
   1  -5   4  519.38   22.79   1
   1  -5   5  433.06   19.15   1
   1  -5   5  424.36   23.48   1
   1  -5   6  214.33   12.88   1
   1  -5   6  224.40   10.49   1
   1  -5   7  178.49   11.22   1
   1  -5   7  193.21    9.17   1
   1  -5   8    4.80    2.06   1
   1  -5   8    7.56    1.98   1
   1  -5   9  248.06   11.97   1
   1  -5  10  386.91   18.10   1
   1  -5  10  398.80   20.77   1
   1  -5  11  438.06   20.93   1
   1  -5  11  461.82   24.50   1
   1  -5  12  134.33    7.88   1
   1  -5  13    2.46    2.95   1
   1  -5  13    3.88    2.88   1
   1  -5  14   77.09    5.62   1
   1  -5  14   72.93   13.32   1
   1  -5  15  284.60   15.52   1
   1  -5  16    0.07    2.96   1
   1  -5  17  263.74   14.94   1
   1  -5  17  236.85   12.62   1
   1  -5  18  221.71   12.81   1
   1  -5  18  192.38   10.82   1
   1  -5  19  197.40   11.24   1
   1  -5  20  157.75    9.29   1
   1  -5  20  154.01   10.92   1
   1  -5  21  478.30   22.74   1
   1  -5  21  459.67   27.01   1
   1  -5  22    2.25    3.96   1
   1  -5  22   -4.33    4.66   1
   1  -5  23  558.38   26.94   1
   1  -5  23  563.11   32.27   1
   1  -5  24  154.26   11.43   1
   1  -5  24  141.13    9.50   1
   1  -5  25  122.32   10.18   1
   1  -5  25  116.64    8.21   1
   1  -5  26   78.68    8.34   1
   1  -5  26   81.72    7.05   1
   1  -5  27  133.40   11.32   1
   1  -5  27  153.02    9.65   1
   1  -5  28    3.35    5.49   1
   1  -5  28    2.25    4.47   1
   1  -5  29  134.33    9.27   1
   1  -5  29  138.77   11.54   1
   1  -5  30   21.34    5.73   1
   1  -5  30   27.35    6.80   1
   1  -5  31   -2.19    5.36   1
   1  -5  31    3.10    6.44   1
   1  -3 -34   23.91    4.50   1
   1  -3 -33   11.09    3.86   1
   1  -3 -32  124.10    8.02   1
   1  -3 -31   60.22    5.43   1
   1  -3 -30  133.40    8.32   1
   1  -3 -29   51.98    4.90   1
   1  -3 -28   -0.92    3.01   1
   1  -3 -27   70.39    5.20   1
   1  -3 -26   96.24    6.28   1
   1  -3 -25  120.34    7.24   1
   1  -3 -24   47.33   14.04   1
   1  -3 -24   80.28    5.56   1
   1  -3 -23  207.36   10.94   1
   1  -3 -22  182.79   33.26   1
   1  -3 -22  233.17   11.61   1
   1  -3 -21   94.09    5.82   1
   1  -3 -21   82.26   18.87   1
   1  -3 -20  149.57    7.34   1
   1  -3 -20  116.86   12.54   1
   1  -3 -19   47.47    5.65   1
   1  -3 -19   42.90    3.54   1
   1  -3 -18   79.03    4.98   1
   1  -3 -18   75.86    6.45   1
   1  -3 -17  581.29   33.27   1
   1  -3 -17  561.22   25.59   1
   1  -3 -16  863.77   38.21   1
   1  -3 -16  839.26   70.11   1
   1  -3 -15  116.42    6.04   1
   1  -3 -15  104.04    5.92   1
   1  -3 -15  113.85   27.96   1
   1  -3 -14  806.56   45.44   1
   1  -3 -14  862.01   36.41   1
   1  -3 -14  755.70   37.39   1
   1  -3 -13    8.94   16.09   1
   1  -3 -13    9.92    1.51   1
   1  -3 -13    8.12    1.48   1
   1  -3 -12  164.87   10.27   1
   1  -3 -12  147.87    7.78   1
   1  -3 -12  170.56    7.84   1
   1  -3 -11  423.95   18.12   1
   1  -3 -11  412.09   22.74   1
   1  -3 -10 1366.78   59.89   1
   1  -3 -10 1374.93   71.94   1
   1  -3  -9  476.55   20.96   1
   1  -3  -9  480.92   25.88   1
   1  -3  -8 2325.17  102.23   1
   1  -3  -8 2262.90  118.93   1
   1  -3  -7  741.47   43.57   1
   1  -3  -6  488.85   25.21   1
   1  -3  -5   44.22    3.86   1
   1  -3  -4 1921.95   94.69   1
   1  -3  -3  339.66   25.43   1
   1  -3  -2 1020.80   51.12   1
   1  -3  -1 1589.62   82.13   1
   1  -3  -1 1705.69   70.21   1
   1  -3   0  333.79   14.98   1
   1  -3   0  334.16   23.76   1
   1  -3   1  108.99    5.01   1
   1  -3   1  112.57    6.58   1
   1  -3   2 1400.26   70.35   1
   1  -3   2 1309.72   58.63   1
   1  -3   3  320.05   13.95   1
   1  -3   3  320.05   58.68   1
   1  -3   4  736.58   38.54   1
   1  -3   4  724.15   32.29   1
   1  -3   5  685.92   39.28   1
   1  -3   5  732.78   31.40   1
   1  -3   6  710.22   42.64   1
   1  -3   6  660.49   44.20   1
   1  -3   6  773.95   32.83   1
   1  -3   7  231.04   13.07   1
   1  -3   7  244.30   20.01   1
   1  -3   7  228.92   11.20   1
   1  -3   8  338.19   15.45   1
   1  -3   9  540.56   24.18   1
   1  -3  10  179.83   20.11   1
   1  -3  10  162.05    8.15   1
   1  -3  11  516.65   22.28   1
   1  -3  11  414.12   30.12   1
   1  -3  12  348.94   16.44   1
   1  -3  13  547.09   24.79   1
   1  -3  13  594.38   29.74   1
   1  -3  14  416.57   19.59   1
   1  -3  14  458.39   23.55   1
   1  -3  15  164.10    9.74   1
   1  -3  15  155.00    8.47   1
   1  -3  16  130.64    7.77   1
   1  -3  16  152.28    9.38   1
   1  -3  17  277.89   13.34   1
   1  -3  17  256.00   15.68   1
   1  -3  18  683.30   38.69   1
   1  -3  18  712.89   32.04   1
   1  -3  19   93.70    7.74   1
   1  -3  19   96.24    6.47   1
   1  -3  20  515.74   23.62   1
   1  -3  20  517.56   28.21   1
   1  -3  21   21.07    3.67   1
   1  -3  22  295.50   15.13   1
   1  -3  22  295.84   18.23   1
   1  -3  23  441.84   25.22   1
   1  -3  23  427.66   20.68   1
   1  -3  24  163.33   11.50   1
   1  -3  24  151.78    9.61   1
   1  -3  25   44.62    5.34   1
   1  -3  25   45.56    5.94   1
   1  -3  26  271.26   14.49   1
   1  -3  26  270.60   17.11   1
   1  -3  27  181.98   11.06   1
   1  -3  27  180.90   12.91   1
   1  -3  28  127.92    8.60   1
   1  -3  28  127.24   10.38   1
   1  -3  29   12.67    4.77   1
   1  -3  30  115.78    8.61   1
   1  -3  30  122.54   10.63   1
   1  -3  31   62.09    8.35   1
   1  -3  31   62.57    6.49   1
   1  -3  32  120.34    9.00   1
   1  -3  32  122.54   11.07   1
   1  -3  33   87.05    7.65   1
   1  -3  33   82.26    9.25   1
   1  -1 -35   77.09    6.67   1
   1  -1 -34  129.96    8.66   1
   1  -1 -33   24.70    4.97   1
   1  -1 -32  189.61   10.74   1
   1  -1 -31   38.07    4.94   1
   1  -1 -30   65.93    5.85   1
   1  -1 -29  194.32   10.87   1
   1  -1 -28   66.10    5.85   1
   1  -1 -26  319.34   16.08   1
   1  -1 -25  231.65   12.78   1
   1  -1 -24  257.92   13.49   1
   1  -1 -23  357.97   41.62   1
   1  -1 -23  390.85   18.98   1
   1  -1 -22  382.59   18.00   1
   1  -1 -22  392.04   21.78   1
   1  -1 -21  179.56    9.65   1
   1  -1 -20  867.89   38.89   1
   1  -1 -19   18.40    3.17   1
   1  -1 -18  708.62   31.94   1
   1  -1 -17  522.12   24.68   1
   1  -1 -16   46.51    3.82   1
   1  -1 -15   48.44    3.76   1
   1  -1 -14  196.56    9.53   1
   1  -1 -13  575.52   25.43   1
   1  -1 -12  904.20   39.69   1
   1  -1 -11  493.28   21.77   1
   1  -1 -11  460.10   21.45   1
   1  -1 -10  563.11   25.63   1
   1  -1 -10  592.92   25.81   1
   1  -1  -9  144.48    7.21   1
   1  -1  -9  162.82    7.40   1
   1  -1  -8  548.03   23.88   1
   1  -1  -8  555.54   23.57   1
   1  -1  -7 1576.88   65.92   1
   1  -1  -7 1479.17   66.92   1
   1  -1  -6  744.20   32.74   1
   1  -1  -6  738.75   33.16   1
   1  -1  -5  523.95   22.89   1
   1  -1  -5  541.03   22.79   1
   1  -1  -4  519.38   21.88   1
   1  -1  -3  152.77    6.43   1
   1  -1  -2 1251.74   52.36   1
   1  -1  -1  232.26   10.67   1
   1  -1   1   10.05    1.01   1
   1  -1   2 1028.48   64.14   1
   1  -1   2 1180.61   48.10   1
   1  -1   3  929.03   64.62   1
   1  -1   3 1078.47   45.98   1
   1  -1   4  233.48   18.34   1
   1  -1   4  299.64   12.46   1
   1  -1   5 1450.85   62.47   1
   1  -1   6  877.34   36.73   1
   1  -1   8 2907.37  122.94   1
   1  -1   9   24.50    9.50   1
   1  -1  11  746.93   32.80   1
   1  -1  12  212.87   10.50   1
   1  -1  13   53.29    4.82   1
   1  -1  13   56.10    4.19   1
   1  -1  14 1286.66   54.52   1
   1  -1  15  578.40   31.26   1
   1  -1  15  573.60   25.87   1
   1  -1  16  370.95   20.80   1
   1  -1  16  365.96   17.22   1
   1  -1  17 1226.40   56.03   1
   1  -1  17 1293.12   67.60   1
   1  -1  18  132.71    8.29   1
   1  -1  18  152.52   10.13   1
   1  -1  19   77.97    5.65   1
   1  -1  19   87.24    7.10   1
   1  -1  20  325.80   15.88   1
   1  -1  20  337.46   19.10   1
   1  -1  21   53.58    4.83   1
   1  -1  21   58.83    5.68   1
   1  -1  22  339.30   19.16   1
   1  -1  22  306.60   15.76   1
   1  -1  23  152.52   10.37   1
   1  -1  23  128.14    8.38   1
   1  -1  24  112.15    7.20   1
   1  -1  24  120.12    8.55   1
   1  -1  25   42.77    4.71   1
   1  -1  25   46.92    6.16   1
   1  -1  26   54.46    5.17   1
   1  -1  26   63.04    6.99   1
   1  -1  27  198.81   11.28   1
   1  -1  27  218.45   13.60   1
   1  -1  28   78.85    6.57   1
   1  -1  28   85.19    8.49   1
   1  -1  29   37.33    5.38   1
   1  -1  29   29.48    6.52   1
   1  -1  30  190.16   11.31   1
   1  -1  30  202.21   13.65   1
   1  -1  31   47.20    6.05   1
   1  -1  31   31.02    6.80   1
   1  -1  32   52.71    6.39   1
   1  -1  32   48.72    7.68   1
   1  -1  33   55.95    8.23   1
   1  -1  33   68.89    6.64   1
   1  -1  34   87.98    7.50   1
   1  -1  35   44.49    7.60   1
   1   1 -35   67.08    6.72   1
   1   1 -34  131.10    8.93   1
   1   1 -33   22.85    5.35   1
   1   1 -32  161.54   10.68   1
   1   1 -31   34.46    5.28   1
   1   1 -30   63.52    6.22   1
   1   1 -29  167.18   10.60   1
   1   1 -28   76.56    6.47   1
   1   1 -27   17.47    4.18   1
   1   1 -26  314.35   16.31   1
   1   1 -25  222.31   12.82   1
   1   1 -24  251.22   13.63   1
   1   1 -23  370.95   19.26   1
   1   1 -22  324.00   18.00   1
   1   1 -21  166.15    9.80   1
   1   1 -20  847.97   39.60   1
   1   1 -18  679.64   32.33   1
   1   1 -17  548.50   24.83   1
   1   1 -16   41.22    3.98   1
   1   1 -15   50.98    4.14   1
   1   1 -14  189.06    9.90   1
   1   1 -13  581.77   25.57   1
   1   1 -12  928.42   40.22   1
   1   1 -11  490.18   22.14   1
   1   1 -10  591.95   25.79   1
   1   1  -9  153.02    7.67   1
   1   1  -8  548.03   23.88   1
   1   1  -7 1563.41   65.64   1
   1   1  -6  760.10   32.53   1
   1   1  -5  563.11   23.26   1
   1   1  -4  483.12   22.42   1
   1   1  -4  537.31   22.25   1
   1   1  -3  128.37    6.57   1
   1   1  -3  146.17    6.53   1
   1   1  -2 1172.38   52.73   1
   1   1  -1  232.56   10.68   1
   1   1   1    8.41    0.64   1
   1   1   2 1292.40   48.89   1
   1   1   3 1149.21   46.10   1
   1   1   4  310.46   12.33   1
   1   1   5 1572.92   61.87   1
   1   1   6  876.16   36.11   1
   1   1   7  147.14   26.93   1
   1   1   8 2987.72  123.53   1
   1   1   9   29.59    2.18   1
   1   1  11  771.17   32.21   1
   1   1  12  213.74   10.23   1
   1   1  13   53.88    3.67   1
   1   1  14 1197.16   54.67   1
   1   1  15  517.56   45.50   1
   1   1  16  359.10   17.06   1
   1   1  17 1292.40   56.08   1
   1   1  18  150.80    8.10   1
   1   1  19   85.56    5.55   1
   1   1  20  328.33   15.58   1
   1   1  21   55.20    4.46   1
   1   1  22  316.84   15.66   1
   1   1  23  134.10    8.11   1
   1   1  24  113.42    7.03   1
   1   1  25   40.45    4.45   1
   1   1  26   53.44    5.12   1
   1   1  27  191.55   11.07   1
   1   1  28   75.86    6.27   1
   1   1  28   87.98    8.44   1
   1   1  29   39.69    6.93   1
   1   1  30  180.36   13.43   1
   1   1  31   47.89    7.34   1
   1   1  32   62.09    8.20   1
   1   1  33   66.10    8.62   1
   1   1  34  100.00   10.20   1
   1   1  35   44.49    8.40   1
   1   3 -34   24.21    5.41   1
   1   3 -32  134.79    9.06   1
   1   3 -31   53.14    6.27   1
   1   3 -30  136.89    9.36   1
   1   3 -29   44.09    5.98   1
   1   3 -28   -3.28    4.38   1
   1   3 -27   53.29    5.99   1
   1   3 -26   87.24    7.10   1
   1   3 -25  119.68    8.10   1
   1   3 -24   67.24    6.23   1
   1   3 -23  222.90   11.94   1
   1   3 -22  233.78   12.54   1
   1   3 -21   94.87    6.82   1
   1   3 -20  116.21    7.98   1
   1   3 -19   42.77    4.45   1
   1   3 -18   65.12    5.81   1
   1   3 -17  531.76   26.29   1
   1   3 -16  829.44   38.59   1
   1   3 -15  100.80    6.63   1
   1   3 -14  853.22   37.39   1
   1   3 -12  187.42    8.76   1
   1   3 -11  421.07   18.88   1
   1   3 -10 1377.15   60.12   1
   1   3  -9  507.60   22.08   1
   1   3  -8 2341.59   99.68   1
   1   3  -7  819.10   33.77   1
   1   3  -6  469.59   20.80   1
   1   3  -5   41.99    2.59   1
   1   3  -5   32.15    4.54   1
   1   3  -4 1891.38   79.15   1
   1   3  -4 1746.40  108.65   1
   1   3  -3  343.73   14.83   1
   1   3  -3  307.65   20.35   1
   1   3  -2  922.34   58.92   1
   1   3  -2 1027.20   42.31   1
   1   3  -1 1476.86   93.77   1
   1   3  -1 1602.40   69.65   1
   1   3   0  332.70   20.43   1
   1   3   0  341.88   14.79   1
   1   3   1  103.02    7.71   1
   1   3   1  103.84    4.69   1
   1   3   2 1323.50   59.66   1
   1   3   2 1279.49   84.42   1
   1   3   3  295.84   21.33   1
   1   3   3  298.94   13.49   1
   1   3   4  752.95   32.38   1
   1   3   4  668.74   46.55   1
   1   3   5  711.29   45.87   1
   1   3   5  723.07   32.27   1
   1   3   6  694.32   48.48   1
   1   3   7  224.10   15.57   1
   1   3   7  238.70   10.51   1
   1   3   8  303.11   22.28   1
   1   3   8  329.42   14.88   1
   1   3   9  501.31   23.29   1
   1   3   9  463.54   37.89   1
   1   3  10  167.18    7.50   1
   1   3  10  144.96   11.56   1
   1   3  11  528.08   21.60   1
   1   3  12  341.88   15.53   1
   1   3  13  533.61   24.02   1
   1   3  14  430.56   19.09   1
   1   3  15  140.42    7.58   1
   1   3  16  141.37    7.13   1
   1   3  17  284.60   12.82   1
   1   3  18  743.65   31.63   1
   1   3  19  106.30    5.98   1
   1   3  33   58.98    9.06   1
   1   5 -31    4.16    5.06   1
   1   5 -30   54.61    6.65   1
   1   5 -29   87.05    7.09   1
   1   5 -28   40.96    5.76   1
   1   5 -27   33.64    5.45   1
   1   5 -26   10.37    4.06   1
   1   5 -25   25.10    5.11   1
   1   5 -24   68.72    6.63   1
   1   5 -23   34.11    5.26   1
   1   5 -22  105.27    7.80   1
   1   5 -21    2.07    4.00   1
   1   5 -20   28.30    4.68   1
   1   5 -19  236.85   13.54   1
   1   5 -18  146.41    9.20   1
   1   5 -17  140.66    8.54   1
   1   5 -16  118.59    7.41   1
   1   5 -15   59.14    5.08   1
   1   5 -14  231.34   11.56   1
   1   5 -13 1014.42   44.59   1
   1   5 -12   36.12    3.61   1
   1   5 -11  938.81   39.83   1
   1   5 -10  530.84   23.96   1
   1   5  -9  396.41   17.12   1
   1   5  -8  119.90    6.57   1
   1   5  -7  842.16   48.75   1
   1   5  -7  833.48   36.38   1
   1   5  -6  117.29    6.28   1
   1   5  -6  123.65    9.56   1
   1   5  -5  984.70   42.05   1
   1   5  -5  985.96   57.15   1
   1   5  -4  287.98   18.67   1
   1   5  -4  279.56   13.04   1
   1   5  -3  212.28   13.99   1
   1   5  -3  197.96    9.57   1
   1   5  -2 1010.60   45.78   1
   1   5  -2 1022.08   60.74   1
   1   5  -1 1273.06   74.21   1
   1   5  -1 1260.25   56.09   1
   1   5   0  173.71    8.17   1
   1   5   0  179.29   12.85   1
   1   5   1  679.64   39.63   1
   1   5   1  627.50   29.06   1
   1   5   2   22.94    1.53   1
   1   5   2   26.32    4.92   1
   1   5   3   22.85    5.74   1
   1   5   3   16.97    1.24   1
   1   5   4  464.83   22.85   1
   1   5   4  500.86   31.78   1
   1   5   5  388.09   18.91   1
   1   5   5  410.87   26.35   1
   1   5   6  201.64    9.66   1
   1   5   6  211.41   15.12   1
   1   5   7  158.26    8.30   1
   1   5   7  180.10   13.15   1
   1   5   8    6.00    0.74   1
   1   5   9  244.30   16.57   1
   1   5  10  350.06   24.32   1
   1   5  11  411.68   32.06   1
   1   5  12  144.72   10.59   1
   1   5  13    0.05    3.57   1
   1   5  14   60.68    6.70   1
   1   5  16    3.28    3.48   1
   1   7  -7  349.32   22.43   1
   1   7  -6  194.04   13.65   1
   1   7  -5  194.60   14.79   1
   1   7  -4  790.73   48.93   1
   1   7  -3  129.05   11.13   1
   1   7  -2  276.56   19.62   1
   1   7  -1   85.93    9.46   1
   1   7   0  124.10   11.14   1
   1   7   1  361.38   22.81   1
   1   7   2  242.74   17.45   1
   1   7   3  594.38   35.59   1
   1   7   4   38.56    6.96   1
   1   7   5   21.53    6.31   1
   1   7   6  190.99   14.93   1
   1   7   7  381.03   24.99   1
   1   7   8  442.68   29.46   1
   1   7   9  455.40   29.88   1
   1   7  10  312.58   21.92   1
   1   7  11   77.26    9.14   1
   1   7  12  145.93   12.56   1
   1   7  13   90.44    9.70   1
   1   7  15  103.23   10.97   1
   1   7  16   -2.07    5.70   1
   1   9  -2   97.81   11.47   1
   1   9  -1  338.56   23.92   1
   1   9   0   90.44   11.22   1
   1   9   1  183.60   15.99   1
   1   9   2   40.45    8.90   1
   1   9   3  290.70   21.82   1
   1   9   4  193.49   16.14   1
   1   9   5  206.21   17.81   1
   1   9   6  106.09   12.36   1
   1   9   7  131.56   13.76   1
   1   9   9   89.68   11.74   1
   1   9  10   71.74   10.84   1
   1   9  11  307.65   23.15   1
   1   9  12   25.91    9.16   1
   1   9  14    7.08    8.41   1
   2 -10 -13   35.05    9.47   1
   2 -10 -12   31.25    8.16   1
   2 -10 -11   27.14    8.13   1
   2 -10 -10   48.16    9.30   1
   2 -10  -9   88.36   10.90   1
   2 -10  -8   29.48    7.82   1
   2 -10  -7   77.79   10.23   1
   2 -10  -6   25.40    7.56   1
   2 -10  -5    6.20    6.32   1
   2 -10  -4   49.14    8.27   1
   2 -10  -3   91.58   10.14   1
   2 -10  -1  184.14   14.11   1
   2 -10   1   44.36    7.06   1
   2 -10   2   29.92    6.89   1
   2  -8 -23   43.82   11.52   1
   2  -8 -20   38.94    8.99   1
   2  -8 -19   96.83   11.41   1
   2  -8 -18   93.51   10.83   1
   2  -8 -17  106.30   10.93   1
   2  -8 -16   32.26    7.72   1
   2  -8 -15  229.83   16.68   1
   2  -8 -14   85.19    9.60   1
   2  -8 -13  274.90   18.90   1
   2  -8 -12  171.61   13.62   1
   2  -8 -11  166.41   13.42   1
   2  -8 -10   23.23    6.27   1
   2  -8  -9   68.89    8.13   1
   2  -8  -8  100.00    9.60   1
   2  -8  -7  226.80   15.06   1
   2  -8  -6  197.96   14.07   1
   2  -8  -5  119.25    9.83   1
   2  -8  -4   75.69    8.35   1
   2  -8  -3    7.40    4.95   1
   2  -8  -2  200.79   13.60   1
   2  -8  -1   17.39    5.50   1
   2  -8   0  357.59   21.18   1
   2  -8   1  156.00   11.49   1
   2  -8   2   46.24    6.80   1
   2  -8   3  205.92   14.06   1
   2  -8   4  281.90   13.43   1
   2  -8   4  306.25   18.20   1
   2  -8   5   34.11    5.96   1
   2  -8   5   32.95    2.87   1
   2  -8   6  264.06   12.67   1
   2  -8   6  267.98   17.02   1
   2  -8   7  269.62   12.81   1
   2  -8   8   45.43    3.77   1
   2  -8   9  394.02   18.66   1
   2  -8  10  283.92   13.82   1
   2  -8  11  292.07   14.70   1
   2  -8  12   55.80    4.93   1
   2  -8  13  169.52    9.63   1
   2  -8  14   76.74    5.96   1
   2  -8  15  187.69   10.41   1
   2  -8  16   93.51    6.96   1
   2  -8  17  102.82    7.50   1
   2  -8  18   15.68    4.28   1
   2  -8  19   84.82    6.82   1
   2  -8  20   21.25    4.79   1
   2  -8  21  110.67    8.21   1
   2  -8  22   68.72    6.80   1
   2  -8  23   14.98    5.26   1
   2  -6 -24   61.78   24.21   1
   2  -6 -21   24.21    7.68   1
   2  -6 -20  112.57   10.19   1
   2  -6 -19   55.65    7.46   1
   2  -6 -18   21.07    5.51   1
   2  -6 -17   65.29    7.60   1
   2  -6 -16   33.41    6.13   1
   2  -6 -15  138.53   11.30   1
   2  -6 -13  237.16   15.40   1
   2  -6 -12  285.27   17.57   1
   2  -6 -11  649.23   36.18   1
   2  -6 -10  107.95    8.73   1
   2  -6  -9  544.29   29.86   1
   2  -6  -8   36.00    4.56   1
   2  -6  -7  136.19    9.80   1
   2  -6  -6   25.60    3.95   1
   2  -6  -5  637.56   35.35   1
   2  -6  -4  110.25    8.40   1
   2  -6  -3 1178.55   63.17   1
   2  -6  -2   14.90    3.47   1
   2  -6  -1  135.49    9.54   1
   2  -6   0   95.45    7.43   1
   2  -6   0   98.80    4.77   1
   2  -6   1 1171.01   52.01   1
   2  -6   1 1235.52   63.27   1
   2  -6   2   19.80    1.87   1
   2  -6   2   24.80    5.68   1
   2  -6   3 1243.27   55.01   1
   2  -6   3 1282.36   67.32   1
   2  -6   4   84.46   10.84   1
   2  -6   4   88.36    4.89   1
   2  -6   5   64.96    6.29   1
   2  -6   5   80.46    4.66   1
   2  -6   6  149.82    7.83   1
   2  -6   6  160.02   10.37   1
   2  -6   7  435.14   20.03   1
   2  -6   7  439.32   24.73   1
   2  -6   8  173.98    8.97   1
   2  -6   8  183.60   11.38   1
   2  -6   9  375.58   21.71   1
   2  -6   9  371.72   17.74   1
   2  -6  10  118.37   10.01   1
   2  -6  10  138.06    7.76   1
   2  -6  11  103.63    6.52   1
   2  -6  12  203.92   10.85   1
   2  -6  13  205.35   12.90   1
   2  -6  13  202.21   11.09   1
   2  -6  14   60.68    4.99   1
   2  -6  15  368.26   17.65   1
   2  -6  15  362.52   20.18   1
   2  -6  16   21.53    3.90   1
   2  -6  16   14.82    3.62   1
   2  -6  17   88.17    6.76   1
   2  -6  17   81.36    6.31   1
   2  -6  18  138.30    8.94   1
   2  -6  18  115.99    7.97   1
   2  -6  19   85.01    6.64   1
   2  -6  20   93.90    7.95   1
   2  -6  20  102.82    7.30   1
   2  -6  21   51.27    5.44   1
   2  -6  21   32.83    5.27   1
   2  -6  22   50.98    6.28   1
   2  -6  22   49.98    5.51   1
   2  -6  23  240.87   13.04   1
   2  -6  23  211.70   14.84   1
   2  -6  24   33.64    6.15   1
   2  -6  24   44.49    5.34   1
   2  -6  25  140.90   11.16   1
   2  -6  25  148.35    9.74   1
   2  -6  26    4.04    4.26   1
   2  -6  27   26.94    6.12   1
   2  -6  27   17.22    5.06   1
   2  -6  28    4.80    4.16   1
   2  -6  28    5.38    5.75   1
   2  -4 -32   25.20    4.02   1
   2  -4 -31   59.14    5.08   1
   2  -4 -30  246.49   12.87   1
   2  -4 -29   25.50    3.74   1
   2  -4 -28  152.52    8.65   1
   2  -4 -27  128.82    7.72   1
   2  -4 -26   47.20    4.12   1
   2  -4 -24  246.18   11.61   1
   2  -4 -24  169.00   26.78   1
   2  -4 -23   51.55    3.88   1
   2  -4 -23   43.16   14.32   1
   2  -4 -22  151.78   11.58   1
   2  -4 -22  169.78    8.60   1
   2  -4 -21   44.76    8.83   1
   2  -4 -21   40.70    3.32   1
   2  -4 -20   44.22    3.33   1
   2  -4 -20   42.38    5.86   1
   2  -4 -19    6.05    4.18   1
   2  -4 -19    7.62    1.77   1
   2  -4 -18  282.91   13.46   1
   2  -4 -18  290.36   18.06   1
   2  -4 -17   -0.08    1.27   1
   2  -4 -17    8.35    3.93   1
   2  -4 -16   75.17    4.16   1
   2  -4 -16   74.13    6.89   1
   2  -4 -15   32.60    2.28   1
   2  -4 -15   33.06    4.95   1
   2  -4 -14  548.50   32.79   1
   2  -4 -14  576.96   25.94   1
   2  -4 -13   76.74    3.85   1
   2  -4 -13   76.21   10.30   1
   2  -4 -12  269.29   16.41   1
   2  -4 -12  239.32   12.07   1
   2  -4 -12  273.90   11.92   1
   2  -4 -11  359.86   18.21   1
   2  -4 -11  435.56   18.37   1
   2  -4 -11  438.90   23.88   1
   2  -4 -10   43.16    4.86   1
   2  -4  -9  111.72    8.24   1
   2  -4  -8 1422.04   77.68   1
   2  -4  -7  194.04   38.17   1
   2  -4  -5  839.84   43.47   1
   2  -4  -4  106.50    7.64   1
   2  -4  -3  770.06   39.40   1
   2  -4  -2 3772.42  163.38   1
   2  -4  -2 3583.22  190.35   1
   2  -4  -1  723.07   42.49   1
   2  -4  -1  737.12   31.49   1
   2  -4  -1  667.71   32.56   1
   2  -4   0  781.20   40.25   1
   2  -4   0  745.29   32.76   1
   2  -4   1  404.01   21.31   1
   2  -4   1  372.88   17.38   1
   2  -4   2   21.25    1.84   1
   2  -4   2   16.97    5.77   1
   2  -4   3  303.80   14.64   1
   2  -4   3  336.36   17.97   1
   2  -4   4  655.87   33.29   1
   2  -4   4  601.23   27.46   1
   2  -4   5  795.24   42.30   1
   2  -4   5  720.92   34.37   1
   2  -4   6  943.10   64.49   1
   2  -4   6 1103.57   59.13   1
   2  -4   6 1055.60   47.44   1
   2  -4   7   43.30    3.29   1
   2  -4   7   28.20   60.11   1
   2  -4   7   17.56   14.50   1
   2  -4   8   13.03    2.24   1
   2  -4   8   11.29    2.35   1
   2  -4   8   10.69    1.96   1
   2  -4   9   80.10    5.01   1
   2  -4   9   76.91    5.44   1
   2  -4  10  752.95   38.96   1
   2  -4  10  717.70   33.22   1
   2  -4  11   13.99   11.67   1
   2  -4  11   26.73    3.31   1
   2  -4  12  214.62   12.01   1
   2  -4  12  209.96   10.72   1
   2  -4  13   21.90    3.28   1
   2  -4  13   27.04    3.33   1
   2  -4  14  114.49    7.49   1
   2  -4  14  109.20    6.69   1
   2  -4  15   97.02    7.88   1
   2  -4  15  137.59    7.27   1
   2  -4  16  131.33    7.56   1
   2  -4  16  134.10    9.03   1
   2  -4  17   14.75    3.92   1
   2  -4  17   18.06    3.48   1
   2  -4  18    4.33    3.24   1
   2  -4  18    4.58    3.47   1
   2  -4  19   55.06    5.79   1
   2  -4  19   46.65    4.51   1
   2  -4  20  407.23   23.01   1
   2  -4  20  388.09   19.31   1
   2  -4  21   70.39    7.38   1
   2  -4  21   83.17    6.38   1
   2  -4  22  379.08   18.69   1
   2  -4  22  391.25   22.94   1
   2  -4  23   91.39    8.41   1
   2  -4  23   74.48    6.39   1
   2  -4  24   44.49    5.20   1
   2  -4  24   40.96    6.53   1
   2  -4  25  110.67    9.26   1
   2  -4  25  108.16    7.70   1
   2  -4  26  359.10   21.98   1
   2  -4  26  356.45   18.12   1
   2  -4  27  129.28   10.69   1
   2  -4  27  125.44    8.74   1
   2  -4  28  135.26    9.54   1
   2  -4  28  156.75   11.77   1
   2  -4  29  106.50    9.49   1
   2  -4  29   92.35    7.69   1
   2  -4  30   49.42    7.59   1
   2  -4  31   49.14    7.71   1
   2  -4  31   42.12    6.23   1
   2  -4  32  104.65    8.39   1
   2  -4  32   83.72    9.33   1
   2  -2 -34   87.98    7.13   1
   2  -2 -33   51.41    5.45   1
   2  -2 -32   77.79    6.00   1
   2  -2 -31   46.65    4.92   1
   2  -2 -30   40.96    4.74   1
   2  -2 -29   24.60    4.07   1
   2  -2 -28   18.66    3.72   1
   2  -2 -27  373.26   18.55   1
   2  -2 -26  289.00   14.28   1
   2  -2 -25   97.42    6.91   1
   2  -2 -24  192.93   16.39   1
   2  -2 -24  215.21   11.15   1
   2  -2 -23   96.43    7.86   1
   2  -2 -23  100.00    6.40   1
   2  -2 -22   17.56    3.18   1
   2  -2 -21  759.00   35.26   1
   2  -2 -21  850.89   44.34   1
   2  -2 -20    8.18    3.49   1
   2  -2 -19  362.52   17.14   1
   2  -2 -18   65.61    4.37   1
   2  -2 -17  710.22   31.45   1
   2  -2 -16   99.60    5.39   1
   2  -2 -15 1285.94   54.51   1
   2  -2 -14  364.05   16.79   1
   2  -2 -13  335.26   15.38   1
   2  -2 -13  341.14   15.51   1
   2  -2 -12  726.84   30.73   1
   2  -2 -12  696.96   30.10   1
   2  -2 -11  760.66   32.54   1
   2  -2 -11  784.56   33.05   1
   2  -2 -10  485.32   20.27   1
   2  -2 -10  442.26   20.19   1
   2  -2  -9 1288.09   49.53   1
   2  -2  -9 1115.56   50.10   1
   2  -2  -8  831.75   35.18   1
   2  -2  -8  807.13   34.66   1
   2  -2  -7   29.70    1.85   1
   2  -2  -7   35.05    1.78   1
   2  -2  -6  293.78   12.68   1
   2  -2  -4   70.73    3.36   1
   2  -2  -3  214.62    9.08   1
   2  -2  -2  126.11    5.17   1
   2  -2  -1   91.01    4.20   1
   2  -2   0  603.68   38.82   1
   2  -2   0  647.70   30.54   1
   2  -2   0  711.82   29.88   1
   2  -2   1 2696.72  116.32   1
   2  -2   1 2454.21  145.65   1
   2  -2   2  387.30   21.65   1
   2  -2   2  399.60   17.59   1
   2  -2   3  370.95   16.56   1
   2  -2   3  372.10   20.06   1
   2  -2   4  804.86   38.58   1
   2  -2   4  852.64   47.89   1
   2  -2   5  449.86   28.00   1
   2  -2   5  495.51   27.60   1
   2  -2   5  470.02   21.68   1
   2  -2   6   55.80    3.73   1
   2  -2   6   59.44    5.40   1
   2  -2   7 2230.67  136.97   1
   2  -2   7 2473.07  106.42   1
   2  -2   8  556.02   24.52   1
   2  -2   8  472.63   45.22   1
   2  -2   9   98.41    5.36   1
   2  -2   9   86.30    6.13   1
   2  -2  10  103.02    7.10   1
   2  -2  10  111.51    6.12   1
   2  -2  11  283.25   16.16   1
   2  -2  11  292.41   13.68   1
   2  -2  12  220.82   13.08   1
   2  -2  12  216.97   10.90   1
   2  -2  13 1580.86   85.88   1
   2  -2  13 1580.86   71.57   1
   2  -2  14  329.79   16.34   1
   2  -2  14  352.31   19.52   1
   2  -2  15  204.49   10.87   1
   2  -2  15  218.15   13.29   1
   2  -2  16  397.20   18.34   1
   2  -2  16  382.98   21.53   1
   2  -2  17  860.25   45.17   1
   2  -2  17  835.21   37.57   1
   2  -2  18  242.11   12.45   1
   2  -2  18  252.81   14.95   1
   2  -2  19 1082.41   47.38   1
   2  -2  19 1098.26   57.00   1
   2  -2  20  478.30   23.18   1
   2  -2  20  518.93   27.79   1
   2  -2  21   13.47    3.67   1
   2  -2  21   22.56    4.84   1
   2  -2  22    5.48    3.46   1
   2  -2  22   11.70    4.31   1
   2  -2  23  181.71   10.78   1
   2  -2  23  216.38   13.53   1
   2  -2  24   11.63    4.23   1
   2  -2  24    5.11    3.66   1
   2  -2  25  123.88    8.46   1
   2  -2  25  138.77   10.60   1
   2  -2  26  197.96   11.26   1
   2  -2  26  209.96   13.91   1
   2  -2  27   13.62    5.61   1
   2  -2  27    9.06    4.21   1
   2  -2  28  185.78   13.36   1
   2  -2  28  179.56   10.72   1
   2  -2  29   87.05    8.40   1
   2  -2  29   63.20    6.20   1
   2  -2  30   76.74    6.83   1
   2  -2  30   91.01    9.16   1
   2  -2  31   52.27    7.81   1
   2  -2  31   55.95    6.13   1
   2  -2  32   62.57    6.80   1
   2  -2  32   63.52    7.65   1
   2  -2  33   25.50    6.87   1
   2  -2  33   21.44    5.65   1
   2  -2  34   52.27    6.94   1
   2  -2  34   36.60    7.50   1
   2   0 -34   24.50    5.05   1
   2   0 -32   48.86    5.31   1
   2   0 -30  181.17   10.50   1
   2   0 -28  175.30   10.33   1
   2   0 -26  138.53    8.71   1
   2   0 -24 1223.60   54.57   1
   2   0 -22  512.12   24.89   1
   2   0 -20  816.24   38.28   1
   2   0 -18 3277.56  144.27   1
   2   0 -16  591.46   27.24   1
   2   0 -14  467.86   21.63   1
   2   0 -12  913.25   41.10   1
   2   0 -10  451.99   20.41   1
   2   0  -8 1384.58   58.79   1
   2   0  -6 1892.25   82.65   1
   2   0  -6 1946.57   82.95   1
   2   0  -4  590.98   24.80   1
   2   0  -4  575.52   24.95   1
   2   0  -2 1243.97   57.84   1
   2   0  -2 1270.92   89.84   1
   2   0  -2 1293.84   55.39   1
   2   0   0   29.38    1.73   1
   2   0   2  824.26   41.34   1
   2   0   2 1009.33   40.03   1
   2   0   4 1572.92   68.22   1
   2   0   6  483.12   21.10   1
   2   0   8 1713.96   73.69   1
   2   0  10 5138.02  222.21   1
   2   0  12   63.68    3.99   1
   2   0  14 1799.46   78.05   1
   2   0  16 1784.22   77.72   1
   2   0  18  365.19   17.20   1
   2   0  20  148.11    8.52   1
   2   0  22 1037.48   46.38   1
   2   0  24  198.25   10.98   1
   2   0  26   89.87    8.53   1
   2   0  26   93.70    6.78   1
   2   0  28   64.80    7.73   1
   2   0  28   63.36    5.89   1
   2   0  30  131.56   10.78   1
   2   0  30  132.71    8.76   1
   2   0  32   64.96    8.54   1
   2   0  34   31.58    6.63   1
   2   2 -34   87.24    7.66   1
   2   2 -33   40.96    6.02   1
   2   2 -32   66.10    6.83   1
   2   2 -31   36.97    5.59   1
   2   2 -30   43.82    5.56   1
   2   2 -29   25.40    4.94   1
   2   2 -28   18.40    3.86   1
   2   2 -27  375.97   19.39   1
   2   2 -26  277.56   14.99   1
   2   2 -25  113.21    7.66   1
   2   2 -24  209.38   11.87   1
   2   2 -23   85.93    6.86   1
   2   2 -22   17.64    3.95   1
   2   2 -21  752.95   35.67   1
   2   2 -19  369.79   17.69   1
   2   2 -18   70.06    5.36   1
   2   2 -17  727.92   32.38   1
   2   2 -16   93.12    6.18   1
   2   2 -15 1181.30   54.99   1
   2   2 -14  368.26   17.27   1
   2   2 -13  338.19   16.18   1
   2   2 -12  662.55   30.89   1
   2   2 -11  735.49   33.09   1
   2   2 -10  464.40   20.69   1
   2   2  -9 1164.86   49.83   1
   2   2  -8  788.49   35.38   1
   2   2  -7   31.47    2.36   1
   2   2  -6  285.61   13.18   1
   2   2  -5  807.70   34.67   1
   2   2  -4   72.59    3.75   1
   2   2  -3  206.21    9.19   1
   2   2  -2  118.59    5.45   1
   2   2  -1   97.22    4.34   1
   2   2   0  743.11   29.99   1
   2   2   1 2748.91  118.49   1
   2   2   2  413.72   17.49   1
   2   2   3  381.03   16.79   1
   2   2   4  912.64   38.06   1
   2   2   5  559.32   21.76   1
   2   2   6   64.64    3.22   1
   2   2   7 2610.19  108.31   1
   2   2   8  606.64   24.14   1
   2   2   9  104.45    4.91   1
   2   2  10  115.35    5.58   1
   2   2  11  311.52   13.06   1
   2   2  12  230.43   10.32   1
   2   2  13 1821.58   70.85   1
   2   2  14  351.56   47.25   1
   2   2  15  222.61   10.44   1
   2   2  16  362.52   17.52   1
   2   2  17  817.96   37.18   1
   2   2  18  230.74   11.85   1
   2   2  19 1014.42   47.14   1
   2   2  20  477.86   22.73   1
   2   2  21   25.70    3.24   1
   2   2  23  203.06   10.55   1
   2   2  24    7.18    3.27   1
   2   2  33   13.18    6.61   1
   2   2  34   38.81    7.97   1
   2   4 -32   36.36    5.31   1
   2   4 -31   70.39    7.05   1
   2   4 -30  261.47   14.55   1
   2   4 -28  150.55    9.82   1
   2   4 -27  135.72    9.32   1
   2   4 -26   44.22    5.85   1
   2   4 -24  217.56   12.69   1
   2   4 -23   41.34    5.14   1
   2   4 -22  166.93   10.08   1
   2   4 -21   40.07    4.94   1
   2   4 -20   46.51    4.77   1
   2   4 -19   12.46    3.39   1
   2   4 -18  296.18   15.14   1
   2   4 -17   -0.44    3.18   1
   2   4 -16   85.93    5.56   1
   2   4 -15   33.76    3.95   1
   2   4 -14  612.56   27.23   1
   2   4 -13   85.56    5.36   1
   2   4 -12  292.41   13.34   1
   2   4 -11  423.95   19.35   1
   2   4 -10   43.96    3.32   1
   2   4  -9  113.21    6.17   1
   2   4  -8 1528.03   64.11   1
   2   4  -7  185.50    8.99   1
   2   4  -6 1009.33   43.84   1
   2   4  -5  812.82   35.92   1
   2   4  -4  104.86    5.53   1
   2   4  -3  725.22   32.32   1
   2   4  -2 3810.59  162.97   1
   2   4  -1  762.31   31.48   1
   2   4   0  776.74   32.89   1
   2   4   1  389.27   16.97   1
   2   4   2   17.39    1.42   1
   2   4   3  329.06   14.15   1
   2   4   4  598.78   26.92   1
   2   4   5  756.25   34.10   1
   2   4   6 1139.74   48.61   1
   2   4   7   43.16    2.37   1
   2   4   8    9.06    1.14   1
   2   4   9   78.15    3.89   1
   2   4  10  720.92   32.22   1
   2   4  11   31.81    2.14   1
   2   4  12  206.78    9.78   1
   2   4  13   23.33    2.22   1
   2   4  14  102.01    5.66   1
   2   6 -29    4.84    4.88   1
   2   6 -28   28.30    5.32   1
   2   6 -27  134.33    9.50   1
   2   6 -26   50.41    6.53   1
   2   6 -25  199.94   12.16   1
   2   6 -24  102.01    7.88   1
   2   6 -23   15.21    4.91   1
   2   6 -22  185.23   11.16   1
   2   6 -21   35.52    4.89   1
   2   6 -20  105.88    7.82   1
   2   6 -19   60.37    5.75   1
   2   6 -18   28.30    4.26   1
   2   6 -17   67.90    5.60   1
   2   6 -16   26.52    4.02   1
   2   6 -15  158.76    8.82   1
   2   6 -14  398.00   18.35   1
   2   6 -13  239.01   11.75   1
   2   6 -12  286.29   13.54   1
   2   6 -11  672.36   29.56   1
   2   6 -10  101.61    6.05   1
   2   6  -9  531.76   23.52   1
   2   6  -8   36.24    3.25   1
   2   6  -7  129.96    6.84   1
   2   6  -6   21.16    2.48   1
   2   6  -5  645.16   28.45   1
   2   6  -4  100.40    5.41   1
   2   6  -3 1185.42   51.65   1
   2   6  -2   18.75    1.99   1
   2   6   2   18.75   15.41   1
   2   6   3 1229.90   82.06   1
   2   6   4   89.87    9.10   1
   2   6   5   74.13    8.09   1
   2   6   6  129.50   12.06   1
   2   6   7  417.79   27.80   1
   2   6   8  153.26   13.12   1
   2   6   9  369.02   27.28   1
   2   6  10  140.42   11.14   1
   3  -9 -18   14.36    8.64   1
   3  -9 -16    5.90    7.73   1
   3  -9 -15  110.46   12.61   1
   3  -9 -14   39.19    9.39   1
   3  -9 -13  122.54   12.62   1
   3  -9 -12   53.58    8.93   1
   3  -9 -11   63.84    9.27   1
   3  -9  -9   81.54   10.11   1
   3  -9  -8   53.88    7.93   1
   3  -9  -7  493.73   29.33   1
   3  -9  -5   80.46    9.33   1
   3  -9  -4   -1.93    6.14   1
   3  -9  -3   34.46    7.28   1
   3  -9  -2   30.14    6.04   1
   3  -9  -1  121.88   11.04   1
   3  -9   0    7.56    6.16   1
   3  -9   1   42.77    7.32   1
   3  -9   2   16.00    6.00   1
   3  -9   3    9.42    5.65   1
   3  -9   4  156.25   12.25   1
   3  -9   5    6.10    5.68   1
   3  -9   6    4.37    5.81   1
   3  -9   7  113.00    9.99   1
   3  -9   8   28.20    6.27   1
   3  -9  10   51.41    4.59   1
   3  -9  11   13.91    3.51   1
   3  -9  12   15.29    3.60   1
   3  -9  13   95.26    6.64   1
   3  -9  14   78.68    6.39   1
   3  -9  15  136.66    8.88   1
   3  -9  16   51.55    5.46   1
   3  -9  17   98.60    7.15   1
   3  -9  18   -1.99    4.23   1
   3  -7 -23   29.48    7.82   1
   3  -7 -22  100.20   11.41   1
   3  -7 -21  110.25   11.13   1
   3  -7 -20   91.97   10.55   1
   3  -7 -18   33.52    7.53   1
   3  -7 -17  193.77   14.76   1
   3  -7 -16  168.22   13.23   1
   3  -7 -15  155.50   12.22   1
   3  -7 -14   63.52    7.97   1
   3  -7 -13   37.45    6.85   1
   3  -7 -12  178.76   12.84   1
   3  -7 -11  484.00   28.16   1
   3  -7 -10  457.53   26.95   1
   3  -7  -9  382.98   22.70   1
   3  -7  -8  127.46   10.61   1
   3  -7  -7   15.52    5.52   1
   3  -7  -6  179.29   12.85   1
   3  -7  -5  206.50   14.37   1
   3  -7  -4  121.66    9.71   1
   3  -7  -3  120.56    9.44   1
   3  -7  -2   30.69    5.54   1
   3  -7  -1   80.82    7.73   1
   3  -7   0  161.54   11.69   1
   3  -7   0  169.78    7.56   1
   3  -7   1  165.38    7.97   1
   3  -7   1  171.35   12.04   1
   3  -7   2  347.08   15.65   1
   3  -7   2  350.06   20.96   1
   3  -7   3  111.09    9.06   1
   3  -7   4  145.68   10.62   1
   3  -7   4  168.22    7.78   1
   3  -7   5  218.15   10.34   1
   3  -7   5  195.44   13.70   1
   3  -7   6  177.16    9.05   1
   3  -7   6  171.87   12.06   1
   3  -7   7   30.58    5.09   1
   3  -7   7   28.41    3.20   1
   3  -7   8   15.76    4.45   1
   3  -7   8    5.66    2.67   1
   3  -7   9  259.85   12.90   1
   3  -7   9  260.18   16.13   1
   3  -7  10   12.11    8.70   1
   3  -7  11  306.95   15.77   1
   3  -7  12  176.62    9.83   1
   3  -7  13   30.58    3.98   1
   3  -7  14   87.42    6.55   1
   3  -7  15  152.77    9.15   1
   3  -7  16  218.15   12.11   1
   3  -7  17  325.44   16.24   1
   3  -7  18  192.65   10.55   1
   3  -7  21   10.05    4.37   1
   3  -7  22   64.48    6.26   1
   3  -7  23   77.44    7.04   1
   3  -7  24   84.46    7.35   1
   3  -7  25   29.81    5.57   1
   3  -5 -23  328.70   26.11   1
   3  -5 -22  141.85   35.97   1
   3  -5 -22  155.50    8.23   1
   3  -5 -21   64.64    3.86   1
   3  -5 -21   70.39    8.05   1
   3  -5 -20  215.50   14.97   1
   3  -5 -20  211.41   10.18   1
   3  -5 -19  335.62   20.52   1
   3  -5 -19  324.00   14.76   1
   3  -5 -18  132.71   10.60   1
   3  -5 -18  124.99    6.04   1
   3  -5 -17  191.82    8.86   1
   3  -5 -17  188.24   13.45   1
   3  -5 -16   13.40    1.24   1
   3  -5 -16   17.72    5.22   1
   3  -5 -15   45.97    6.24   1
   3  -5 -15   32.15    1.93   1
   3  -5 -14  731.16   40.02   1
   3  -5 -13   80.46    7.71   1
   3  -5 -12  106.71    8.88   1
   3  -5 -11   76.91    7.54   1
   3  -5 -10  153.51   10.41   1
   3  -5  -9  177.42   11.72   1
   3  -5  -8  308.70   17.92   1
   3  -5  -7  455.82   25.62   1
   3  -5  -6   66.42    6.19   1
   3  -5  -5  248.38   15.44   1
   3  -5  -4   50.55    5.55   1
   3  -5  -3  637.56   35.35   1
   3  -5  -2   35.52    4.53   1
   3  -5  -2   36.00    2.16   1
   3  -5  -2   29.16    1.84   1
   3  -5  -1  216.97   10.61   1
   3  -5  -1  233.78   14.07   1
   3  -5   0  642.62   34.98   1
   3  -5   0  578.40   27.90   1
   3  -5   1  592.92   27.27   1
   3  -5   1  641.10   33.42   1
   3  -5   2  120.78    8.13   1
   3  -5   2  115.13    6.01   1
   3  -5   3 1483.02   67.78   1
   3  -5   3 1585.63   82.03   1
   3  -5   4   72.93    4.61   1
   3  -5   4   82.26   27.03   1
   3  -5   5  908.42   42.20   1
   3  -5   5 1004.26   51.34   1
   3  -5   6  454.12   25.57   1
   3  -5   6  434.72   20.85   1
   3  -5   7  327.61   18.82   1
   3  -5   7  313.29   15.93   1
   3  -5   8  300.33   18.72   1
   3  -5   8  321.48   15.78   1
   3  -5   9  643.64   58.35   1
   3  -5   9  811.68   35.33   1
   3  -5  10   19.62    3.37   1
   3  -5  10   25.00    3.30   1
   3  -5  10   -1.59   17.64   1
   3  -5  11  338.19   16.92   1
   3  -5  11  326.16   23.48   1
   3  -5  12   58.22    4.73   1
   3  -5  12   60.37    4.66   1
   3  -5  12   31.92   13.79   1
   3  -5  13  127.01    7.89   1
   3  -5  14  121.00    7.04   1
   3  -5  15  564.54   25.19   1
   3  -5  16   69.22    5.66   1
   3  -5  16   78.50    6.02   1
   3  -5  17   15.21    3.67   1
   3  -5  17   15.68    3.33   1
   3  -5  18  146.89    8.73   1
   3  -5  18  149.57    9.78   1
   3  -5  19  118.59    8.06   1
   3  -5  20  240.25   15.50   1
   3  -5  20  256.00   13.44   1
   3  -5  21   36.12    5.29   1
   3  -5  21   24.60    4.56   1
   3  -5  22   79.57    6.42   1
   3  -5  22   62.25    6.94   1
   3  -5  23   12.89    3.81   1
   3  -5  23    9.86    4.77   1
   3  -5  24    2.13    4.70   1
   3  -5  24    2.22    3.99   1
   3  -5  25   97.61    7.31   1
   3  -5  25   80.82    8.09   1
   3  -5  26   36.24    6.26   1
   3  -5  26   32.95    5.17   1
   3  -5  27   39.94    6.70   1
   3  -5  27   43.69    5.55   1
   3  -5  28   22.85    6.02   1
   3  -5  28   24.80    5.48   1
   3  -5  29   30.14    6.48   1
   3  -5  29   43.43    6.33   1
   3  -3 -33   17.98    4.07   1
   3  -3 -32   82.45    6.36   1
   3  -3 -31    2.99    3.67   1
   3  -3 -30   25.40    4.03   1
   3  -3 -29   21.81    3.92   1
   3  -3 -28  303.11   15.67   1
   3  -3 -27   43.56    4.49   1
   3  -3 -26  394.02   18.26   1
   3  -3 -26  285.95   53.10   1
   3  -3 -25   27.67    9.47   1
   3  -3 -25   37.82    3.81   1
   3  -3 -24  101.61    8.47   1
   3  -3 -24  102.21    6.27   1
   3  -3 -23    8.18    2.69   1
   3  -3 -23   11.83    4.27   1
   3  -3 -22  303.11   14.62   1
   3  -3 -22  316.13   18.49   1
   3  -3 -21  135.02    7.67   1
   3  -3 -21  144.96   10.35   1
   3  -3 -20  304.15   17.44   1
   3  -3 -20  264.06   13.32   1
   3  -3 -19  255.04   12.46   1
   3  -3 -19  279.22   16.38   1
   3  -3 -18  165.12    7.71   1
   3  -3 -18  157.50   10.54   1
   3  -3 -17   17.47    4.51   1
   3  -3 -17   16.00    2.00   1
   3  -3 -16  345.96   14.88   1
   3  -3 -16  298.60   19.35   1
   3  -3 -15  255.04   11.50   1
   3  -3 -14  207.07    9.79   1
   3  -3 -14  210.83    9.58   1
   3  -3 -13  309.06   13.71   1
   3  -3 -13  330.88   14.19   1
   3  -3 -12  195.16    8.66   1
   3  -3 -12  192.93    8.89   1
   3  -3 -11  269.94   11.50   1
   3  -3 -11  263.41   11.69   1
   3  -3 -10   80.64    4.13   1
   3  -3 -10   81.90    3.98   1
   3  -3  -9  397.20   16.74   1
   3  -3  -8   50.84    2.42   1
   3  -3  -7  625.00   27.00   1
   3  -3  -6  674.96   28.06   1
   3  -3  -5  707.56   29.26   1
   3  -3  -4  431.39   17.86   1
   3  -3  -3   87.24    4.30   1
   3  -3  -3   80.46    6.28   1
   3  -3  -2  219.63   13.63   1
   3  -3  -2  236.85   10.47   1
   3  -3  -1 1434.14   79.53   1
   3  -3  -1 1488.42   65.59   1
   3  -3  -1 1500.01   68.16   1
   3  -3   0 1581.65   88.29   1
   3  -3   0 1585.63   70.88   1
   3  -3   1   97.42    9.08   1
   3  -3   1   98.41    4.76   1
   3  -3   1   98.21    4.95   1
   3  -3   2  839.26   42.88   1
   3  -3   2  784.56   35.29   1
   3  -3   3   19.71    2.58   1
   3  -3   3   20.98    1.83   1
   3  -3   4  308.00   16.85   1
   3  -3   4  283.25   13.80   1
   3  -3   5  404.41   21.32   1
   3  -3   5  374.81   17.81   1
   3  -3   6 1968.70  118.02   1
   3  -3   6 2054.81   91.57   1
   3  -3   7  294.81   27.13   1
   3  -3   7  350.06   20.21   1
   3  -3   7  349.32   16.82   1
   3  -3   8 1743.90   79.34   1
   3  -3   8 1677.72  114.69   1
   3  -3   9  802.02   35.12   1
   3  -3   9  739.30   48.40   1
   3  -3   9  691.16   53.63   1
   3  -3  10  304.85   20.25   1
   3  -3  10  319.34   15.73   1
   3  -3  11   77.26    6.33   1
   3  -3  11   94.87    5.45   1
   3  -3  12  767.29   36.56   1
   3  -3  13  196.56   10.09   1
   3  -3  14  649.23   30.07   1
   3  -3  15  235.93   11.98   1
   3  -3  16    0.32    3.43   1
   3  -3  16    6.35    2.92   1
   3  -3  17   80.82    5.93   1
   3  -3  17   79.21    6.94   1
   3  -3  18  256.64   15.06   1
   3  -3  18  235.32   12.58   1
   3  -3  19  106.50    7.22   1
   3  -3  19   94.67    8.17   1
   3  -3  20   22.85    5.07   1
   3  -3  20   20.52    4.08   1
   3  -3  21  145.68    8.93   1
   3  -3  21  147.14   10.67   1
   3  -3  22   73.10    7.18   1
   3  -3  22   74.48    6.39   1
   3  -3  23   89.87    8.15   1
   3  -3  23   78.85    6.57   1
   3  -3  24   73.44    6.68   1
   3  -3  24   77.26    7.74   1
   3  -3  25  122.77    9.97   1
   3  -3  25  104.45    7.97   1
   3  -3  26   41.73    6.46   1
   3  -3  26   43.69    5.42   1
   3  -3  27   84.27    7.16   1
   3  -3  27   82.45    8.54   1
   3  -3  28  257.92   16.70   1
   3  -3  28  249.64   13.90   1
   3  -3  29   43.56    7.13   1
   3  -3  29   30.47    5.74   1
   3  -3  30  213.74   11.99   1
   3  -3  31   15.68    6.26   1
   3  -3  31   15.60    5.37   1
   3  -3  32   54.17    8.10   1
   3  -3  32   70.22    7.21   1
   3  -3  33   46.92    6.85   1
   3  -3  33   71.40    8.45   1
   3  -1 -34   33.76    5.23   1
   3  -1 -33    4.84    4.31   1
   3  -1 -32   44.49    5.74   1
   3  -1 -31   31.81    4.85   1
   3  -1 -30   22.37    4.54   1
   3  -1 -29  217.56   11.80   1
   3  -1 -28   45.83    5.28   1
   3  -1 -27   13.84    3.79   1
   3  -1 -26   41.22    4.88   1
   3  -1 -25  175.56   10.34   1
   3  -1 -24  182.25   10.26   1
   3  -1 -23  106.30    7.01   1
   3  -1 -22  163.07    9.19   1
   3  -1 -21  231.95   12.18   1
   3  -1 -20  111.94    6.77   1
   3  -1 -19  359.86   16.69   1
   3  -1 -18  435.56   20.04   1
   3  -1 -17   46.65    3.82   1
   3  -1 -16  846.23   38.40   1
   3  -1 -15  329.42   14.88   1
   3  -1 -14  277.89   14.00   1
   3  -1 -13 1149.21   49.49   1
   3  -1 -12  995.40   43.54   1
   3  -1 -11  315.77   20.61   1
   3  -1 -10 1649.98   69.87   1
   3  -1  -9  374.42   15.48   1
   3  -1  -8  132.02    6.43   1
   3  -1  -8  132.71    6.45   1
   3  -1  -7  850.31   37.91   1
   3  -1  -7  912.04   38.05   1
   3  -1  -6  107.74    4.98   1
   3  -1  -6  105.06    5.12   1
   3  -1  -5  540.56   24.18   1
   3  -1  -5  541.49   24.20   1
   3  -1  -2 2201.49  110.73   1
   3  -1  -2 2564.41  105.33   1
   3  -1  -1 2127.98   87.65   1
   3  -1  -1 1948.34   88.28   1
   3  -1   0 2235.40   89.83   1
   3  -1   1   93.12    4.82   1
   3  -1   1  102.41    4.86   1
   3  -1   2  425.18   18.56   1
   3  -1   2  380.25   18.72   1
   3  -1   3  925.38   39.55   1
   3  -1   4  128.60    6.35   1
   3  -1   5  578.88   25.98   1
   3  -1   6  528.08   23.44   1
   3  -1   7  380.25   17.55   1
   3  -1   8    7.02    1.54   1
   3  -1   9 1819.88   80.20   1
   3  -1  10  533.61   24.49   1
   3  -1  11  338.93   16.20   1
   3  -1  12 1413.76   63.17   1
   3  -1  13   89.30    5.86   1
   3  -1  14   71.40    5.07   1
   3  -1  15  271.26   13.51   1
   3  -1  16  213.45   11.10   1
   3  -1  17   63.52    5.10   1
   3  -1  18 1232.01   56.16   1
   3  -1  19  151.29    8.61   1
   3  -1  20  470.02   22.55   1
   3  -1  21  459.67   22.73   1
   3  -1  22  229.52   12.42   1
   3  -1  23   56.55    5.87   1
   3  -1  24  449.44   25.02   1
   3  -1  24  421.07   20.52   1
   3  -1  25   81.00    8.28   1
   3  -1  25   70.90    6.57   1
   3  -1  26  120.34    8.34   1
   3  -1  26  120.12   10.08   1
   3  -1  27  112.57    8.28   1
   3  -1  27   93.51    9.67   1
   3  -1  28   60.53    7.62   1
   3  -1  28   45.29    5.92   1
   3  -1  29   43.30    6.58   1
   3  -1  29   36.97    5.35   1
   3  -1  30  189.34   11.28   1
   3  -1  30  183.60   13.55   1
   3  -1  31   52.85    7.71   1
   3  -1  31   48.16    5.83   1
   3  -1  32    7.13    4.75   1
   3  -1  32   13.62    6.49   1
   3  -1  33   22.56    5.51   1
   3  -1  33   29.70    7.30   1
   3  -1  34    5.20    6.79   1
   3  -1  34   -4.45    5.32   1
   3   1 -34   27.88    5.60   1
   3   1 -33    8.01    4.70   1
   3   1 -32   45.56    6.07   1
   3   1 -31   34.57    5.41   1
   3   1 -30   22.28    4.81   1
   3   1 -29  188.24   11.80   1
   3   1 -28   37.58    5.64   1
   3   1 -27    7.51    4.11   1
   3   1 -26   42.12    5.19   1
   3   1 -25  171.35   10.47   1
   3   1 -24  177.42   10.66   1
   3   1 -23  100.20    7.21   1
   3   1 -22  154.75    9.45   1
   3   1 -21  220.82   12.19   1
   3   1 -20  103.63    6.92   1
   3   1 -19  344.84   17.08   1
   3   1 -18  438.48   20.52   1
   3   1 -17   44.89    3.75   1
   3   1 -16  879.12   38.54   1
   3   1 -15  320.77   15.40   1
   3   1 -14  261.79   13.27   1
   3   1 -13 1093.62   49.60   1
   3   1 -12  994.14   44.14   1
   3   1 -11  332.70   14.96   1
   3   1 -10 1606.41   69.74   1
   3   1  -9  349.69   16.08   1
   3   1  -8  137.59    6.57   1
   3   1  -7  856.73   38.05   1
   3   1  -6  102.01    5.25   1
   3   1  -5  553.19   23.99   1
   3   1  -2 2427.53  105.44   1
   3   1  -1 2026.80   88.24   1
   3   1   0 1983.81   89.97   1
   3   1   1  104.04    4.90   1
   3   1   2  438.06   18.42   1
   3   1   3  933.30   39.71   1
   3   1   4  144.24    6.49   1
   3   1   5  610.09   26.18   1
   3   1   6  539.63   23.69   1
   3   1   7  402.00   17.64   1
   3   1   8    6.55    1.43   1
   3   1   9 1883.56   79.86   1
   3   1  10  561.69   24.17   1
   3   1  11  370.18   16.16   1
   3   1  12 1470.72   62.89   1
   3   1  13   92.16    5.18   1
   3   1  14   85.93    4.82   1
   3   1  15  283.25   13.46   1
   3   1  16  220.52   10.99   1
   3   1  17   71.57    5.08   1
   3   1  18 1305.38   56.36   1
   3   1  19  143.28    8.38   1
   3   1  20  475.68   22.25   1
   3   1  21  510.76   23.05   1
   3   1  22  225.90   12.02   1
   3   1  23   69.56    5.67   1
   3   1  24  393.63   20.24   1
   3   1  25   85.01    6.82   1
   3   1  26  110.88    8.00   1
   3   1  27  119.03    8.07   1
   3   1  28   56.40    6.16   1
   3   1  33   15.44    7.62   1
   3   1  34    1.02    7.09   1
   3   3 -33   15.60    4.90   1
   3   3 -32   82.08    7.79   1
   3   3 -31    8.41    5.16   1
   3   3 -29   15.44    5.03   1
   3   3 -28  310.82   16.92   1
   3   3 -27   47.06    6.04   1
   3   3 -26  382.98   19.57   1
   3   3 -25   36.36    5.31   1
   3   3 -24   98.60    7.55   1
   3   3 -23   17.06    4.54   1
   3   3 -22  298.94   15.91   1
   3   3 -21  139.48    8.98   1
   3   3 -20  273.57   14.56   1
   3   3 -19  261.47   13.58   1
   3   3 -18  157.75    8.79   1
   3   3 -17   12.11    3.48   1
   3   3 -16  337.82   15.81   1
   3   3 -15  265.04   12.70   1
   3   3 -14  205.92   10.62   1
   3   3 -13  291.04   14.67   1
   3   3 -12  196.56    9.53   1
   3   3 -11  261.79   12.30   1
   3   3 -10   79.21    4.81   1
   3   3  -9  377.14   17.48   1
   3   3  -8   43.82    3.84   1
   3   3  -7  621.01   27.41   1
   3   3  -6  664.61   28.87   1
   3   3  -5  663.58   29.88   1
   3   3  -4  419.84   18.44   1
   3   3  -3   91.97    4.80   1
   3   3  -2  239.32   10.83   1
   3   3  -1 1572.92   65.84   1
   3   3   0 1656.49   71.63   1
   3   3   1  100.40    5.01   1
   3   3   2  853.22   35.64   1
   3   3   3   25.10    1.70   1
   3   3   4  325.08   13.70   1
   3   3   5  419.02   17.60   1
   3   3   6 2151.10   93.69   1
   3   3   7  390.85   16.21   1
   3   3   8 1939.52   79.27   1
   3   3   9  839.26   34.76   1
   3   3  10  363.66   15.26   1
   3   3  11  101.40    5.03   1
   3   3  12  846.23   36.07   1
   3   3  13  206.78    9.49   1
   3   3  14  740.93   29.94   1
   3   3  15  242.11   11.51   1
   3   3  16    2.25    2.28   1
   3   3  17   83.17    5.29   1
   3   3  18  224.40   11.68   1
   3   3  19  114.49    6.42   1
   3   3  20   17.39    3.25   1
   3   5 -31  151.54   10.34   1
   3   5 -30   -6.60    4.63   1
   3   5 -29  113.42    8.95   1
   3   5 -28   52.42    6.66   1
   3   5 -27   66.26    6.67   1
   3   5 -26   43.82    5.83   1
   3   5 -25  205.35   12.32   1
   3   5 -23  352.31   18.02   1
   3   5 -22  184.14   10.31   1
   3   5 -21   75.52    6.26   1
   3   5 -20  228.01   12.38   1
   3   5 -19  327.97   16.66   1
   3   5 -18  140.42    8.30   1
   3   5 -17  206.50   10.92   1
   3   5 -16   13.47    3.67   1
   3   5 -15   42.38    4.30   1
   3   5 -14  710.22   32.51   1
   3   5 -13   76.39    5.24   1
   3   5 -12  111.09    6.32   1
   3   5 -11   94.87    5.45   1
   3   5 -10  150.31    7.85   1
   3   5  -9  164.35    8.72   1
   3   5  -8  296.53   14.12   1
   3   5  -7  451.99   20.41   1
   3   5  -6   63.20    3.97   1
   3   5  -5  254.40   12.12   1
   3   5  -4   45.29    3.23   1
   3   5  -3  642.62   28.39   1
   3   5  -2   37.09    2.68   1
   3   5  -1  235.93   10.75   1
   3   5   0  651.27   28.07   1
   3   5   1  635.04   27.22   1
   3   5   2  119.46    5.68   1
   3   5   3 1524.90   67.95   1
   3   5   4   82.81    4.00   1
   3   5   5  941.26   41.72   1
   3   5   6  427.66   19.85   1
   3   5   7  337.09   15.06   1
   3   5   8  330.15   14.90   1
   4 -10 -10   53.73   10.12   1
   4 -10  -9   23.81    8.69   1
   4 -10  -8   14.59    6.88   1
   4 -10  -7   66.26    9.93   1
   4 -10  -6   51.84    9.50   1
   4 -10  -5  225.60   16.82   1
   4 -10  -2    9.12    6.89   1
   4 -10  -1  101.20   10.46   1
   4 -10   0   46.79    8.48   1
   4 -10   1  190.72   14.64   1
   4 -10   4   31.14    7.59   1
   4 -10   5   10.30    6.81   1
   4 -10   6   16.73    6.87   1
   4  -8 -21   19.54    8.22   1
   4  -8 -19    7.56    8.03   1
   4  -8 -18   23.14    8.08   1
   4  -8 -17   -6.40    7.64   1
   4  -8 -16   32.49    8.44   1
   4  -8 -15   58.22    9.61   1
   4  -8 -14  108.99   11.28   1
   4  -8 -13  131.79   12.40   1
   4  -8 -12   46.10    8.42   1
   4  -8 -11   56.70    8.73   1
   4  -8 -10   71.57    8.63   1
   4  -8  -9  167.70   13.21   1
   4  -8  -8  291.73   19.81   1
   4  -8  -7  310.46   20.79   1
   4  -8  -6   36.36    7.12   1
   4  -8  -5  239.32   16.71   1
   4  -8  -4  142.32   11.45   1
   4  -8  -3  289.00   18.70   1
   4  -8  -2  310.82   19.75   1
   4  -8  -1  228.31   16.02   1
   4  -8   0   28.84    6.44   1
   4  -8   1   61.78    7.23   1
   4  -8   2  111.94    9.73   1
   4  -8   3  213.16   14.89   1
   4  -8   4  149.57   11.99   1
   4  -8   5  162.31    7.90   1
   4  -8   5  141.13   11.40   1
   4  -8   6  105.47    5.96   1
   4  -8   6   95.26    9.17   1
   4  -8   7  112.36    9.75   1
   4  -8   7  125.89    6.96   1
   4  -8   8   42.64    6.66   1
   4  -8   8   44.36    4.13   1
   4  -8   9   44.76    4.15   1
   4  -8  10  101.40    6.65   1
   4  -8  10  102.01    9.09   1
   4  -8  11   14.36    3.49   1
   4  -8  12    8.12    3.42   1
   4  -8  13   42.25    4.68   1
   4  -8  14   34.81    4.60   1
   4  -8  16   57.30    5.60   1
   4  -8  17   68.23    5.95   1
   4  -8  18   15.60    4.58   1
   4  -8  20   72.42    6.81   1
   4  -8  21   79.21    7.30   1
   4  -6 -23  265.04   27.68   1
   4  -6 -22    3.28   10.79   1
   4  -6 -21   90.82   10.29   1
   4  -6 -20    3.20    6.59   1
   4  -6 -19   40.20    7.48   1
   4  -6 -17  550.37   31.44   1
   4  -6 -16   17.14    6.62   1
   4  -6 -15  522.58   30.63   1
   4  -6 -14   49.00    7.70   1
   4  -6 -13   29.48    6.52   1
   4  -6 -12   49.14    7.29   1
   4  -6 -11  229.83   15.16   1
   4  -6 -10   41.34    6.82   1
   4  -6  -9   41.60    5.68   1
   4  -6  -8  163.07   11.49   1
   4  -6  -7  154.75   11.44   1
   4  -6  -6  253.45   16.24   1
   4  -6  -5  377.52   22.15   1
   4  -6  -4  322.20   19.03   1
   4  -6  -3  364.81   21.01   1
   4  -6  -2  168.74   11.69   1
   4  -6  -2  162.56    7.65   1
   4  -6  -1  467.86   22.06   1
   4  -6  -1  505.35   28.32   1
   4  -6   0  433.47   24.57   1
   4  -6   0  396.41   19.11   1
   4  -6   1  190.44    9.94   1
   4  -6   1  230.13   13.65   1
   4  -6   2  164.87    8.73   1
   4  -6   2  175.56   11.66   1
   4  -6   3  195.44   12.58   1
   4  -6   3  184.96    9.79   1
   4  -6   4   53.88    4.11   1
   4  -6   4   58.37    5.96   1
   4  -6   5  659.98   34.42   1
   4  -6   5  570.25   28.18   1
   4  -6   6  118.59    6.97   1
   4  -6   6  124.99   31.30   1
   4  -6   7  478.30   22.74   1
   4  -6   7  487.97   28.28   1
   4  -6   8   29.59   11.64   1
   4  -6   8   28.09    3.50   1
   4  -6   9   89.11    7.36   1
   4  -6   9   95.06    6.24   1
   4  -6  10   40.45    4.20   1
   4  -6  10   32.95    4.82   1
   4  -6  11  597.80   44.01   1
   4  -6  11  603.19   28.98   1
   4  -6  12   10.96    8.34   1
   4  -6  12    9.55   10.75   1
   4  -6  13  240.56   23.58   1
   4  -6  13  283.92   13.82   1
   4  -6  14   34.34    4.34   1
   4  -6  14   31.92    3.95   1
   4  -6  15   36.24    4.21   1
   4  -6  15   29.38    3.79   1
   4  -6  16   24.50    4.06   1
   4  -6  16   20.70    3.55   1
   4  -6  17  294.81   17.51   1
   4  -6  17  309.41   15.48   1
   4  -6  18   30.36    4.30   1
   4  -6  19  197.68   10.69   1
   4  -6  20  113.42    7.88   1
   4  -6  21    1.54    4.22   1
   4  -6  21    2.76    3.82   1
   4  -6  22   72.59    7.16   1
   4  -6  24    5.86    4.55   1
   4  -6  24   14.67    4.29   1
   4  -6  25   51.98    7.07   1
   4  -6  25   71.74    6.78   1
   4  -6  26   39.94    6.07   1
   4  -6  26   31.70    5.97   1
   4  -6  27   53.00    6.26   1
   4  -6  27   49.70    7.05   1
   4  -4 -32   64.80    5.31   1
   4  -4 -31    4.41    3.23   1
   4  -4 -30   67.24    5.08   1
   4  -4 -29   88.17    6.01   1
   4  -4 -27   50.69    4.56   1
   4  -4 -26  281.23   13.75   1
   4  -4 -25   97.02    6.11   1
   4  -4 -25   81.36    9.38   1
   4  -4 -24  191.27   15.77   1
   4  -4 -24  219.04   10.66   1
   4  -4 -23  130.19   10.73   1
   4  -4 -23  136.66    7.25   1
   4  -4 -22   54.61    7.09   1
   4  -4 -22   55.95    4.04   1
   4  -4 -21  218.74   13.90   1
   4  -4 -21  186.87    9.57   1
   4  -4 -20  694.32   37.42   1
   4  -4 -20  650.25   29.07   1
   4  -4 -19   72.93    4.61   1
   4  -4 -19   85.19    8.12   1
   4  -4 -18  470.89   26.47   1
   4  -4 -18  438.90   20.11   1
   4  -4 -17  156.75    7.76   1
   4  -4 -17  153.26   11.39   1
   4  -4 -16   48.30    6.12   1
   4  -4 -16   44.76    2.68   1
   4  -4 -15  176.36   11.69   1
   4  -4 -15  171.61    7.86   1
   4  -4 -14  875.57   46.75   1
   4  -4 -14  852.64   37.38   1
   4  -4 -13   78.85    7.28   1
   4  -4 -13   76.91    3.86   1
   4  -4 -12  570.73   32.49   1
   4  -4 -12  572.64   25.37   1
   4  -4 -11   45.16    2.42   1
   4  -4 -11   41.99    5.57   1
   4  -4 -10   19.80    4.45   1
   4  -4 -10   25.91    1.63   1
   4  -4  -9   60.06    6.04   1
   4  -4  -9   63.20    3.02   1
   4  -4  -8  621.50   25.93   1
   4  -4  -8  600.25   32.83   1
   4  -4  -7    1.39    0.78   1
   4  -4  -7    4.49    3.52   1
   4  -4  -6  596.82   34.20   1
   4  -4  -6  617.52   27.34   1
   4  -4  -5   52.56    5.22   1
   4  -4  -5   44.62    2.54   1
   4  -4  -4  180.63    8.33   1
   4  -4  -4  183.87   11.66   1
   4  -4  -3   14.82    1.39   1
   4  -4  -3   18.92    3.65   1
   4  -4  -2  426.42   20.24   1
   4  -4  -2  478.73   25.82   1
   4  -4  -2  449.02   20.34   1
   4  -4  -1   57.61    3.34   1
   4  -4  -1   55.80    3.29   1
   4  -4  -1   68.72    5.31   1
   4  -4   0   17.31    1.66   1
   4  -4   0   19.62    1.77   1
   4  -4   0   21.16    3.50   1
   4  -4   1   85.56    4.62   1
   4  -4   1   90.06    6.64   1
   4  -4   1   84.46    4.59   1
   4  -4   2 1360.87   70.83   1
   4  -4   2 1301.77   58.45   1
   4  -4   2 1245.38   60.70   1
   4  -4   3   72.08    4.08   1
   4  -4   3   64.16    4.01   1
   4  -4   3   77.44   11.09   1
   4  -4   4  982.20   43.25   1
   4  -4   4 1017.61   52.32   1
   4  -4   5  503.55   30.07   1
   4  -4   5  484.44   22.45   1
   4  -4   6  295.84   19.26   1
   4  -4   6  277.56   13.99   1
   4  -4   7  495.06   23.14   1
   4  -4   7  467.86   29.42   1
   4  -4   8 1417.52   88.10   1
   4  -4   8 1435.65   65.93   1
   4  -4   9  160.53   48.65   1
   4  -4   9  148.11   20.45   1
   4  -4   9  190.44    9.66   1
   4  -4  10  239.32   17.95   1
   4  -4  10  239.63   12.69   1
   4  -4  11  216.68   11.19   1
   4  -4  12   90.25    5.89   1
   4  -4  12   74.82    5.88   1
   4  -4  13  200.22   10.75   1
   4  -4  14  672.88   31.13   1
   4  -4  15   90.82    6.67   1
   4  -4  15   86.30    6.32   1
   4  -4  16  504.45   22.91   1
   4  -4  17  172.40    9.45   1
   4  -4  18   41.73    4.91   1
   4  -4  18   41.99    5.31   1
   4  -4  19  251.86   16.50   1
   4  -4  19  295.50   14.44   1
   4  -4  20  408.44   19.81   1
   4  -4  20  381.81   23.06   1
   4  -4  21   66.42    6.85   1
   4  -4  21   66.59    6.04   1
   4  -4  23   14.29    5.07   1
   4  -4  23   22.94    4.41   1
   4  -4  24    1.85    4.79   1
   4  -4  24    7.62    3.59   1
   4  -4  25    1.51    3.91   1
   4  -4  25   -4.37    4.51   1
   4  -4  26   61.31    7.36   1
   4  -4  26   60.06    6.04   1
   4  -4  27   23.91    5.97   1
   4  -4  27   19.71    4.88   1
   4  -4  28   27.98    5.61   1
   4  -4  28   19.80    6.23   1
   4  -4  29    1.82    5.64   1
   4  -4  29    3.06    5.14   1
   4  -4  30   49.98    6.50   1
   4  -4  30   39.44    7.16   1
   4  -4  31    8.35    5.43   1
   4  -4  31    3.42    5.99   1
   4  -2 -33  142.32    8.83   1
   4  -2 -32   16.65    4.32   1
   4  -2 -31   10.63    4.04   1
   4  -2 -30   46.10    5.16   1
   4  -2 -29  127.24    8.12   1
   4  -2 -28  116.86    7.57   1
   4  -2 -27  232.56   12.51   1
   4  -2 -26   70.39    5.54   1
   4  -2 -25    2.02    2.90   1
   4  -2 -24   58.06    4.88   1
   4  -2 -23  124.99    7.38   1
   4  -2 -22   74.30    5.00   1
   4  -2 -21  280.56   13.40   1
   4  -2 -20   87.80    5.43   1
   4  -2 -19   32.60    3.08   1
   4  -2 -18   79.57    5.00   1
   4  -2 -17  569.78   26.73   1
   4  -2 -16  258.24   12.21   1
   4  -2 -15  344.47   15.96   1
   4  -2 -14  248.38   11.35   1
   4  -2 -13  380.25   16.77   1
   4  -2 -12  379.86   16.76   1
   4  -2 -11 2368.77  103.18   1
   4  -2 -10  485.32   20.71   1
   4  -2 -10  480.05   21.03   1
   4  -2  -9  220.23    9.79   1
   4  -2  -9  220.23    9.79   1
   4  -2  -8  345.59   15.62   1
   4  -2  -8  339.30   15.47   1
   4  -2  -7  684.87   30.36   1
   4  -2  -7  713.42   30.45   1
   4  -2  -6  133.17    6.46   1
   4  -2  -6  137.83    6.34   1
   4  -2  -5 1258.83   53.22   1
   4  -2  -5 1204.78   54.15   1
   4  -2  -4  949.26   41.29   1
   4  -2  -4  882.09   42.17   1
   4  -2  -3  156.00    7.24   1
   4  -2  -3  149.82    7.34   1
   4  -2  -2  250.27   10.76   1
   4  -2  -2  230.74   10.94   1
   4  -2  -1 1321.32   54.52   1
   4  -2  -1 1212.43   57.10   1
   4  -2   0  108.78    6.05   1
   4  -2   0  131.56    5.96   1
   4  -2   1 1171.01   49.96   1
   4  -2   2  440.58   19.31   1
   4  -2   3   85.38    4.25   1
   4  -2   4  205.92    9.76   1
   4  -2   5  974.69   42.46   1
   4  -2   6   80.10    4.65   1
   4  -2   7  452.41   20.42   1
   4  -2   8  197.12    9.55   1
   4  -2   8  171.09   11.77   1
   4  -2   9  166.41   10.84   1
   4  -2   9  198.81    9.31   1
   4  -2  10  463.97   20.68   1
   4  -2  10  360.24   35.30   1
   4  -2  11  552.72   24.92   1
   4  -2  11  433.89   44.58   1
   4  -2  12  336.36   16.51   1
   4  -2  13  533.61   23.56   1
   4  -2  14  340.03   16.23   1
   4  -2  15  277.56   14.33   1
   4  -2  16  417.79   20.85   1
   4  -2  17  287.30   16.95   1
   4  -2  18  739.30   34.80   1
   4  -2  19   11.63    3.75   1
   4  -2  20   46.51    6.00   1
   4  -2  20   45.70    4.73   1
   4  -2  21   79.74    7.32   1
   4  -2  21   76.74    6.31   1
   4  -2  22   47.89    5.40   1
   4  -2  23  639.58   31.36   1
   4  -2  23  723.61   38.20   1
   4  -2  24  135.02    9.30   1
   4  -2  24  149.08   11.23   1
   4  -2  25  159.01   10.09   1
   4  -2  25  142.09   11.68   1
   4  -2  26  113.00    9.99   1
   4  -2  26  128.82    9.08   1
   4  -2  27  145.20    9.88   1
   4  -2  27  152.03   11.59   1
   4  -2  28   61.78    6.76   1
   4  -2  28   67.90    7.91   1
   4  -2  29  222.01   13.41   1
   4  -2  29  221.12   15.76   1
   4  -2  30  100.20    8.41   1
   4  -2  30   89.87    9.67   1
   4  -2  31   22.85    5.83   1
   4  -2  32   16.16    5.87   1
   4  -2  33  104.86   10.65   1
   4  -2  33  100.20    8.81   1
   4   0 -34   59.14    6.15   1
   4   0 -32  140.90    9.50   1
   4   0 -30    9.42    4.18   1
   4   0 -28   47.33    5.37   1
   4   0 -26  324.72   16.58   1
   4   0 -24  433.47   20.82   1
   4   0 -22  367.49   18.40   1
   4   0 -20   99.40    6.38   1
   4   0 -18   89.11    5.66   1
   4   0 -16  353.44   16.92   1
   4   0 -14  476.99   22.28   1
   4   0 -12  555.07   24.50   1
   4   0 -10 1643.49   68.92   1
   4   0  -6  972.82   42.42   1
   4   0  -2 1439.44   62.98   1
   4   0   0 1764.00   75.60   1
   4   0   2  675.48   29.63   1
   4   0   4 1467.66   63.59   1
   4   0   6 1346.16   58.70   1
   4   0   8  395.61   17.90   1
   4   0  10  180.63    9.14   1
   4   0  12   72.76    4.61   1
   4   0  14 1432.62   62.83   1
   4   0  16   71.91    5.26   1
   4   0  18  760.10   34.74   1
   4   0  20  732.78   33.57   1
   4   0  22   51.12    5.29   1
   4   0  24  451.14   22.09   1
   4   0  26  662.55   31.40   1
   4   0  28  370.18   19.24   1
   4   0  30  156.50   10.76   1
   4   0  32  356.08   24.15   1
   4   0  32  391.64   19.79   1
   4   2 -33  142.09   10.01   1
   4   2 -32   16.81    5.25   1
   4   2 -31   20.25    4.68   1
   4   2 -30   57.15    6.50   1
   4   2 -29  132.02    9.42   1
   4   2 -28  111.72    8.24   1
   4   2 -27  239.01   13.30   1
   4   2 -26   72.93    6.66   1
   4   2 -25   14.52    4.34   1
   4   2 -24   62.41    5.85   1
   4   2 -23  119.03    8.29   1
   4   2 -22   70.73    6.06   1
   4   2 -21  270.27   14.14   1
   4   2 -20   85.75    6.30   1
   4   2 -19   36.12    3.85   1
   4   2 -18   80.82    5.93   1
   4   2 -17  616.03   27.30   1
   4   2 -16  253.13   12.73   1
   4   2 -15  348.20   16.42   1
   4   2 -14  233.78   11.93   1
   4   2 -13  370.95   17.33   1
   4   2 -12  368.64   21.12   1
   4   2 -11 2355.16  102.88   1
   4   2 -10  443.94   21.07   1
   4   2  -9  199.94   10.18   1
   4   2  -8  340.77   15.88   1
   4   2  -7  713.96   31.00   1
   4   2  -6  134.79    6.73   1
   4   2  -5 1226.40   53.23   1
   4   2  -4  994.14   41.62   1
   4   2  -3  157.75    7.54   1
   4   2  -2  248.69   11.04   1
   4   2  -1 1296.00   54.72   1
   4   2   0  121.00    6.16   1
   4   2   1 1128.29   50.39   1
   4   2   2  425.18   19.38   1
   4   2   3   76.91    4.21   1
   4   2   4  207.65    9.80   1
   4   2   5  950.49   42.55   1
   4   2   6   84.46    4.59   1
   4   2   7  459.24   20.57   1
   4   2   8  222.90    9.56   1
   4   2   9  200.22    9.06   1
   4   2  10  481.80   20.19   1
   4   2  11  601.23   24.52   1
   4   2  12  372.10   16.20   1
   4   2  13  546.16   23.37   1
   4   2  14  334.16   15.72   1
   4   2  15  311.17   14.82   1
   4   2  16  464.40   20.69   1
   4   2  17  311.17   14.82   1
   4   2  18  794.68   34.96   1
   4   2  19    7.90    3.09   1
   4   2  20   46.92    4.52   1
   4   2  21   70.39    5.71   1
   4   2  22   45.43    4.85   1
   4   2  23  657.41   31.28   1
   4   2  24  132.71    8.76   1
   4   4 -31    6.71    5.44   1
   4   4 -30   59.14    7.07   1
   4   4 -29   94.87    8.18   1
   4   4 -28    4.62    5.12   1
   4   4 -27   54.76    6.51   1
   4   4 -26  285.27   15.54   1
   4   4 -25  105.47    8.22   1
   4   4 -24  234.40   12.55   1
   4   4 -23  128.60    9.07   1
   4   4 -22   51.12    5.86   1
   4   4 -21  202.49   11.38   1
   4   4 -20  681.21   30.80   1
   4   4 -19   78.85    6.04   1
   4   4 -18  450.71   21.65   1
   4   4 -17  166.93    9.04   1
   4   4 -16   40.58    3.82   1
   4   4 -15  153.26    8.91   1
   4   4 -14  860.84   38.14   1
   4   4 -13   75.00    5.02   1
   4   4 -12  592.92   26.30   1
   4   4 -11   42.25    3.77   1
   4   4 -10   25.30    2.82   1
   4   4  -9   55.50    3.87   1
   4   4  -8  583.71   26.58   1
   4   4  -7   -0.31    1.95   1
   4   4  -6  654.85   28.15   1
   4   4  -5   47.47    3.31   1
   4   4  -4  179.56    8.84   1
   4   4  -3   17.89    2.20   1
   4   4  -2  482.68   20.65   1
   4   4  -1   66.75    3.76   1
   4   4   0   25.50    2.22   1
   4   4   1   91.01    4.77   1
   4   4   2 1434.14   59.08   1
   4   4   3   75.34    3.99   1
   4   4   4  980.94   43.22   1
   4   4   5  482.24   21.96   1
   4   4   6  285.61   13.52   1
   4   4   7  488.85   22.55   1
   4   4   8 1514.77   65.39   1
   4   4   9  207.94    9.23   1
   4   4  10  276.22   12.30   1
   4   4  11  238.39   10.81   1
   4   4  12   90.82    4.96   1
   4   4  13  209.67   10.14   1
   4   4  14  705.96   30.29   1
   4   6 -28    8.01    5.49   1
   4   6 -27   73.79    7.56   1
   4   6 -26   37.45    6.00   1
   4   6 -25   35.88    5.51   1
   4   6 -24    2.19    4.74   1
   4   6 -23  329.79   16.71   1
   4   6 -22    7.40    5.00   1
   4   6 -21  112.78    7.86   1
   4   6 -20    3.92    4.24   1
   4   6 -19   29.48    4.67   1
   4   6 -18   28.84    4.94   1
   4   6 -17  555.07   24.97   1
   4   6 -15  545.22   24.28   1
   4   6 -14   45.29    4.44   1
   4   6 -13   17.39    3.34   1
   4   6 -12   44.36    4.26   1
   4   6 -11  213.16   11.10   1
   4   6 -10   32.83    3.67   1
   4   6  -9   45.97    3.80   1
   4   6  -8  142.80    7.89   1
   4   6  -7  139.24    7.79   1
   4   6  -6  256.00   12.16   1
   4   6  -5  374.42   17.41   1
   4   6  -4  311.52   14.47   1
   4   6  -3  365.19   16.43   1
   4   6  -2  159.52    8.34   1
   5  -9 -16   16.48    8.04   1
   5  -9 -15   -0.40    7.19   1
   5  -9 -14   28.09    7.63   1
   5  -9 -13    0.45    7.06   1
   5  -9 -12   16.97    8.16   1
   5  -9 -11   32.38    9.22   1
   5  -9 -10   37.82    9.23   1
   5  -9  -9   34.81    7.91   1
   5  -9  -8   53.00    8.88   1
   5  -9  -6    9.80    6.57   1
   5  -9  -5  115.35   11.60   1
   5  -9  -4  178.76   14.97   1
   5  -9  -3  151.29   13.53   1
   5  -9  -2   97.81   10.29   1
   5  -9  -1   94.48   10.50   1
   5  -9   0   29.38    7.37   1
   5  -9   1  171.61   13.62   1
   5  -9   2   23.72    6.82   1
   5  -9   3  421.89   26.70   1
   5  -9   4   10.89    7.92   1
   5  -9   5  131.79   11.25   1
   5  -9   6   31.02    7.13   1
   5  -9   8   59.75    9.28   1
   5  -9  12    9.73    3.37   1
   5  -9  13   17.22    4.15   1
   5  -9  14   13.84    4.24   1
   5  -7 -24   41.60    9.03   1
   5  -7 -23   52.42    9.99   1
   5  -7 -22   82.26   10.88   1
   5  -7 -21   43.43    9.49   1
   5  -7 -20    0.13    7.34   1
   5  -7 -19   32.49    7.98   1
   5  -7 -18  136.19   12.84   1
   5  -7 -17   66.75    9.48   1
   5  -7 -16  107.33   11.19   1
   5  -7 -15  140.90   13.06   1
   5  -7 -14   11.56    7.00   1
   5  -7 -13  191.82   14.68   1
   5  -7 -12  160.78   13.44   1
   5  -7 -11    4.12    6.33   1
   5  -7 -10   45.83    7.04   1
   5  -7  -9  189.89   14.06   1
   5  -7  -8   25.70    6.79   1
   5  -7  -7  412.09   25.17   1
   5  -7  -6  320.77   20.78   1
   5  -7  -5   22.94    6.51   1
   5  -7  -4   66.59    8.16   1
   5  -7  -3  206.21   14.07   1
   5  -7  -2  253.13   16.55   1
   5  -7  -1  489.74   28.33   1
   5  -7   0  349.32   17.19   1
   5  -7   0  363.28   22.49   1
   5  -7   1   51.84    3.74   1
   5  -7   1   63.36    6.85   1
   5  -7   2  111.94    6.35   1
   5  -7   2  110.04    9.23   1
   5  -7   3   52.13    6.50   1
   5  -7   3   53.73    4.25   1
   5  -7   4  158.26    9.06   1
   5  -7   4  176.62   12.23   1
   5  -7   5  375.20   22.47   1
   5  -7   5  337.09   17.63   1
   5  -7   6  382.98   19.18   1
   5  -7   6  381.03   30.45   1
   5  -7   7  153.26   16.09   1
   5  -7   7  152.52    8.65   1
   5  -7   8   73.44    5.31   1
   5  -7   8   58.68   10.11   1
   5  -7   9   12.11    4.73   1
   5  -7  10  165.38   15.43   1
   5  -7  10  205.64   10.90   1
   5  -7  11  110.46    6.94   1
   5  -7  11   66.91   17.34   1
   5  -7  12  198.53   10.99   1
   5  -7  13  172.40    9.98   1
   5  -7  14   12.53    3.75   1
   5  -7  15   77.09    6.15   1
   5  -7  16   39.82    4.80   1
   5  -7  17   54.61    5.32   1
   5  -7  19  103.02    7.71   1
   5  -7  20    0.45    4.26   1
   5  -7  21  112.15    8.47   1
   5  -7  22   52.42    6.23   1
   5  -7  23    6.66    4.80   1
   5  -5 -25   22.00    7.03   1
   5  -5 -24   85.01    9.22   1
   5  -5 -23  107.12   10.35   1
   5  -5 -22   16.89    6.66   1
   5  -5 -21  227.41   16.59   1
   5  -5 -20    2.40    5.58   1
   5  -5 -19   98.01    9.90   1
   5  -5 -18  293.09   18.15   1
   5  -5 -18  271.59   12.52   1
   5  -5 -17  315.42   19.89   1
   5  -5 -17  309.76   14.08   1
   5  -5 -16   20.70    1.91   1
   5  -5 -16   27.35    6.07   1
   5  -5 -15  947.41   40.63   1
   5  -5 -15  921.12   51.60   1
   5  -5 -14   27.88    6.02   1
   5  -5 -14   21.44    1.76   1
   5  -5 -13  469.16   20.36   1
   5  -5 -13  469.16   27.29   1
   5  -5 -12  268.96   17.71   1
   5  -5 -12  291.38   12.63   1
   5  -5 -11  125.89    9.87   1
   5  -5 -11  129.28    5.91   1
   5  -5 -10  174.24   12.41   1
   5  -5 -10  178.49    8.02   1
   5  -5  -9  464.40   20.69   1
   5  -5  -9  486.64   27.35   1
   5  -5  -8   65.61    3.40   1
   5  -5  -8   60.53    7.16   1
   5  -5  -7  354.95   21.10   1
   5  -5  -7  334.52   15.73   1
   5  -5  -6  342.62   21.10   1
   5  -5  -6  352.69   15.78   1
   5  -5  -5  101.61    8.47   1
   5  -5  -5   94.48    4.86   1
   5  -5  -4  336.36   15.41   1
   5  -5  -4  351.56   20.62   1
   5  -5  -3  317.91   15.69   1
   5  -5  -3  380.25   21.06   1
   5  -5  -2   21.53    2.04   1
   5  -5  -2   28.73    4.82   1
   5  -5  -1  159.01    8.07   1
   5  -5  -1  178.76   11.23   1
   5  -5   0  162.05   10.69   1
   5  -5   0  144.48    7.45   1
   5  -5   1   32.72    4.92   1
   5  -5   1   31.36    2.69   1
   5  -5   2  755.15   35.72   1
   5  -5   2  813.39   43.92   1
   5  -5   3  104.04    7.96   1
   5  -5   3   98.41    5.75   1
   5  -5   4   73.44    6.17   1
   5  -5   4   66.10    4.55   1
   5  -5   5   51.55    4.02   1
   5  -5   5   53.00    5.39   1
   5  -5   6   54.46    5.17   1
   5  -5   6   50.27    3.97   1
   5  -5   7  307.65   17.19   1
   5  -5   7  278.22   14.01   1
   5  -5   8  180.90    9.41   1
   5  -5   8  165.38   13.37   1
   5  -5   9  229.22   12.41   1
   5  -5   9  234.09   15.61   1
   5  -5  10  214.33   11.42   1
   5  -5  11   19.27    3.69   1
   5  -5  11   30.58    3.76   1
   5  -5  12  392.04   19.01   1
   5  -5  13  179.02   10.17   1
   5  -5  14   -1.85    3.26   1
   5  -5  15  422.71   19.33   1
   5  -5  16  138.53    9.65   1
   5  -5  17  175.83   11.40   1
   5  -5  21  309.41   16.53   1
   5  -5  24   62.73    6.65   1
   5  -5  25  143.04   11.48   1
   5  -5  25  136.89    9.59   1
   5  -5  26    1.49    4.17   1
   5  -5  26    0.79    5.61   1
   5  -5  27   49.14    6.17   1
   5  -5  28   53.00    6.70   1
   5  -5  28   55.80    8.22   1
   5  -3 -31  130.42    7.99   1
   5  -3 -30    2.07    3.46   1
   5  -3 -29   28.41    4.16   1
   5  -3 -28    4.41    3.32   1
   5  -3 -27   94.48    6.22   1
   5  -3 -25   85.19    5.91   1
   5  -3 -24  219.93   11.27   1
   5  -3 -23   90.06    5.88   1
   5  -3 -22  170.30    8.87   1
   5  -3 -21   62.73    4.44   1
   5  -3 -20   77.09    5.09   1
   5  -3 -19  225.30   11.11   1
   5  -3 -18  693.27   30.54   1
   5  -3 -17   32.04    3.28   1
   5  -3 -16  513.93   23.58   1
   5  -3 -15   13.84    2.16   1
   5  -3 -14  393.23   18.24   1
   5  -3 -13  103.63    5.29   1
   5  -3 -12  864.95   37.64   1
   5  -3 -11   74.30    4.14   1
   5  -3 -10  770.06   33.30   1
   5  -3 -10  797.50   34.45   1
   5  -3  -9  290.70   12.62   1
   5  -3  -9  270.27   12.82   1
   5  -3  -8  237.16   11.09   1
   5  -3  -8  236.54   10.77   1
   5  -3  -7   81.90    4.34   1
   5  -3  -7   82.81    4.19   1
   5  -3  -6 1009.33   47.02   1
   5  -3  -6  998.56   45.50   1
   5  -3  -5  572.64   27.76   1
   5  -3  -5  651.27   27.56   1
   5  -3  -4 1089.66   46.87   1
   5  -3  -4  990.99   48.48   1
   5  -3  -3  201.07    8.79   1
   5  -3  -3  165.64    8.75   1
   5  -3  -2  171.09    8.89   1
   5  -3  -2  188.24    8.78   1
   5  -3  -1    9.24    1.52   1
   5  -3   0  261.15   11.96   1
   5  -3   1  408.04   18.18   1
   5  -3   2   17.14    1.90   1
   5  -3   3  562.64   24.67   1
   5  -3   4  283.92   13.14   1
   5  -3   5   55.06    4.90   1
   5  -3   5   67.40    3.94   1
   5  -3   6   44.49    4.14   1
   5  -3   6   54.02    3.53   1
   5  -3   7  311.17   14.82   1
   5  -3   7  289.00   17.34   1
   5  -3   8   27.88    2.96   1
   5  -3   8   20.43    2.71   1
   5  -3   9  248.38   16.39   1
   5  -3   9  283.25   13.13   1
   5  -3  10  867.30   66.56   1
   5  -3  10  948.02   42.49   1
   5  -3  11  106.30    7.84   1
   5  -3  11  121.88    7.07   1
   5  -3  12  646.18   30.00   1
   5  -3  13  192.10   10.26   1
   5  -3  13  183.87   11.93   1
   5  -3  14  351.56   16.88   1
   5  -3  15  370.95   20.80   1
   5  -3  15  348.57   17.18   1
   5  -3  16 1108.89   49.95   1
   5  -3  17   18.06    4.34   1
   5  -3  17   33.64    4.99   1
   5  -3  18  252.17   13.34   1
   5  -3  19  148.35    9.26   1
   5  -3  20   40.45    5.22   1
   5  -3  20   46.79    6.16   1
   5  -3  21   31.25    4.81   1
   5  -3  21   32.60    5.71   1
   5  -3  22  480.05   23.66   1
   5  -3  23   73.62    6.86   1
   5  -3  23   68.39    7.77   1
   5  -3  24  218.45   15.37   1
   5  -3  24  246.18   13.81   1
   5  -3  25   33.06    6.33   1
   5  -3  25   38.19    5.81   1
   5  -3  26   21.53    5.57   1
   5  -3  26   36.60    6.78   1
   5  -3  27    2.37    5.88   1
   5  -3  27    6.35    5.34   1
   5  -3  28  107.74   10.38   1
   5  -3  28  115.13    9.44   1
   5  -3  29   41.60    7.87   1
   5  -3  29   40.96    7.04   1
   5  -3  30   16.08    5.85   1
   5  -3  30    8.53    6.66   1
   5  -3  31   43.82    7.02   1
   5  -3  31   38.69    7.59   1
   5  -1 -33   50.27    5.96   1
   5  -1 -32   31.02    5.24   1
   5  -1 -31   99.40    7.58   1
   5  -1 -30   93.51    7.16   1
   5  -1 -29   87.24    6.72   1
   5  -1 -28  402.80   19.67   1
   5  -1 -27  126.79    8.33   1
   5  -1 -26  126.34    7.87   1
   5  -1 -25  194.60   10.60   1
   5  -1 -24  110.88    7.16   1
   5  -1 -23   25.00    4.10   1
   5  -1 -22  448.59   21.18   1
   5  -1 -21  422.71   20.15   1
   5  -1 -20   52.85    4.51   1
   5  -1 -19  371.33   17.73   1
   5  -1 -18  125.89    7.18   1
   5  -1 -17   22.28    2.83   1
   5  -1 -16  258.57   13.19   1
   5  -1 -15  180.10    9.13   1
   5  -1 -14  127.01    6.54   1
   5  -1 -13  112.15    5.93   1
   5  -1 -12   27.56    2.52   1
   5  -1 -11  443.94   20.23   1
   5  -1 -10   58.98    3.69   1
   5  -1  -9 1126.27   48.33   1
   5  -1  -8  364.81   16.81   1
   5  -1  -7   44.36    2.80   1
   5  -1  -6 1069.29   47.09   1
   5  -1  -5  249.64   11.38   1
   5  -1  -4  449.44   19.93   1
   5  -1  -3  494.62   21.35   1
   5  -1  -2 1839.55   79.78   1
   5  -1  -1  214.04    9.66   1
   5  -1   0 1416.02   60.21   1
   5  -1   1  580.81   25.06   1
   5  -1   2  233.17   10.38   1
   5  -1   3  852.06   35.61   1
   5  -1   4  789.61   34.84   1
   5  -1   5   77.79    4.23   1
   5  -1   6 1546.85   69.22   1
   5  -1   7  924.77   41.36   1
   5  -1   8  282.58   13.45   1
   5  -1   9  374.04   17.41   1
   5  -1  10  463.97   21.54   1
   5  -1  11   40.96    3.71   1
   5  -1  12  590.49   27.22   1
   5  -1  13  435.97   20.46   1
   5  -1  14   20.07    2.78   1
   5  -1  15  209.09   10.99   1
   5  -1  16   59.75    5.26   1
   5  -1  17   89.68    6.44   1
   5  -1  18   45.83    5.01   1
   5  -1  19  273.24   13.89   1
   5  -1  20   67.40    6.08   1
   5  -1  21   99.60    7.39   1
   5  -1  23  126.11    9.21   1
   5  -1  24   38.94    5.74   1
   5  -1  25  203.06   12.54   1
   5  -1  26  303.46   17.07   1
   5  -1  27    7.56    5.28   1
   5  -1  28  199.66   12.43   1
   5  -1  29   42.12    7.40   1
   5  -1  29   59.75    7.42   1
   5  -1  30   34.46    6.81   1
   5  -1  30   40.20    7.10   1
   5  -1  31  167.70   10.88   1
   5  -1  31  129.96   12.08   1
   5  -1  32   81.90    9.59   1
   5  -1  32   94.28    9.13   1
   5   1 -33   50.41    6.25   1
   5   1 -32   39.06    5.75   1
   5   1 -31   93.51    7.93   1
   5   1 -30  105.88    7.82   1
   5   1 -29   94.87    7.40   1
   5   1 -28  398.00   19.95   1
   5   1 -27  143.52    9.10   1
   5   1 -26  120.56    8.34   1
   5   1 -25  175.03   10.85   1
   5   1 -24  112.57    7.64   1
   5   1 -23   37.45    4.53   1
   5   1 -22  447.32   21.57   1
   5   1 -21  426.01   20.64   1
   5   1 -20   60.37    4.97   1
   5   1 -19  370.95   18.10   1
   5   1 -18  132.94    7.61   1
   5   1 -17   20.61    3.27   1
   5   1 -16  272.25   13.53   1
   5   1 -15  182.52    9.46   1
   5   1 -14  132.94    6.92   1
   5   1 -13  111.30    6.12   1
   5   1 -12   23.43    2.71   1
   5   1 -11  452.41   20.42   1
   5   1 -10   58.06    6.10   1
   5   1  -9 1102.90   48.49   1
   5   1  -8  363.66   17.16   1
   5   1  -7   43.16    3.15   1
   5   1  -6 1104.90   47.20   1
   5   1  -5  246.80   11.31   1
   5   1  -4  453.26   20.01   1
   5   1  -3  476.11   21.38   1
   5   1  -2 1858.47   79.32   1
   5   1  -1  205.92    9.76   1
   5   1   0 1378.64   60.15   1
   5   1   1  554.60   24.96   1
   5   1   2  216.09   10.29   1
   5   1   3  785.68   35.88   1
   5   1   4  791.30   34.88   1
   5   1   5   72.76    4.44   1
   5   1   6 1642.68   68.90   1
   5   1   7  965.97   41.65   1
   5   1   8  286.62   13.21   1
   5   1   9  377.14   17.48   1
   5   1  10  470.89   21.27   1
   5   1  11   40.96    3.33   1
   5   1  12  608.12   27.13   1
   5   1  13  431.39   19.94   1
   5   1  14   23.43    3.29   1
   5   1  15  215.80   10.87   1
   5   1  16   54.76    4.74   1
   5   1  17   93.12    6.18   1
   5   1  18   50.84    4.85   1
   5   1  19  269.29   14.11   1
   5   1  20   67.08    5.90   1
   5   1  21   99.60    7.39   1
   5   1  22  118.59    8.06   1
   5   1  23  146.17    8.95   1
   5   1  24   43.56    5.81   1
   5   1  25  221.12   12.49   1
   5   1  26  331.24   17.11   1
   5   1  27    4.16    4.53   1
   5   1  28  206.78   12.37   1
   5   3 -31  128.60    9.30   1
   5   3 -30   12.82    5.44   1
   5   3 -29   24.40    5.63   1
   5   3 -27   95.45    7.82   1
   5   3 -26    7.34    4.61   1
   5   3 -25   88.55    6.96   1
   5   3 -24  231.95   12.49   1
   5   3 -23   81.36    7.04   1
   5   3 -22  173.98   10.29   1
   5   3 -21   66.26    5.86   1
   5   3 -20   76.39    6.29   1
   5   3 -19  220.23   11.87   1
   5   3 -18  674.96   31.70   1
   5   3 -17   39.06    4.38   1
   5   3 -16  548.03   24.81   1
   5   3 -15   12.25    3.22   1
   5   3 -14  404.81   18.91   1
   5   3 -13   93.32   10.05   1
   5   3 -12  861.42   38.15   1
   5   3 -11   76.91   11.05   1
   5   3 -10  757.90   34.14   1
   5   3  -9  277.22   13.32   1
   5   3  -8  239.63   11.46   1
   5   3  -7   81.00    5.04   1
   5   3  -6 1073.22   45.86   1
   5   3  -5  652.80   28.10   1
   5   3  -4 1131.65   47.10   1
   5   3  -3  187.42    9.04   1
   5   3  -2  196.00    9.24   1
   5   3  -1    9.55    1.92   1
   5   3   0  256.64   12.18   1
   5   3   1  387.70   18.11   1
   5   3   2   21.53    2.23   1
   5   3   3  547.56   24.80   1
   5   3   4  269.62   12.81   1
   5   3   5   67.57    3.95   1
   5   3   6   44.09    3.32   1
   5   3   7  329.06   14.51   1
   5   3   8   23.23    2.41   1
   5   3   9  286.29   12.86   1
   5   3  10 1016.33   42.08   1
   5   3  11  128.37    6.57   1
   5   3  12  626.00   29.52   1
   5   3  13  202.49    9.68   1
   5   3  14  367.49   16.10   1
   5   3  15  359.10   16.68   1
   5   3  16 1134.34   49.85   1
   5   3  17   28.41    3.73   1
   5   3  18  249.01   12.62   1
   5   3  19  139.48    8.27   1
   5   5 -28   18.06    5.44   1
   5   5 -27   52.71    6.10   1
   5   5 -26   71.57    6.94   1
   5   5 -25   27.98    5.71   1
   5   5 -24   86.86    7.83   1
   5   5 -23  102.62    8.10   1
   5   5 -21  251.22   13.31   1
   5   5 -20    2.16    4.06   1
   5   5 -19  110.25    7.56   1
   5   5 -18  278.56   14.69   1
   5   5 -17  315.06   15.62   1
   5   5 -16   23.52    3.88   1
   5   5 -15  938.81   41.67   1
   5   5 -14   24.50    3.56   1
   5   5 -13  462.25   21.50   1
   5   5 -12  291.04   13.99   1
   5   5 -11  128.37    7.25   1
   5   5 -10  178.76    9.36   1
   5   5  -9  467.42   21.62   1
   5   5  -8   58.83    4.45   1
   5   5  -7  360.62   16.71   1
   5   5  -6  364.43   16.42   1
   5   5  -5  100.00    6.00   1
   5   5  -4  349.69   16.46   1
   5   5  -3  361.38   16.35   1
   5   5  -2   29.70    2.83   1
   5   5  -1  163.33    8.43   1
   5   5   0  150.06    7.84   1
   5   5   1   34.93    2.95   1
   5   5   2  825.99   35.64   1
   5   5   3  106.50    5.57   1
   5   5   4   73.62    4.29   1
   5   5   5   51.27    3.58   1
   5   5   6   49.14    3.51   1
   5   5   7  274.56   13.59   1
   6  -8 -19  101.00   12.86   1
   6  -8 -18   15.13    9.18   1
   6  -8 -17   36.24    9.03   1
   6  -8 -16   31.14    8.26   1
   6  -8 -15  105.06   11.68   1
   6  -8 -14   51.98    9.37   1
   6  -8 -13   62.57    8.86   1
   6  -8 -12   24.90    7.58   1
   6  -8 -11   54.32    9.29   1
   6  -8 -10   72.25   10.37   1
   6  -8  -9   -3.72    7.22   1
   6  -8  -8   28.20    7.12   1
   6  -8  -7   24.30    7.10   1
   6  -8  -6    9.61    7.01   1
   6  -8  -5   15.29    6.57   1
   6  -8  -4   65.29    8.56   1
   6  -8  -3   29.81    7.21   1
   6  -8  -2   57.30    7.72   1
   6  -8  -1   48.72    7.54   1
   6  -8   0   20.98    6.60   1
   6  -8   1  246.18   16.63   1
   6  -8   2  105.27    9.85   1
   6  -8   3  186.05   13.91   1
   6  -8   4    2.25    5.70   1
   6  -8   5  139.24   11.33   1
   6  -8   6   52.13    7.65   1
   6  -8   6   53.58    4.83   1
   6  -8   7   73.44    8.40   1
   6  -8   7   88.74    6.03   1
   6  -8   8   40.45    4.58   1
   6  -8   9   97.02    6.70   1
   6  -8  10   11.42    3.58   1
   6  -8  11  177.16   10.12   1
   6  -8  12   52.85    5.38   1
   6  -8  13  245.55   12.85   1
   6  -8  14  132.25    8.51   1
   6  -8  15  117.72    8.25   1
   6  -8  16    4.37    4.39   1
   6  -8  17   70.56    6.72   1
   6  -6 -25    4.80    6.44   1
   6  -6 -24   35.76    8.85   1
   6  -6 -23   94.87   11.30   1
   6  -6 -22   52.85    9.45   1
   6  -6 -21   51.41    8.46   1
   6  -6 -20   50.13    8.78   1
   6  -6 -19  150.80   13.02   1
   6  -6 -18  184.96   14.42   1
   6  -6 -17    8.53    6.77   1
   6  -6 -16  114.06   11.11   1
   6  -6 -15  132.02   11.49   1
   6  -6 -14  134.33   11.82   1
   6  -6 -13  610.58   37.06   1
   6  -6 -12  132.25   12.19   1
   6  -6 -11  207.65   15.56   1
   6  -6 -10   44.09    7.44   1
   6  -6  -9   68.06    8.25   1
   6  -6  -8  117.29    9.75   1
   6  -6  -7  451.14   27.61   1
   6  -6  -6   49.00    3.08   1
   6  -6  -6   62.09    7.56   1
   6  -6  -5  225.90   14.73   1
   6  -6  -5  202.21    9.95   1
   6  -6  -4   32.83    2.41   1
   6  -6  -4   32.15    6.24   1
   6  -6  -3  162.31   11.47   1
   6  -6  -3  127.01    6.99   1
   6  -6  -2    9.12    5.13   1
   6  -6  -2    7.90    1.97   1
   6  -6  -1  602.21   33.37   1
   6  -6  -1  537.31   26.43   1
   6  -6   0  100.40    6.01   1
   6  -6   0  122.54    9.52   1
   6  -6   1   96.24    8.44   1
   6  -6   1   83.91    5.50   1
   6  -6   2  136.19    7.70   1
   6  -6   2  140.66   10.67   1
   6  -6   3   12.11    2.64   1
   6  -6   4  168.22   11.67   1
   6  -6   4  155.75    8.99   1
   6  -6   5  170.30   11.74   1
   6  -6   5  155.75    8.99   1
   6  -6   6   81.54    5.78   1
   6  -6   6   91.39    7.65   1
   6  -6   7  153.51    8.67   1
   6  -6   7  144.72   10.59   1
   6  -6   8  130.64    7.77   1
   6  -6   8  119.25    9.39   1
   6  -6   9   51.84    4.75   1
   6  -6   9   49.56    5.77   1
   6  -6  10  162.05   12.48   1
   6  -6  10  180.90    9.95   1
   6  -6  11   72.59    5.96   1
   6  -6  12  147.14    8.98   1
   6  -6  13  160.53    9.38   1
   6  -6  14  126.56    8.10   1
   6  -6  15  181.98    9.98   1
   6  -6  16   41.86    5.31   1
   6  -6  17   35.64    5.01   1
   6  -6  18   22.47    4.74   1
   6  -6  19   90.44    7.42   1
   6  -6  20   -2.40    4.87   1
   6  -6  21  244.30   14.07   1
   6  -6  22    2.28    4.98   1
   6  -6  23   48.16    6.52   1
   6  -6  24   13.76    5.19   1
   6  -4 -30   79.39    5.70   1
   6  -4 -29   10.96    3.31   1
   6  -4 -28    9.86    3.27   1
   6  -4 -27   22.75    6.30   1
   6  -4 -27   13.69    3.18   1
   6  -4 -26  150.80    8.10   1
   6  -4 -25   20.70    3.28   1
   6  -4 -25   21.90    6.55   1
   6  -4 -24   43.03    4.07   1
   6  -4 -24   51.70    7.62   1
   6  -4 -23   15.52    2.84   1
   6  -4 -23   24.50    6.53   1
   6  -4 -22  117.51   10.41   1
   6  -4 -22   98.41    5.95   1
   6  -4 -21   56.55    3.91   1
   6  -4 -20   91.78    5.36   1
   6  -4 -19   12.11    2.16   1
   6  -4 -18   58.22    3.82   1
   6  -4 -17  130.64    6.86   1
   6  -4 -16  301.37   13.89   1
   6  -4 -15  111.51    5.91   1
   6  -4 -14  455.82   20.07   1
   6  -4 -13   18.15    2.04   1
   6  -4 -12   93.12    4.82   1
   6  -4 -11  265.36   11.73   1
   6  -4 -10  874.38   37.26   1
   6  -4  -9  356.83   15.87   1
   6  -4  -8  197.12    8.99   1
   6  -4  -7  463.97   19.82   1
   6  -4  -6  118.37    6.09   1
   6  -4  -5  149.08    7.08   1
   6  -4  -4 1007.43   43.80   1
   6  -4  -3  191.27    9.40   1
   6  -4  -2  668.22   29.99   1
   6  -4  -1  234.70   11.03   1
   6  -4   0  115.78    6.03   1
   6  -4   0  113.21    8.94   1
   6  -4   1  220.82   13.97   1
   6  -4   1  221.41   10.71   1
   6  -4   2  772.84   42.26   1
   6  -4   2  752.95   34.57   1
   6  -4   3   95.45    7.43   1
   6  -4   3   91.39    5.54   1
   6  -4   4  833.48   36.95   1
   6  -4   4  836.37   44.54   1
   6  -4   5   39.06    3.25   1
   6  -4   5   39.06    4.38   1
   6  -4   6   44.36    3.60   1
   6  -4   6   41.34    4.50   1
   6  -4   7   13.91    3.36   1
   6  -4   7   18.92    2.96   1
   6  -4   8  352.69   16.15   1
   6  -4   8  335.26   19.41   1
   6  -4   9    2.82    2.49   1
   6  -4   9   -0.42    6.30   1
   6  -4   9   -0.41    2.76   1
   6  -4  10    9.12    2.90   1
   6  -4  10    9.67    3.05   1
   6  -4  10    6.66    2.48   1
   6  -4  11   90.82    6.29   1
   6  -4  11   75.17    6.42   1
   6  -4  12  382.59   41.47   1
   6  -4  12  509.40   23.02   1
   6  -4  13    3.28    3.44   1
   6  -4  13    4.54    3.66   1
   6  -4  14  106.09    7.21   1
   6  -4  16  273.57   16.54   1
   6  -4  16  304.15   14.65   1
   6  -4  17  106.71    7.64   1
   6  -4  19  156.25    9.50   1
   6  -4  19  138.30   10.82   1
   6  -4  21  151.54   10.09   1
   6  -4  22  130.42    9.36   1
   6  -4  23   61.78    8.02   1
   6  -4  23   86.30    7.62   1
   6  -4  24  231.34   15.82   1
   6  -4  24  234.40   13.78   1
   6  -4  25   48.16    6.80   1
   6  -4  25   38.19    7.29   1
   6  -4  26  141.37   11.89   1
   6  -4  26  164.35   11.28   1
   6  -4  27  120.34    9.87   1
   6  -4  28   27.98    6.67   1
   6  -2 -31   62.25    6.00   1
   6  -2 -30   98.80    7.16   1
   6  -2 -29  146.89    9.21   1
   6  -2 -28   62.88    5.39   1
   6  -2 -27    5.02    3.45   1
   6  -2 -26   19.89    3.92   1
   6  -2 -25  253.76   12.74   1
   6  -2 -24   20.79    3.74   1
   6  -2 -23  310.11   15.14   1
   6  -2 -22   34.46    3.87   1
   6  -2 -21   31.81    3.61   1
   6  -2 -20   57.46    4.40   1
   6  -2 -19  479.61   22.34   1
   6  -2 -18   27.25    3.13   1
   6  -2 -17  421.07   19.29   1
   6  -2 -16   61.62    4.40   1
   6  -2 -15   10.76    2.23   1
   6  -2 -14  105.88    5.97   1
   6  -2 -13  286.29   13.54   1
   6  -2 -12   59.14    3.69   1
   6  -2 -11  283.25   12.45   1
   6  -2 -10   75.17    4.34   1
   6  -2  -9  271.26   12.52   1
   6  -2  -8  744.20   32.19   1
   6  -2  -7  800.89   34.53   1
   6  -2  -6 2104.06   91.74   1
   6  -2  -5 1370.48   57.75   1
   6  -2  -4  206.78   10.35   1
   6  -2  -3  580.33   25.54   1
   6  -2  -2    9.92    1.89   1
   6  -2  -1 1299.60   55.52   1
   6  -2   0  251.22   11.41   1
   6  -2   1  181.17    8.88   1
   6  -2   2  114.70    6.00   1
   6  -2   3  470.46   20.82   1
   6  -2   4  151.29    7.38   1
   6  -2   5 1769.04   73.18   1
   6  -2   6  223.20   10.76   1
   6  -2   7  426.01   19.81   1
   6  -2   8  197.12    9.83   1
   6  -2   9  912.64   41.09   1
   6  -2  10  173.19    9.48   1
   6  -2  11  728.46   32.39   1
   6  -2  12   95.06    7.22   1
   6  -2  12  122.10    7.07   1
   6  -2  13   71.74    5.08   1
   6  -2  13   89.87    6.07   1
   6  -2  14  171.35    9.95   1
   6  -2  15  717.70   32.68   1
   6  -2  16  200.51   10.76   1
   6  -2  17  529.92   24.86   1
   6  -2  18  148.60    9.75   1
   6  -2  19   37.33    5.01   1
   6  -2  20  121.44    8.60   1
   6  -2  21  185.50   11.17   1
   6  -2  22   58.06    6.40   1
   6  -2  23   47.89    6.50   1
   6  -2  24  123.21    8.44   1
   6  -2  25   53.29    7.74   1
   6  -2  25   41.34    6.69   1
   6  -2  26  240.25   13.95   1
   6  -2  26  215.21   15.84   1
   6  -2  27   79.03    7.47   1
   6  -2  27   63.36    8.28   1
   6  -2  28   45.43    7.55   1
   6  -2  29   15.05    6.75   1
   6  -2  29   22.75    6.96   1
   6  -2  30   -8.64    6.06   1
   6  -2  31   27.04    7.28   1
   6   0 -32  210.25   12.18   1
   6   0 -30   45.43    5.93   1
   6   0 -28  318.62   14.99   1
   6   0 -26  680.69   32.35   1
   6   0 -24  156.75    9.26   1
   6   0 -22  614.54   28.76   1
   6   0 -20  548.03   25.28   1
   6   0 -18  135.96    7.70   1
   6   0 -16  808.83   36.40   1
   6   0 -14  862.60   38.18   1
   6   0 -12   28.09    2.86   1
   6   0 -10  328.33   15.58   1
   6   0  -8 1067.98   47.06   1
   6   0  -6  209.09    9.83   1
   6   0  -4 1407.75   61.53   1
   6   0  -2  135.72    6.76   1
   6   0   0 1323.50   58.94   1
   6   0   2 1226.40   53.23   1
   6   0   4  327.25   14.47   1
   6   0   6 3285.58  142.15   1
   6   0   8 3073.59  133.06   1
   6   0  10  516.20   23.63   1
   6   0  12  193.77   10.02   1
   6   0  14  840.42   37.69   1
   6   0  16  460.53   21.89   1
   6   0  18  443.52   21.48   1
   6   0  20   68.56    6.29   1
   6   0  24   51.70    6.33   1
   6   0  26    6.66    5.42   1
   6   0  28   71.57    8.12   1
   6   0  30   79.21    8.37   1
   6   2 -32   55.35    6.84   1
   6   2 -31   58.06    7.16   1
   6   2 -30   94.67    8.37   1
   6   2 -29  164.87   10.53   1
   6   2 -28   49.84    6.35   1
   6   2 -27    9.12    4.17   1
   6   2 -26   14.82    4.62   1
   6   2 -25  254.40   13.72   1
   6   2 -23  309.06   15.82   1
   6   2 -22   46.10    5.16   1
   6   2 -21   28.52    4.27   1
   6   2 -20   51.12    5.15   1
   6   2 -19  495.51   23.15   1
   6   2 -18   29.27    4.00   1
   6   2 -17  407.23   19.78   1
   6   2 -16   64.80    4.99   1
   6   2 -15    7.13    2.88   1
   6   2 -14  107.74    6.44   1
   6   2 -13  292.75   14.03   1
   6   2 -12   58.98    4.30   1
   6   2 -11  250.27   12.66   1
   6   2 -10   76.04    4.88   1
   6   2  -9  267.00   13.07   1
   6   2  -8  693.80   32.66   1
   6   2  -7  755.15   34.62   1
   6   2  -6 2126.13   92.22   1
   6   2  -5 1354.24   58.88   1
   6   2  -4  222.90   10.75   1
   6   2  -3  588.55   26.20   1
   6   2  -1 1295.28   55.42   1
   6   2   0  238.08   11.42   1
   6   2   1  176.36    9.03   1
   6   2   2  116.21    6.25   1
   6   2   3  453.69   20.87   1
   6   2   4  132.94    7.15   1
   6   2   5 1601.60   72.84   1
   6   2   6  219.34   10.66   1
   6   2   7  428.90   19.47   1
   6   2   8  188.79    9.62   1
   6   2   9  925.38   40.76   1
   6   2  10  187.14    9.30   1
   6   2  11  694.32   31.62   1
   6   2  12  124.32    6.69   1
   6   2  13   89.30    5.48   1
   6   2  14  181.17    9.42   1
   6   2  15  705.96   32.42   1
   6   2  16  208.51   10.69   1
   6   2  17  517.56   24.57   1
   6   2  18  167.18    9.31   1
   6   2  19   32.15    4.42   1
   6   2  20  128.14    8.15   1
   6   2  21  187.42   10.95   1
   6   2  22   55.95    5.98   1
   6   2  23   48.58    6.13   1
   6   2  24  103.84    8.56   1
   6   4 -30   82.45    7.99   1
   6   4 -28   19.54    5.66   1
   6   4 -27   12.18    5.17   1
   6   4 -26  151.78   10.10   1
   6   4 -24   48.02    6.10   1
   6   4 -23   24.90    4.79   1
   6   4 -22  100.60    7.82   1
   6   4 -21   54.17    5.30   1
   6   4 -20  101.00    7.03   1
   6   4 -18   54.02    4.85   1
   6   4 -17  144.24    8.41   1
   6   4 -16  303.11   14.97   1
   6   4 -15  104.24    6.94   1
   6   4 -14  468.29   21.21   1
   6   4 -13   21.16    3.31   1
   6   4 -12   83.36    5.84   1
   6   4 -11  251.54   12.69   1
   6   4 -10  854.39   38.00   1
   6   4  -9  365.57   16.83   1
   6   4  -8  185.23    9.80   1
   6   4  -7  429.32   20.31   1
   6   4  -6  135.49    6.98   1
   6   4  -5  149.57    8.07   1
   6   4  -4 1022.08   44.76   1
   6   4  -3  197.68    9.84   1
   6   4  -2  706.50   30.83   1
   6   4  -1  230.74   11.54   1
   6   4   0  119.25    6.55   1
   6   4   1  226.50   11.14   1
   6   4   2  798.63   35.04   1
   6   4   3   94.67    5.45   1
   6   4   4  815.67   36.56   1
   6   4   5   32.83    3.09   1
   6   4   6   41.86    3.36   1
   6   4   7   22.00    2.63   1
   6   4   8  337.82   15.81   1
   6   4   9    8.29    2.25   1
   6   4  10    1.85    2.23   1
   6   4  11   94.48    5.64   1
   6   4  12  492.40   22.19   1
   6   4  13    4.80    2.50   1
   6   4  14  113.85    6.40   1
   6   6 -26   37.82    6.40   1
   6   6 -25   10.96    5.16   1
   6   6 -24   53.00    6.55   1
   6   6 -23  113.21    8.30   1
   6   6 -22   74.13    7.06   1
   6   6 -21   58.52    6.43   1
   6   6 -20   51.84    6.19   1
   6   6 -19  160.02    9.61   1
   6   6 -18  190.44   11.04   1
   6   6 -17   11.70    4.38   1
   6   6 -16  113.00    7.44   1
   6   6 -15  126.34    8.09   1
   6   6 -14  135.96    8.40   1
   6   6 -13  636.05   29.26   1
   6   6 -12  152.77    8.65   1
   6   6 -11  219.04   11.25   1
   6   6 -10   39.94    4.17   1
   6   6  -9   73.79    5.33   1
   6   6  -8  129.28    7.28   1
   6   6  -7  473.93   21.77   1
   6   6  -6   53.00    4.51   1
   6   6  -5  219.63   10.97   1
   6   6  -4   26.63    3.51   1
   6   6  -3  153.26    7.92   1
   7  -9 -10   34.57    9.06   1
   7  -9  -9  159.01   15.13   1
   7  -9  -7   48.44    8.91   1
   7  -9  -6   65.93   10.72   1
   7  -9  -4    2.66    7.40   1
   7  -9  -3    1.08    6.61   1
   7  -9  -2   35.05    8.41   1
   7  -9  -1    1.35    6.33   1
   7  -9   0   48.16    8.88   1
   7  -9   1    9.24    7.42   1
   7  -9   2   54.76    9.03   1
   7  -9   3    0.15    7.06   1
   7  -9   4   14.29    7.18   1
   7  -7 -21   36.24    8.67   1
   7  -7 -20   83.91   10.99   1
   7  -7 -19   86.68   11.54   1
   7  -7 -18  147.87   14.35   1
   7  -7 -17   28.09    7.74   1
   7  -7 -16   24.60    8.04   1
   7  -7 -15   22.00    8.16   1
   7  -7 -14   54.32    9.14   1
   7  -7 -13   30.80    8.44   1
   7  -7 -12  115.35   12.03   1
   7  -7 -11  107.12   11.39   1
   7  -7 -10   29.59    6.20   1
   7  -7  -9   12.53    6.94   1
   7  -7  -8  190.16   14.89   1
   7  -7  -7  179.56   13.94   1
   7  -7  -6  185.78   14.72   1
   7  -7  -5  364.43   23.29   1
   7  -7  -4   33.87   10.13   1
   7  -7  -3   66.42    9.13   1
   7  -7  -2  199.66   14.41   1
   7  -7   0   58.68    8.12   1
   7  -7   0   63.20    4.45   1
   7  -7   1  181.44   10.24   1
   7  -7   1  200.79   14.45   1
   7  -7   2   21.34    6.28   1
   7  -7   2   23.43    3.48   1
   7  -7   3   78.68    5.68   1
   7  -7   3   84.46    8.82   1
   7  -7   4  187.14   13.41   1
   7  -7   4  167.96    9.85   1
   7  -7   5    3.42    5.29   1
   7  -7   5    5.76    3.22   1
   7  -7   6   60.37    5.13   1
   7  -7   6   58.98    7.22   1
   7  -7   7   60.84    7.49   1
   7  -7   7   78.68    6.03   1
   7  -7   8   62.09    5.36   1
   7  -7   8   40.58    6.75   1
   7  -7   9  142.80    8.60   1
   7  -7  10  127.24    8.12   1
   7  -7  11   43.30    5.13   1
   7  -7  12   26.11    4.60   1
   7  -7  13   61.15    6.10   1
   7  -7  14   67.73    6.58   1
   7  -7  15  135.72    9.09   1
   7  -7  16  171.87   11.01   1
   7  -7  18   54.02    6.32   1
   7  -7  19   37.33    5.87   1
   7  -7  20   64.16    7.37   1
   7  -5 -25   46.65    8.61   1
   7  -5 -24   38.44    7.81   1
   7  -5 -23   57.15    9.07   1
   7  -5 -22  105.88   10.29   1
   7  -5 -21  152.77   13.10   1
   7  -5 -20    2.99    5.78   1
   7  -5 -19   74.65    9.33   1
   7  -5 -18   94.67    5.45   1
   7  -5 -18  110.25   10.50   1
   7  -5 -17   47.06    7.68   1
   7  -5 -17   41.09    2.95   1
   7  -5 -16  136.89   11.47   1
   7  -5 -16  116.64    6.26   1
   7  -5 -15    8.24    1.89   1
   7  -5 -15   16.56    6.59   1
   7  -5 -14   13.25    6.33   1
   7  -5 -14   17.81    2.03   1
   7  -5 -13   20.70    2.18   1
   7  -5 -13   16.73    6.05   1
   7  -5 -12   32.38    2.62   1
   7  -5 -12   32.72    5.61   1
   7  -5 -11  145.93    7.01   1
   7  -5 -11  140.42   11.14   1
   7  -5 -10   38.56    2.73   1
   7  -5 -10   30.47    6.07   1
   7  -5  -9  107.33    5.59   1
   7  -5  -9  104.24    9.80   1
   7  -5  -8  177.16    8.52   1
   7  -5  -8  179.29   13.12   1
   7  -5  -7   88.36    8.84   1
   7  -5  -7   86.49    4.65   1
   7  -5  -6   70.73    4.20   1
   7  -5  -6   73.79    7.90   1
   7  -5  -5  620.51   27.40   1
   7  -5  -5  626.50   35.04   1
   7  -5  -4   80.46    8.25   1
   7  -5  -4   76.91    4.39   1
   7  -5  -3  769.51   36.06   1
   7  -5  -3  835.21   45.66   1
   7  -5  -2  423.95   24.30   1
   7  -5  -2  365.19   18.35   1
   7  -5  -1  374.42   17.80   1
   7  -5  -1  395.61   23.07   1
   7  -5   0  109.41    6.28   1
   7  -5   0  123.88    9.35   1
   7  -5   1  910.83   40.44   1
   7  -5   1  936.36   50.18   1
   7  -5   2   17.81    2.87   1
   7  -5   2   25.91    5.09   1
   7  -5   3  561.69   29.39   1
   7  -5   3  505.80   23.84   1
   7  -5   4  370.56   21.18   1
   7  -5   4  372.49   16.98   1
   7  -5   5   96.24    7.65   1
   7  -5   5   84.27    5.69   1
   7  -5   6   69.72    6.51   1
   7  -5   6   64.64    4.98   1
   7  -5   7  250.27   15.19   1
   7  -5   7  234.40   12.25   1
   7  -5   8   19.01    4.53   1
   7  -5   8   30.14    3.84   1
   7  -5   9   95.26    7.81   1
   7  -5   9   96.83    6.49   1
   7  -5  10   74.48    6.04   1
   7  -5  11   95.65    6.65   1
   7  -5  12   88.92    6.41   1
   7  -5  13   49.00    5.32   1
   7  -5  14   23.81    4.49   1
   7  -5  15   55.65    5.67   1
   7  -5  16   34.11    4.91   1
   7  -5  18  146.17    9.67   1
   7  -5  19   41.22    6.03   1
   7  -5  20    8.58    5.04   1
   7  -5  21   16.56    5.37   1
   7  -5  22   50.84    6.70   1
   7  -5  23   89.68    8.52   1
   7  -5  24  113.21    9.15   1
   7  -5  25  142.56   10.51   1
   7  -3 -30  172.92   10.52   1
   7  -3 -29   40.83    4.73   1
   7  -3 -28   91.97    6.71   1
   7  -3 -27   69.72    5.51   1
   7  -3 -26   57.15    4.99   1
   7  -3 -25   -4.67    3.33   1
   7  -3 -24  215.21   11.44   1
   7  -3 -23   28.41    3.73   1
   7  -3 -22   62.09    4.73   1
   7  -3 -21   90.25    5.70   1
   7  -3 -20   31.25    3.35   1
   7  -3 -19    3.53    2.56   1
   7  -3 -18  142.56    7.40   1
   7  -3 -17  193.77    9.47   1
   7  -3 -16   48.30    3.75   1
   7  -3 -15  315.77   14.57   1
   7  -3 -14  177.69    8.80   1
   7  -3 -13    3.39    1.95   1
   7  -3 -12   76.91    4.56   1
   7  -3 -11  236.24   10.76   1
   7  -3 -10  156.25    7.75   1
   7  -3  -9  463.54   19.38   1
   7  -3  -8  681.73   29.24   1
   7  -3  -7   32.26    2.73   1
   7  -3  -6  358.34   15.52   1
   7  -3  -5  121.88    6.18   1
   7  -3  -4  150.55    7.36   1
   7  -3  -3  196.84    9.54   1
   7  -3  -2  573.60   24.43   1
   7  -3  -1   61.15    4.07   1
   7  -3   0  443.10   20.63   1
   7  -3   1  145.93    7.49   1
   7  -3   2  326.16   15.53   1
   7  -3   3   45.83    3.79   1
   7  -3   4 1121.58   50.90   1
   7  -3   5  351.56   16.50   1
   7  -3   6  316.13   14.94   1
   7  -3   7  142.32    7.64   1
   7  -3   8  105.06    6.36   1
   7  -3   9   27.88    3.70   1
   7  -3  10  411.68   24.35   1
   7  -3  10  473.93   20.90   1
   7  -3  11  158.76   10.33   1
   7  -3  11  182.25    9.45   1
   7  -3  12  172.40    9.45   1
   7  -3  13  388.88   18.54   1
   7  -3  14  111.51    7.60   1
   7  -3  15   57.00    5.74   1
   7  -3  16   14.14    4.51   1
   7  -3  17  126.79    8.78   1
   7  -3  18   17.72    4.97   1
   7  -3  19  310.11   15.85   1
   7  -3  20   75.34    6.42   1
   7  -3  20   64.80    7.41   1
   7  -3  21   24.30    5.32   1
   7  -3  21   11.90    5.38   1
   7  -3  23  106.09    8.24   1
   7  -3  24   61.62    7.54   1
   7  -3  24   75.17    8.32   1
   7  -3  25   70.39    8.56   1
   7  -3  25   81.36    8.30   1
   7  -3  26  176.36   14.08   1
   7  -3  26  205.35   12.90   1
   7  -3  27   13.03    5.70   1
   7  -3  27   -1.54    5.98   1
   7  -3  28   49.28    8.00   1
   7  -3  28   72.42    8.51   1
   7  -1 -31    6.76    4.52   1
   7  -1 -30    5.76    4.08   1
   7  -1 -29   49.00    5.74   1
   7  -1 -28   48.86    5.45   1
   7  -1 -27   54.76    5.77   1
   7  -1 -26  172.66   10.25   1
   7  -1 -25   21.72    4.29   1
   7  -1 -24  135.72    8.39   1
   7  -1 -23   45.29    4.58   1
   7  -1 -22   32.26    4.32   1
   7  -1 -21  173.45    9.48   1
   7  -1 -20  311.88   14.83   1
   7  -1 -18  414.94   18.74   1
   7  -1 -17  124.32    7.36   1
   7  -1 -16  101.81    6.46   1
   7  -1 -14  620.01   27.89   1
   7  -1 -13   44.09    3.85   1
   7  -1 -12  604.67   27.05   1
   7  -1 -11  331.97   15.67   1
   7  -1 -10   57.00    4.08   1
   7  -1  -9  352.69   15.78   1
   7  -1  -8  319.34   15.01   1
   7  -1  -7   18.75    2.60   1
   7  -1  -6  321.13   14.69   1
   7  -1  -5  231.34   10.95   1
   7  -1  -4   22.37    2.65   1
   7  -1  -3  411.68   18.67   1
   7  -1  -2  148.35    7.31   1
   7  -1  -1  174.50    8.72   1
   7  -1   0  111.30    5.91   1
   7  -1   1  312.94   14.15   1
   7  -1   2  219.34   10.37   1
   7  -1   3  267.65   12.43   1
   7  -1   4  103.84    5.71   1
   7  -1   5  175.56    9.01   1
   7  -1   6   73.79    4.98   1
   7  -1   7  470.89   20.83   1
   7  -1   8  707.56   31.39   1
   7  -1   9  126.56    7.20   1
   7  -1  10  335.62   15.76   1
   7  -1  11  422.30   19.73   1
   7  -1  12  105.68    6.78   1
   7  -1  13  502.21   23.75   1
   7  -1  14  926.59   42.62   1
   7  -1  15   51.12    5.58   1
   7  -1  16  520.30   24.63   1
   7  -1  17  413.31   19.92   1
   7  -1  18   49.28    5.76   1
   7  -1  19  159.52   10.10   1
   7  -1  20  283.92   15.16   1
   7  -1  21   44.36    6.39   1
   7  -1  22  513.48   24.47   1
   7  -1  23   75.86    8.01   1
   7  -1  24  115.35    9.45   1
   7  -1  25  102.41    8.70   1
   7  -1  26   59.29    7.70   1
   7  -1  27    1.54    6.03   1
   7  -1  28   38.94    6.86   1
   7  -1  29   92.74    9.63   1
   7  -1  30   19.71    6.93   1
   7   1 -31    7.73    5.28   1
   7   1 -30    6.20    5.03   1
   7   1 -29   52.27    6.36   1
   7   1 -28   32.26    5.68   1
   7   1 -27   72.93    6.32   1
   7   1 -26  172.92   10.78   1
   7   1 -25   23.81    4.98   1
   7   1 -24  141.85    8.81   1
   7   1 -23   38.32    5.08   1
   7   1 -22   37.33    4.77   1
   7   1 -21  158.76    9.58   1
   7   1 -20  298.60   15.21   1
   7   1 -18  361.76   19.02   1
   7   1 -17  122.32    7.52   1
   7   1 -15  577.44   26.43   1
   7   1 -14  585.16   28.06   1
   7   1 -12  589.52   27.19   1
   7   1 -11  332.33   16.04   1
   7   1 -10   59.44    4.47   1
   7   1  -9  330.88   16.01   1
   7   1  -8  324.36   15.13   1
   7   1  -7   11.63    2.59   1
   7   1  -6  316.48   14.94   1
   7   1  -5  229.22   11.20   1
   7   1  -4   25.40    2.82   1
   7   1  -3  419.84   18.85   1
   7   1  -2  134.10    7.41   1
   7   1  -1  174.77    8.73   1
   7   1   0  106.50    5.99   1
   7   1   1  303.46   14.28   1
   7   1   2  210.83   10.45   1
   7   1   3  264.06   12.35   1
   7   1   4   99.60    5.79   1
   7   1   5  181.17    8.88   1
   7   1   6   78.68    4.97   1
   7   1   7  419.84   20.49   1
   7   1   8  690.11   31.52   1
   7   1   9  119.90    9.42   1
   7   1  10  324.00   15.84   1
   7   1  11  416.98   19.60   1
   7   1  12  100.60    6.42   1
   7   1  13  512.57   23.55   1
   7   1  14  956.66   42.06   1
   7   1  15   59.44    5.09   1
   7   1  16  507.15   24.32   1
   7   1  17  401.20   19.63   1
   7   1  18   40.58    4.97   1
   7   1  19  150.55    9.33   1
   7   1  20  271.59   14.83   1
   7   1  21   43.16    6.04   1
   7   1  22  450.29   23.77   1
   7   1  23   77.97    7.59   1
   7   1  24  121.44    9.04   1
   7   1  25   84.09    8.44   1
   7   1  26   85.38    7.76   1
   7   3 -30  220.23   12.47   1
   7   3 -29   48.16    6.66   1
   7   3 -28   97.81    8.51   1
   7   3 -27   67.90    7.25   1
   7   3 -25   -4.33    4.83   1
   7   3 -24  228.31   12.99   1
   7   3 -23   23.81    4.49   1
   7   3 -22   59.60    6.18   1
   7   3 -21   94.28    6.99   1
   7   3 -20   34.57    4.94   1
   7   3 -19   -1.56    3.80   1
   7   3 -18  135.02    8.37   1
   7   3 -17  184.96   10.34   1
   7   3 -16   49.00    4.90   1
   7   3 -15  305.20   15.37   1
   7   3 -14  176.62    9.57   1
   7   3 -13    5.71    2.87   1
   7   3 -12   74.82    5.36   1
   7   3 -11  205.06   11.17   1
   7   3 -10  153.26    8.17   1
   7   3  -9  408.44   19.81   1
   7   3  -8  639.58   29.84   1
   7   3  -7   29.59    3.48   1
   7   3  -6  335.26   16.11   1
   7   3  -5  112.36    6.57   1
   7   3  -4  138.30    7.76   1
   7   3  -3  203.06   10.26   1
   7   3  -2  545.22   24.75   1
   7   3  -1   63.04    4.45   1
   7   3   0  457.10   20.95   1
   7   3   1  147.14    7.76   1
   7   3   2  331.97   15.30   1
   7   3   3   52.56    4.06   1
   7   3   4 1167.59   50.57   1
   7   3   5  333.06   16.06   1
   7   3   6  294.81   14.77   1
   7   3   7  126.11    7.19   1
   7   3   8   95.65    5.87   1
   7   3   9   30.25    3.19   1
   7   3  10  437.23   20.49   1
   7   3  11  168.74    9.09   1
   7   3  12  146.41    8.47   1
   7   3  13  356.83   17.76   1
   7   3  14  114.06    7.05   1
   7   3  15   56.55    4.96   1
   7   3  16   20.07    3.67   1
   7   3  17  131.56    8.03   1
   7   3  18   17.47    4.18   1
   7   3  19  252.49   14.30   1
   7   5 -27  154.01   10.67   1
   7   5 -26  -11.56    5.98   1
   7   5 -25   54.32    7.08   1
   7   5 -24   29.70    5.56   1
   7   5 -23   68.56    7.12   1
   7   5 -22   85.93    7.23   1
   7   5 -21  167.44   10.35   1
   7   5 -20    6.66    4.54   1
   7   5 -19   66.75    6.21   1
   7   5 -18   99.80    7.59   1
   7   5 -17   32.49    4.79   1
   7   5 -16  113.85    7.90   1
   7   5 -15   11.97    3.88   1
   7   5 -14    9.30    3.72   1
   7   5 -13   26.42    4.11   1
   7   5 -12   27.25    3.97   1
   7   5 -10   42.12    3.89   1
   7   5  -9  107.74    6.85   1
   7   5  -8  171.87    9.44   1
   7   5  -7   83.72    5.86   1
   7   5  -6   69.22    5.16   1
   7   5  -5  602.21   27.98   1
   7   5  -4   70.39    5.37   1
   7   5  -3  861.42   36.98   1
   7   5  -2  416.57   18.78   1
   7   5  -1  382.20   17.99   1
   7   5   0  108.78    6.88   1
   7   5   1  907.21   40.96   1
   7   5   2   23.23    3.37   1
   7   5   3  492.84   23.53   1
   7   5   4  336.36   16.87   1
   7   5   5   72.59    5.28   1
   7   5   6   62.73    4.59   1
   8  -8 -14    0.41    7.96   1
   8  -8 -13   38.56    9.94   1
   8  -8 -12   61.78   10.69   1
   8  -8 -10   44.76   10.30   1
   8  -8  -9  154.50   14.67   1
   8  -8  -8   16.32    8.00   1
   8  -8  -7  183.87   15.46   1
   8  -8  -6   85.75   11.30   1
   8  -8  -5  168.22   14.27   1
   8  -8  -4  130.64   12.80   1
   8  -8  -3   54.76    8.73   1
   8  -8  -2    6.45    7.57   1
   8  -8  -1  110.25   11.55   1
   8  -8   0  110.46   11.14   1
   8  -8   1   80.82   10.07   1
   8  -8   2   81.18    9.91   1
   8  -8   5    4.67    6.26   1
   8  -8   7    1.08    3.91   1
   8  -8   8   35.05    5.21   1
   8  -8   9   19.27    4.65   1
   8  -8  10   39.44    5.53   1
   8  -8  11   39.31    5.77   1
   8  -8  12   42.38    5.73   1
   8  -6 -22    1.80    7.56   1
   8  -6 -21   45.43    8.76   1
   8  -6 -20    5.57    7.46   1
   8  -6 -19  210.54   16.83   1
   8  -6 -18   44.89    8.44   1
   8  -6 -17   78.85    9.77   1
   8  -6 -16   50.13    8.78   1
   8  -6 -15   22.66    7.62   1
   8  -6 -14   45.02    8.72   1
   8  -6 -13  132.71   12.44   1
   8  -6 -12   28.94    7.75   1
   8  -6 -11  119.03   12.00   1
   8  -6 -10   64.48    9.15   1
   8  -6  -9   91.97    9.97   1
   8  -6  -8  123.21   11.54   1
   8  -6  -7   69.56    4.34   1
   8  -6  -7   66.10    8.46   1
   8  -6  -6  108.99   10.44   1
   8  -6  -6  105.68    5.76   1
   8  -6  -5  205.92   14.64   1
   8  -6  -5  175.30    9.53   1
   8  -6  -4  180.90   13.45   1
   8  -6  -4  159.77    8.60   1
   8  -6  -3  271.59   17.47   1
   8  -6  -3  257.92   12.21   1
   8  -6  -2   64.48    8.03   1
   8  -6  -2   59.29    4.31   1
   8  -6  -1   84.64    8.65   1
   8  -6  -1   68.89    4.98   1
   8  -6   0   21.72    6.15   1
   8  -6   0   12.04    2.78   1
   8  -6   1  120.56    7.25   1
   8  -6   1  135.49   10.71   1
   8  -6   2   85.93    8.53   1
   8  -6   2   85.56    5.74   1
   8  -6   3  641.61   29.38   1
   8  -6   3  662.55   36.55   1
   8  -6   4   48.44    4.73   1
   8  -6   4   49.56    7.18   1
   8  -6   5  219.63   11.56   1
   8  -6   5  210.54   14.51   1
   8  -6   6    6.10    3.41   1
   8  -6   6    4.16    5.18   1
   8  -6   7   94.87    6.82   1
   8  -6   7   82.08    8.34   1
   8  -6   8   59.91    5.57   1
   8  -6   9  454.54   21.75   1
   8  -6  10   -1.42    4.05   1
   8  -6  11  190.16   11.03   1
   8  -6  12   18.40    4.55   1
   8  -6  13   33.41    5.20   1
   8  -6  15  247.75   13.85   1
   8  -6  16   69.89    7.19   1
   8  -6  17   99.20    8.37   1
   8  -6  18   88.55    7.90   1
   8  -6  19    8.64    5.35   1
   8  -6  20   58.37    7.18   1
   8  -6  21   44.76    6.96   1
   8  -4 -27  141.13    8.55   1
   8  -4 -26   19.71    3.55   1
   8  -4 -25   64.96    5.16   1
   8  -4 -24   33.64    3.83   1
   8  -4 -23    7.56    3.03   1
   8  -4 -22  297.91   14.50   1
   8  -4 -21   84.82    5.53   1
   8  -4 -20  207.07   10.36   1
   8  -4 -19   93.90    5.81   1
   8  -4 -18  145.93    7.97   1
   8  -4 -17   53.14    4.08   1
   8  -4 -16  247.43   11.95   1
   8  -4 -15   29.48    2.93   1
   8  -4 -14   93.12    5.21   1
   8  -4 -13   62.09    4.10   1
   8  -4 -12   89.68    5.11   1
   8  -4 -11    7.45    2.18   1
   8  -4 -10  231.65   11.26   1
   8  -4  -9   31.14    2.79   1
   8  -4  -8   31.70    2.82   1
   8  -4  -7   38.94    3.37   1
   8  -4  -6  273.57   13.23   1
   8  -4  -5   17.39    2.50   1
   8  -4  -4  101.40    5.84   1
   8  -4  -3   68.89    4.48   1
   8  -4  -2  231.34   11.26   1
   8  -4  -1  309.41   15.13   1
   8  -4   0  575.04   27.34   1
   8  -4   1  240.56   11.79   1
   8  -4   2  122.10    6.63   1
   8  -4   3  120.78    6.81   1
   8  -4   4  207.94   10.96   1
   8  -4   5  280.23   18.08   1
   8  -4   5  305.90   14.34   1
   8  -4   6  529.92   24.40   1
   8  -4   6  545.22   29.42   1
   8  -4   7  297.91   14.50   1
   8  -4   7  290.36   17.38   1
   8  -4   8  270.27   16.11   1
   8  -4   8  284.60   13.83   1
   8  -4   9  184.14   11.40   1
   8  -4   9  178.49    9.89   1
   8  -4  10   14.75    3.99   1
   8  -4  10    6.30    3.66   1
   8  -4  11  260.18   12.90   1
   8  -4  12  669.26   30.01   1
   8  -4  13  131.33    8.71   1
   8  -4  14  401.60   20.04   1
   8  -4  15   14.82    4.85   1
   8  -4  16  156.00   10.24   1
   8  -4  17   51.55    6.32   1
   8  -4  18  200.79   12.19   1
   8  -4  19    1.00    4.54   1
   8  -4  20   69.72    7.01   1
   8  -4  21   18.75    5.89   1
   8  -4  22   33.99    6.18   1
   8  -4  23   -2.37    5.64   1
   8  -4  24    7.45    6.39   1
   8  -4  25   14.21    6.33   1
   8  -2 -28   61.94    5.67   1
   8  -2 -27    0.55    3.95   1
   8  -2 -26   68.23    5.95   1
   8  -2 -25  135.49    8.61   1
   8  -2 -24  108.16    7.07   1
   8  -2 -23   51.41    4.88   1
   8  -2 -22   53.58    4.68   1
   8  -2 -21  138.06    8.22   1
   8  -2 -20   52.42    4.63   1
   8  -2 -19  318.27   15.70   1
   8  -2 -18   96.83    6.10   1
   8  -2 -17   18.58    3.19   1
   8  -2 -16   73.10    4.96   1
   8  -2 -15  206.21   10.34   1
   8  -2 -13  770.06   33.85   1
   8  -2 -12   23.72    4.87   1
   8  -2 -11   97.81    5.74   1
   8  -2 -10  127.69    7.01   1
   8  -2  -9  696.43   30.08   1
   8  -2  -8  541.96   24.21   1
   8  -2  -7  579.36   26.48   1
   8  -2  -6  177.42    9.06   1
   8  -2  -5   64.96    4.51   1
   8  -2  -4   86.68    5.21   1
   8  -2  -3  718.78   32.17   1
   8  -2  -2   71.23    4.73   1
   8  -2  -1  451.14   20.39   1
   8  -2   0   74.13    4.82   1
   8  -2   2  277.89   13.34   1
   8  -2   3  296.18   13.77   1
   8  -2   4  197.40   10.12   1
   8  -2   5  137.12    7.49   1
   8  -2   6  103.23    6.30   1
   8  -2   7  222.01   11.32   1
   8  -2   8  423.95   18.94   1
   8  -2   9  238.08   12.04   1
   8  -2  10  171.87    9.44   1
   8  -2  11   49.00    5.04   1
   8  -2  12   58.22    5.34   1
   8  -2  13  242.11   12.76   1
   8  -2  14   88.55    6.59   1
   8  -2  15  294.47   14.76   1
   8  -2  16   54.32    6.19   1
   8  -2  17    4.16    4.28   1
   8  -2  18  105.47    8.01   1
   8  -2  19  341.51   18.11   1
   8  -2  20   53.73    6.74   1
   8  -2  21  262.76   15.24   1
   8  -2  22   26.11    6.54   1
   8  -2  23   41.99    7.13   1
   8  -2  24  103.23    9.55   1
   8  -2  25  181.71   12.13   1
   8  -2  26   34.11    7.59   1
   8  -2  27  109.62   10.05   1
   8   0 -30    2.37    4.84   1
   8   0 -28   26.73    5.38   1
   8   0 -26  138.30    8.94   1
   8   0 -24   42.12    5.32   1
   8   0 -22  313.64   16.29   1
   8   0 -18  462.25   22.36   1
   8   0 -16  477.42   21.85   1
   8   0 -14  105.47    5.96   1
   8   0 -12 1084.38   47.42   1
   8   0 -10  941.88   41.74   1
   8   0  -8  101.00    6.03   1
   8   0  -6  684.87   31.40   1
   8   0  -4 1192.32   51.79   1
   8   0  -2    5.95    2.39   1
   8   0   0  443.94   20.23   1
   8   0   2  413.31   19.11   1
   8   0   4   56.70    4.37   1
   8   0   6  120.56    7.03   1
   8   0   8   88.92    5.47   1
   8   0  10  312.58   15.20   1
   8   0  12  285.61   14.53   1
   8   0  14   80.46    6.28   1
   8   0  16  454.12   22.16   1
   8   0  18  461.82   22.78   1
   8   0  20  313.29   16.64   1
   8   0  22  700.66   33.35   1
   8   0  24  390.06   20.93   1
   8   0  26   78.68    8.52   1
   8   0  28  244.61   15.33   1
   8   2 -29   96.83    8.66   1
   8   2 -28   42.12    6.36   1
   8   2 -27   10.37    4.57   1
   8   2 -26   61.94    6.77   1
   8   2 -25  138.53    9.42   1
   8   2 -24  100.00    7.80   1
   8   2 -23   54.61    5.91   1
   8   2 -22   51.12    5.58   1
   8   2 -21  144.72    8.90   1
   8   2 -20   54.02    5.59   1
   8   2 -19  315.42   15.98   1
   8   2 -18   95.45    6.64   1
   8   2 -17   18.92    3.83   1
   8   2 -15  201.92   10.80   1
   8   2 -14    8.76    6.81   1
   8   2 -13  729.00   34.02   1
   8   2 -11   88.55    5.65   1
   8   2 -10  122.10    7.51   1
   8   2  -9  672.88   30.61   1
   8   2  -8  535.92   24.54   1
   8   2  -7  588.06   26.68   1
   8   2  -6  170.30    9.14   1
   8   2  -5   68.23    4.63   1
   8   2  -4   87.05    5.60   1
   8   2  -3  707.03   32.44   1
   8   2  -2   70.22    5.20   1
   8   2  -1  445.21   20.68   1
   8   2   0   69.39    5.00   1
   8   2   1   10.37    2.77   1
   8   2   2  270.60   13.16   1
   8   2   3  283.59   13.81   1
   8   2   4  204.20   10.00   1
   8   2   5  124.55    7.14   1
   8   2   6   92.35    5.96   1
   8   2   7  211.99   11.07   1
   8   2   8  376.36   18.62   1
   8   2   9  223.50   11.66   1
   8   2  10  159.77    9.10   1
   8   2  11   49.98    4.52   1
   8   2  12   61.47    5.02   1
   8   2  13  228.61   12.10   1
   8   2  14   76.91    6.14   1
   8   2  15  249.96   13.91   1
   8   2  16   56.10    5.54   1
   8   2  17    8.88    4.11   1
   8   2  18   91.39    7.27   1
   8   2  19  333.43   17.16   1
   8   2  20   58.22    6.41   1
   8   2  21  263.41   14.61   1
   8   2  22   31.58    6.07   1
   8   2  23   58.68    6.74   1
   8   4 -27  160.53   11.15   1
   8   4 -26   14.90    5.87   1
   8   4 -25   62.25    6.79   1
   8   4 -24   27.67    6.10   1
   8   4 -23    9.18    5.09   1
   8   4 -22  317.55   16.39   1
   8   4 -21   79.57    6.60   1
   8   4 -20  205.92   11.77   1
   8   4 -19   95.26    7.22   1
   8   4 -18  154.01    9.18   1
   8   4 -17   56.25    5.25   1
   8   4 -16  247.43   12.90   1
   8   4 -15   31.81    4.29   1
   8   4  -9   26.94    3.74   1
   8   4  -8   27.88    3.59   1
   8   4  -7   46.10    4.35   1
   8   4  -6  284.93   13.84   1
   8   4  -5   18.32    3.60   1
   8   4  -4  109.41    6.69   1
   8   4  -3   69.39    5.16   1
   8   4  -2  227.71   11.77   1
   8   4  -1  321.13   15.41   1
   8   4   0  599.76   27.43   1
   8   4   1  246.18   12.24   1
   8   4   2  116.42    6.91   1
   8   4   3  116.42    6.91   1
   8   4   4  225.00   11.10   1
   8   4   5  286.29   14.21   1
   8   4   6  501.76   24.19   1
   8   4   7  270.60   13.82   1
   8   4   8  256.64   13.46   1
   8   4   9  167.70    9.32   1
   8   4  10    5.15    3.04   1
   8   4  11  222.90   12.24   1
   8   4  12  615.54   29.28   1
   8   6 -22    5.52    5.31   1
   8   6 -21   69.22    6.32   1
   8   6 -19  227.41   12.67   1
   8   6 -18   38.81    5.48   1
   8   6 -17   80.46    6.64   1
   8   6 -16   42.38    4.95   1
   8   6 -15   20.52    4.08   1
   8   6 -14   64.16    5.61   1
   8   6 -13  148.11    8.76   1
   8   6 -11  133.86    8.33   1
   8   6  -8  134.33    7.88   1
   8   6  -7   71.40    5.75   1
   8   6  -6   99.80    6.99   1
   9  -7 -15   33.18    9.33   1
   9  -7 -14   70.22   11.23   1
   9  -7 -13   -2.99    7.78   1
   9  -7 -12   35.16    8.78   1
   9  -7 -11   54.02    9.85   1
   9  -7 -10   73.27   10.79   1
   9  -7  -9   80.64   10.42   1
   9  -7  -8  100.60   11.23   1
   9  -7  -7   29.27    8.76   1
   9  -7  -5   77.97    9.89   1
   9  -7  -4  102.82   11.15   1
   9  -7  -3  134.33   12.05   1
   9  -7  -2  153.02   13.85   1
   9  -7  -1   57.15    8.77   1
   9  -7   0   44.49    8.40   1
   9  -7   0   59.44    4.93   1
   9  -7   1   82.63    9.64   1
   9  -7   1   78.85    5.86   1
   9  -7   2  120.34    7.68   1
   9  -7   2  124.99   11.40   1
   9  -7   3   80.28    6.45   1
   9  -7   3   80.64    9.88   1
   9  -7   4   80.64    9.52   1
   9  -7   4   82.63    6.54   1
   9  -7   5   39.19    5.01   1
   9  -7   6   13.69    4.22   1
   9  -7   8   92.93    7.13   1
   9  -7   9   63.20    6.20   1
   9  -7  10   75.69    6.96   1
   9  -7  12    0.14    4.77   1
   9  -7  13   19.98    5.54   1
   9  -5 -23  121.66   12.35   1
   9  -5 -21  135.02   13.25   1
   9  -5 -16   91.78    5.56   1
   9  -5 -15  140.42    7.82   1
   9  -5 -14  133.17    6.92   1
   9  -5 -13   69.56    4.50   1
   9  -5 -12   44.76    3.61   1
   9  -5 -11  167.18    8.53   1
   9  -5 -10   46.38    3.68   1
   9  -5  -9   25.50    2.93   1
   9  -5  -8  111.30    6.12   1
   9  -5  -7   49.98    3.68   1
   9  -5  -6  104.04    6.12   1
   9  -5  -5  108.16    6.24   1
   9  -5  -4    1.74    2.40   1
   9  -5  -3    5.20    2.37   1
   9  -5  -2   15.76    2.86   1
   9  -5  -2    2.72    6.01   1
   9  -5  -1   50.84    4.14   1
   9  -5  -1   58.06    7.92   1
   9  -5   0  186.87   13.40   1
   9  -5   0  176.36    9.56   1
   9  -5   1   12.32    5.62   1
   9  -5   1   13.40    3.15   1
   9  -5   2   55.06    4.75   1
   9  -5   2   68.56    7.45   1
   9  -5   3   55.80    4.78   1
   9  -5   3   68.06    7.59   1
   9  -5   4   19.71    5.68   1
   9  -5   4   34.11    3.97   1
   9  -5   5  367.11   17.63   1
   9  -5   5  379.47   22.21   1
   9  -5   6   29.16    4.32   1
   9  -5   6   24.60    5.46   1
   9  -5   7  133.86    8.56   1
   9  -5   8  118.81    7.85   1
   9  -5   9  210.25   11.60   1
   9  -5  10    6.50    4.39   1
   9  -5  11  664.61   31.45   1
   9  -5  12   16.73    4.99   1
   9  -5  13  126.34    8.54   1
   9  -5  15  119.03    8.95   1
   9  -5  16   17.39    5.42   1
   9  -5  17  232.56   13.42   1
   9  -5  18   -4.16    4.86   1
   9  -5  19   55.65    7.16   1
   9  -5  20   49.14    7.29   1
   9  -5  21   46.79    7.39   1
   9  -3 -26   54.32    5.16   1
   9  -3 -24  105.68    6.78   1
   9  -3 -23   46.92    4.93   1
   9  -3 -22   85.75    6.11   1
   9  -3 -21   40.07    4.56   1
   9  -3 -17   97.22    6.31   1
   9  -3 -16   79.74    5.36   1
   9  -3 -15   -0.50    2.81   1
   9  -3 -14  316.48   14.59   1
   9  -3 -13  253.13   12.41   1
   9  -3 -12  190.72    9.67   1
   9  -3 -11   41.34    3.86   1
   9  -3 -10  442.68   20.62   1
   9  -3  -9  210.83   10.45   1
   9  -3  -8  411.68   19.07   1
   9  -3  -7  161.04    8.63   1
   9  -3  -6   17.64    2.94   1
   9  -3  -3    2.89    2.52   1
   9  -3  -2  103.43    6.31   1
   9  -3  -1  138.53    7.77   1
   9  -3   0   45.43    3.77   1
   9  -3   1  345.22   15.98   1
   9  -3   2  119.03    6.98   1
   9  -3   3   31.58    3.60   1
   9  -3   4  202.78   10.54   1
   9  -3   5  180.63    9.68   1
   9  -3   6  147.62    8.26   1
   9  -3   7  210.54   10.74   1
   9  -3   8  422.71   20.15   1
   9  -3   9    0.17    3.56   1
   9  -3  10  331.97   16.03   1
   9  -3  11   28.20    4.67   1
   9  -3  12  625.00   28.50   1
   9  -3  13   89.87    7.20   1
   9  -3  14  667.19   31.00   1
   9  -3  15   94.28    7.19   1
   9  -3  16  210.54   12.19   1
   9  -3  17   49.56    5.91   1
   9  -3  18  205.64   12.62   1
   9  -3  19   21.53    5.75   1
   9  -3  20  154.75   11.20   1
   9  -3  21   39.19    6.89   1
   9  -3  22   75.17    7.80   1
   9  -3  23   19.36    6.78   1
   9  -3  24   33.41    7.40   1
   9  -1 -28   15.76    5.00   1
   9  -1 -27   55.95    5.98   1
   9  -1 -26   96.24    7.26   1
   9  -1 -25    7.67    4.38   1
   9  -1 -24   82.45    6.54   1
   9  -1 -23   61.78    5.50   1
   9  -1 -22    1.74    3.54   1
   9  -1 -21   69.72    5.85   1
   9  -1 -19   74.48    5.87   1
   9  -1 -13   92.35    5.96   1
   9  -1 -12   84.64    5.52   1
   9  -1 -11  249.01   12.31   1
   9  -1 -10  392.44   18.23   1
   9  -1  -9   11.83    3.16   1
   9  -1  -8  357.97   17.03   1
   9  -1  -7  222.31   11.03   1
   9  -1  -6   51.55    4.16   1
   9  -1  -5  256.00   12.80   1
   9  -1  -4  505.35   23.38   1
   9  -1  -3   22.37    3.31   1
   9  -1  -2  548.50   24.83   1
   9  -1  -1  297.91   14.15   1
   9  -1   0   77.44    5.63   1
   9  -1   1  222.01   11.32   1
   9  -1   2  674.44   30.13   1
   9  -1   3   45.29    4.58   1
   9  -1   4  761.76   34.78   1
   9  -1   5  330.15   15.99   1
   9  -1   6   37.33    3.42   1
   9  -1   7  146.17    8.22   1
   9  -1   8   58.83    4.91   1
   9  -1   9   38.07    4.07   1
   9  -1  10   59.44    4.63   1
   9  -1  11  105.47    6.98   1
   9  -1  12   26.01    4.28   1
   9  -1  13  104.45    7.36   1
   9  -1  14   20.34    4.42   1
   9  -1  15   82.08    6.70   1
   9  -1  16    2.92    3.52   1
   9  -1  17   67.24    6.72   1
   9  -1  18   81.54    7.59   1
   9  -1  19   26.83    5.08   1
   9  -1  20   50.27    6.81   1
   9  -1  21  140.90    9.97   1
   9  -1  22   96.04    8.82   1
   9  -1  23  147.14   11.16   1
   9  -1  24  219.34   14.22   1
   9  -1  26  138.53   11.30   1
   9   1 -28   22.94    5.46   1
   9   1 -27   43.43    5.93   1
   9   1 -26  102.21    8.09   1
   9   1 -25    6.10    4.25   1
   9   1 -24   72.93    7.00   1
   9   1 -23   58.83    5.52   1
   9   1 -22    2.72    3.96   1
   9   1 -21   78.15    6.19   1
   9   1 -20   40.83    4.98   1
   9   1 -19   72.08    5.77   1
   9   1 -18   72.93    5.29   1
   9   1 -17   86.12    5.94   1
   9   1 -16   61.94    5.04   1
   9   1 -10  381.03   18.35   1
   9   1  -9   16.56    3.01   1
   9   1  -8  364.81   17.19   1
   9   1  -7  216.97   11.19   1
   9   1  -6   42.25    4.29   1
   9   1  -5  267.98   12.77   1
   9   1  -4  503.10   23.33   1
   9   1  -3   19.89    3.48   1
   9   1  -2  527.16   24.80   1
   9   1  -1  297.91   14.50   1
   9   1   0   92.93    5.78   1
   9   1   1  231.95   11.57   1
   9   1   2  656.38   30.23   1
   9   1   3   49.70    4.37   1
   9   1   4  770.62   34.42   1
   9   1   5  339.66   16.22   1
   9   1   6   33.52    4.17   1
   9   1   7  147.38    8.01   1
   9   1   8   55.65    4.77   1
   9   1   9   37.70    4.30   1
   9   1  10   51.70    4.89   1
   9   1  11  115.56    7.31   1
   9   1  12   33.41    4.39   1
   9   1  13  109.62    7.33   1
   9   1  14    8.07    3.98   1
   9   1  15   78.68    6.56   1
   9   1  16   -3.53    4.32   1
   9   1  17   61.00    6.09   1
   9   1  18   80.64    6.82   1
   9   1  19   31.25    5.14   1
   9   1  20   44.22    6.38   1
   9   1  21  120.12    9.43   1
   9   1  22   77.44    7.57   1
   9   1  23  152.03   10.85   1
   9   1  24  228.01   14.19   1
   9   1  25   10.76    5.84   1
   9   1  26  117.72   10.85   1
   9   3 -26   57.30    6.96   1
   9   3 -25   -5.11    5.06   1
   9   3 -24   94.48    7.97   1
   9   3 -23   56.85    6.48   1
   9   3 -22   86.68    7.45   1
   9   3 -21   49.56    5.63   1
   9   3 -20  253.76   13.38   1
   9   3 -19   61.78    5.97   1
   9   3 -18   98.80    7.36   1
   9   3 -17   98.60    7.15   1
   9   3 -16   87.80    6.56   1
   9   3 -12  185.50   10.08   1
   9   3  -9  213.16   11.39   1
   9   3  -8  396.81   19.52   1
   9   3  -7  166.15    9.28   1
   9   3  -6   18.66    3.89   1
   9   3  -5  513.93   24.03   1
   9   3  -4   92.54    6.35   1
   9   3  -3    2.92    3.08   1
   9   3  -2  103.23    6.71   1
   9   3  -1  144.72    8.18   1
   9   3   0   45.70    4.19   1
   9   3   1  335.62   16.12   1
   9   3   2  117.94    7.17   1
   9   3   3   30.36    3.86   1
   9   3   4  205.06   10.60   1
   9   3   5  178.49    9.62   1
   9   3   6  134.33    8.11   1
   9   3   7  192.65   10.55   1
   9   3   8  420.25   20.09   1
   9   3   9    3.06    3.05   1
   9   3  10  313.29   15.93   1
   9   3  11   21.90    4.02   1
   9   3  12  590.98   28.20   1
   9   3  13   72.42    6.13   1
   9   3  14  639.08   30.34   1
   9   3  15   79.92    6.79   1
   9   3  16  194.32   11.43   1
   9   3  17   38.69    5.47   1
   9   5 -22   74.13    7.40   1
   9   5 -21  112.57    8.91   1
   9   5 -20   76.91    7.37   1
   9   5 -19  118.16    8.70   1
   9   5 -18   25.60    4.76   1
   9   5 -17  416.57   20.00   1
   9   5 -16   88.17    7.14   1
   9   5 -15  146.17    9.19   1
   9   5 -14  118.16    8.04   1
   9   5 -13   68.39    5.79   1
   9   5 -10   47.33    4.68   1
   9   5  -8  104.65    6.96   1
   9   5  -7   48.30    5.14   1
   9   5  -6  111.09    7.17   1
   9   5  -5  106.09    7.21   1
   9   5  -4    6.20    3.69   1
   9   5  -3    2.86    3.55   1
   9   5  -2   14.52    3.89   1
   9   5  -1   53.29    5.11   1
   9   5   0  185.23   10.07   1
   9   5   1   13.99    3.67   1
   9   5   2   57.76    5.02   1
   9   5   3   56.25    5.10   1
   9   5   4   27.77    4.01   1
  10  -6 -17   28.20    8.71   1
  10  -6 -16   -2.28    7.82   1
  10  -6 -15  159.01   14.38   1
  10  -6 -13   60.53    9.02   1
  10  -6 -12    0.20    5.26   1
  10  -6 -11   47.75    8.15   1
  10  -6 -10    7.18    6.70   1
  10  -6  -9  288.66   20.39   1
  10  -6  -8   22.94    8.05   1
  10  -6  -7  185.50    9.81   1
  10  -6  -7  187.42   15.33   1
  10  -6  -6   21.72    7.55   1
  10  -6  -6   15.84    3.10   1
  10  -6  -5   49.70    8.88   1
  10  -6  -4  100.00   10.80   1
  10  -6  -3  228.61   16.63   1
  10  -6  -2   73.27    9.42   1
  10  -6  -1  106.09   10.09   1
  10  -6   0  108.99   10.65   1
  10  -6   1   40.45    7.50   1
  10  -6   1   38.44    4.34   1
  10  -6   2   54.17    8.10   1
  10  -6   3   80.28    8.96   1
  10  -6   4   15.84    4.06   1
  10  -6   4   15.44    6.60   1
  10  -6   5   24.50    4.45   1
  10  -6   7   54.02    5.88   1
  10  -6   8   99.00    7.56   1
  10  -6   9   16.65    4.90   1
  10  -6  10    7.13    4.65   1
  10  -6  11   80.82    7.19   1
  10  -6  14   49.84    6.92   1
  10  -6  15   26.94    6.12   1
  10  -4 -22   18.66    3.63   1
  10  -4 -19   84.27    5.88   1
  10  -4 -14   95.65    5.87   1
  10  -4 -13   14.06    3.15   1
  10  -4 -12  337.82   16.17   1
  10  -4 -11   70.22    4.86   1
  10  -4 -10  102.01    6.26   1
  10  -4  -9   43.16    3.94   1
  10  -4  -8  123.43    7.11   1
  10  -4  -7  128.37    7.48   1
  10  -4  -6  449.44   20.78   1
  10  -4  -5   60.84    4.84   1
  10  -4  -4   96.63    6.29   1
  10  -4  -3   16.81    3.12   1
  10  -4  -2  114.28    6.63   1
  10  -4  -1   12.11    3.27   1
  10  -4   0  280.23   14.40   1
  10  -4   1    2.89    2.96   1
  10  -4   2   29.38    3.79   1
  10  -4   3    8.70    3.13   1
  10  -4   4   76.74    5.61   1
  10  -4   6   38.56    4.72   1
  10  -4   7    0.38    3.35   1
  10  -4   8  125.89    8.08   1
  10  -4   9   42.38    6.25   1
  10  -4  10  211.12   11.91   1
  10  -4  11   36.84    8.01   1
  10  -4  12   26.83    5.08   1
  10  -4  13   36.60    5.32   1
  10  -4  14   49.14    6.45   1
  10  -4  15  259.21   14.81   1
  10  -4  16   73.10    7.35   1
  10  -4  17   80.10    7.88   1
  10  -4  18   66.26    7.98   1
  10  -4  19    7.67    5.65   1
  10  -4  20   80.10    8.77   1
  10  -2 -25   85.75    6.67   1
  10  -2 -24   24.80    4.58   1
  10  -2 -21  150.55    8.83   1
  10  -2 -19  173.19    9.21   1
  10  -2 -12  141.37    8.09   1
  10  -2 -11  109.83    6.92   1
  10  -2 -10  156.50    8.76   1
  10  -2  -9  181.98    9.71   1
  10  -2  -8  102.41    6.48   1
  10  -2  -7   14.14    3.16   1
  10  -2  -6   87.61    5.80   1
  10  -2  -5  142.32    8.11   1
  10  -2  -4   47.06    4.25   1
  10  -2  -3  348.94   16.81   1
  10  -2  -2   64.64    4.82   1
  10  -2  -1    0.12    2.87   1
  10  -2   0  146.41    8.23   1
  10  -2   1  435.56   20.45   1
  10  -2   2   93.51    6.19   1
  10  -2   3  292.41   14.36   1
  10  -2   4   56.10    4.94   1
  10  -2   5   31.25    4.02   1
  10  -2   6    3.92    2.93   1
  10  -2   7  340.77   16.24   1
  10  -2   8   44.89    4.82   1
  10  -2   9  254.72   13.41   1
  10  -2  10   74.48    6.04   1
  10  -2  11   19.62    4.43   1
  10  -2  12   83.91    6.96   1
  10  -2  13  296.18   14.80   1
  10  -2  14   48.16    5.83   1
  10  -2  15   86.86    7.46   1
  10  -2  16   76.04    6.80   1
  10  -2  17   23.52    5.72   1
  10  -2  18   83.36    7.49   1
  10  -2  19   86.12    8.35   1
  10  -2  20   44.36    6.93   1
  10  -2  21   48.16    7.63   1
  10  -2  23   19.45    7.14   1
  10   0 -26    6.25    4.65   1
  10   0 -24  101.40    7.85   1
  10   0 -22  169.78   10.16   1
  10   0 -10   41.47    4.25   1
  10   0  -8  152.03    8.63   1
  10   0  -6  230.74   11.85   1
  10   0  -4  101.81    6.46   1
  10   0  -2  596.34   27.84   1
  10   0   0  591.46   27.24   1
  10   0   2  183.60    9.76   1
  10   0   4  875.57   39.65   1
  10   0   6  696.96   31.68   1
  10   0   8   46.65    4.51   1
  10   0  10  632.02   29.16   1
  10   0  12  406.02   19.75   1
  10   0  14  119.46    8.31   1
  10   0  16   96.04    7.64   1
  10   0  18  273.57   15.22   1
  10   0  20   58.22    7.32   1
  10   0  24   26.52    7.52   1
  10   2 -25   86.12    7.80   1
  10   2 -24   19.01    5.06   1
  10   2 -23   12.82    4.73   1
  10   2 -22    6.10    3.85   1
  10   2 -21  147.38    9.71   1
  10   2 -20   32.95    5.28   1
  10   2 -19  152.28    9.63   1
  10   2 -18   24.40    4.54   1
  10   2 -17   15.68    4.12   1
  10   2 -16   17.98    4.07   1
  10   2  -9  179.83    9.92   1
  10   2  -8  109.62    6.91   1
  10   2  -7    9.67    3.23   1
  10   2  -6   77.09    5.97   1
  10   2  -5  140.66    8.54   1
  10   2  -4   46.10    4.62   1
  10   2  -3  370.95   17.33   1
  10   2  -2   67.24    5.41   1
  10   2  -1    2.07    3.31   1
  10   2   0  144.00    8.40   1
  10   2   1  433.06   20.81   1
  10   2   2   83.91    6.41   1
  10   2   4   58.98    5.22   1
  10   2   5   21.34    3.97   1
  10   2   6    4.20    3.49   1
  10   2   7  315.06   15.97   1
  10   2   8   40.70    4.72   1
  10   2   9  257.60   13.48   1
  10   2  10   69.56    6.00   1
  10   2  11   18.58    4.31   1
  10   2  12   90.44    6.66   1
  10   2  13  254.08   14.35   1
  10   2  14   49.84    5.51   1
  10   2  15   79.03    6.76   1
  10   2  16   73.96    6.71   1
  10   2  17   16.97    4.61   1
  10   2  18   67.90    6.59   1
  10   2  19   81.72    7.41   1
  10   2  20   52.56    6.67   1
  10   2  21   49.70    6.63   1
  10   2  22   42.77    6.41   1
  10   4 -23   15.37    4.86   1
  10   4 -22   28.09    5.83   1
  10   4 -21   31.58    5.62   1
  10   4 -20   81.18    7.03   1
  10   4 -19   77.97    7.06   1
  10   4 -15    5.29    4.05   1
  10   4 -11   64.80    5.47   1
  10   4  -7  129.73    8.20   1
  10   4  -6  447.75   21.16   1
  10   4  -5   75.17    6.07   1
  10   4  -4  101.61    7.26   1
  10   4  -3   13.54    3.97   1
  10   4  -2  103.23    7.11   1
  10   4  -1   20.43    4.25   1
  10   4   0  287.30   14.58   1
  10   4   2   31.58    4.38   1
  10   4   3   -1.59    3.58   1
  10   4   4   68.89    5.81   1
  10   4   5   -4.41    3.61   1
  10   4   6   30.58    4.53   1
  10   4   7   10.43    3.81   1
  10   4   8  112.78    7.65   1
  10   4   9   36.48    4.59   1
  10   4  10  204.20   11.43   1
  10   4  11   26.94    4.67   1
  10   6 -17   16.16    5.23   1
  10   6 -16   -0.25    4.66   1
  10   6 -14    2.99    4.39   1
  10   6 -11   68.06    5.94   1
  11  -5  -7  355.32   16.97   1
  11  -5  -6   43.43    4.48   1
  11  -5  -5   52.71    4.65   1
  11  -5  -4  152.28    8.39   1
  11  -5  -3   94.28    6.21   1
  11  -5   2  113.42   10.65   1
  11  -5   3   34.69    7.07   1
  11  -5   5  137.59    8.68   1
  11  -5   7   45.97    5.42   1
  11  -5   8  105.47    8.01   1
  11  -5   9   11.02    4.85   1
  11  -5  10  106.71    8.26   1
  11  -5  11   73.27    6.85   1
  11  -5  12   13.40    5.27   1
  11  -5  13   36.00    6.24   1
  11  -5  14   33.76    6.39   1
  11  -3 -21    9.55    3.83   1
  11  -3 -20   23.23    4.24   1
  11  -3 -19   26.73    4.24   1
  11  -3 -12  117.07    7.36   1
  11  -3 -10  400.80   19.22   1
  11  -3  -9   -1.12    3.20   1
  11  -3  -8  111.94    6.98   1
  11  -3  -7   19.54    3.62   1
  11  -3  -6  159.01    8.83   1
  11  -3  -5   44.49    4.67   1
  11  -3  -4  436.39   19.64   1
  11  -3  -3  123.88    7.57   1
  11  -3  -2  136.66    8.18   1
  11  -3  -1   31.14    4.02   1
  11  -3   0  230.43   11.84   1
  11  -3   1    6.60    3.39   1
  11  -3   2  266.34   14.04   1
  11  -3   3  164.10    9.48   1
  11  -3   4   65.77    5.35   1
  11  -3   5   41.73    4.78   1
  11  -3   6   23.62    4.28   1
  11  -3   7   58.68    5.52   1
  11  -3   8   45.02    5.23   1
  11  -3   9  143.52    8.87   1
  11  -3  10   37.45    5.26   1
  11  -3  11  172.92   10.26   1
  11  -3  12    7.34    4.72   1
  11  -3  13   39.44    5.65   1
  11  -3  14    6.20    5.18   1
  11  -3  15   79.74    7.68   1
  11  -3  16   48.72    6.84   1
  11  -3  17   60.53    6.85   1
  11  -3  18  142.09   10.49   1
  11  -3  19   12.18    6.14   1
  11  -1 -21    7.08    4.10   1
  11  -1 -20  136.19    8.64   1
  11  -1 -16  135.96    8.40   1
  11  -1 -11  102.62    7.09   1
  11  -1  -9   46.92    4.52   1
  11  -1  -8   50.84    4.71   1
  11  -1  -7  233.17   11.91   1
  11  -1  -6   22.18    3.86   1
  11  -1  -5   48.86    4.75   1
  11  -1  -4   56.70    4.97   1
  11  -1  -3   73.10    5.47   1
  11  -1  -2   44.76    4.68   1
  11  -1  -1  147.87    8.76   1
  11  -1   0  124.32    7.80   1
  11  -1   1    4.75    3.23   1
  11  -1   2   72.08    5.60   1
  11  -1   3   76.56    5.78   1
  11  -1   4  140.19    8.29   1
  11  -1   5  187.14   10.40   1
  11  -1   6  257.60   13.48   1
  11  -1   7   45.43    5.26   1
  11  -1   8  211.70   11.64   1
  11  -1   9  104.86    6.96   1
  11  -1  10   57.46    5.91   1
  11  -1  11   43.82    5.43   1
  11  -1  12  185.23   10.89   1
  11  -1  13   19.01    5.06   1
  11  -1  14  143.76    9.83   1
  11  -1  15  138.77    8.95   1
  11  -1  16   64.96    6.93   1
  11  -1  17   63.36    7.16   1
  11  -1  18  145.20   10.12   1
  11  -1  19   39.56    6.67   1
  11  -1  20   85.75    8.15   1
  11   1 -23   72.59    6.99   1
  11   1 -22  142.09    9.30   1
  11   1 -21    6.92    4.26   1
  11   1 -12   32.83    4.01   1
  11   1 -11  116.64    7.13   1
  11   1  -7  213.16   11.97   1
  11   1  -6   17.06    4.13   1
  11   1  -5   48.58    4.18   1
  11   1  -4   66.91    5.40   1
  11   1  -3   75.17    5.90   1
  11   1  -2   41.73    4.52   1
  11   1  -1  153.02    8.91   1
  11   1   0  129.96    8.21   1
  11   1   1    8.41    3.71   1
  11   1   2   71.57    5.75   1
  11   1   3   67.90    5.44   1
  11   1   4  127.92    8.14   1
  11   1   5  181.17   10.50   1
  11   1   6  258.24   13.50   1
  11   1   7   56.70    5.27   1
  11   1   8  215.21   11.74   1
  11   1   9  114.06    7.48   1
  11   1  10   59.91    5.57   1
  11   1  11   39.31    5.27   1
  11   1  12  184.69   10.87   1
  11   1  13   22.18    4.62   1
  11   1  14  140.42    9.01   1
  11   1  15  119.03    8.95   1
  11   1  16   66.42    6.85   1
  11   1  17   64.48    6.75   1
  11   1  18  126.11    9.43   1
  11   1  19   29.27    6.17   1
  11   1  20   71.91    7.46   1
  11   1  21   28.73    6.65   1
  11   3 -21    0.38    4.48   1
  11   3 -20   26.21    5.12   1
  11   3  -7   13.99    3.96   1
  11   3  -6  157.00    9.52   1
  11   3  -5   48.44    5.43   1
  11   3  -4  403.61   20.09   1
  11   3  -3  104.45    7.77   1
  11   3  -2  144.48    8.65   1
  11   3  -1   32.60    4.68   1
  11   3   0  212.87   11.96   1
  11   3   1    2.96    3.99   1
  11   3   2  274.23   14.24   1
  11   3   3  159.52    9.35   1
  11   3   4   58.52    5.66   1
  11   3   5   32.26    4.88   1
  11   3   6   22.66    4.47   1
  11   3   7   60.37    5.75   1
  11   3   8   35.52    5.01   1
  11   3   9  123.21    8.44   1
  11   3  10   23.81    4.39   1
  11   3  11  158.51    9.82   1
  11   3  12    0.77    4.21   1
  11   3  13   29.05    5.17   1
  11   3  14   -3.03    4.38   1
  11   3  15   70.90    6.74   1
  11   5  -4  144.72    9.14   1
  11   5  -3   91.20    7.45   1
  11   5  -2   27.25    5.22   1
  11   5  -1  255.68   13.75   1
  11   5   0   72.59    6.65   1
  11   5   1   96.43    7.27   1
  12  -4   6   45.29    5.52   1
  12  -4  11   24.11    5.30   1
  12  -4  12   22.00    5.53   1
  12  -4  13   12.60    5.54   1
  12  -2 -19    2.10    3.77   1
  12  -2 -14   37.58    4.78   1
  12  -2  -8   11.83    3.51   1
  12  -2  -5  192.65   10.55   1
  12  -2  -4   66.91    5.24   1
  12  -2  -3   83.36    6.21   1
  12  -2  -2   99.40    6.78   1
  12  -2  -1   21.81    4.20   1
  12  -2   0  115.78    7.53   1
  12  -2   1  235.93   12.29   1
  12  -2   2   61.00    5.78   1
  12  -2   3   53.14    5.25   1
  12  -2   4   15.84    4.30   1
  12  -2   5   84.46    6.62   1
  12  -2   6   31.92    4.63   1
  12  -2   7  161.80   10.18   1
  12  -2   8   67.73    5.93   1
  12  -2   9   21.81    5.04   1
  12  -2  10  165.64   10.04   1
  12  -2  11  142.80    9.56   1
  12  -2  12   81.36    7.22   1
  12  -2  13  141.61    9.76   1
  12  -2  14   26.63    5.37   1
  12  -2  16    2.53    4.99   1
  12  -2  17   74.48    8.11   1
  12   0 -18  139.00    8.96   1
  12   0  -4    6.50    3.77   1
  12   0  -2  131.79    8.50   1
  12   0   0  189.34   10.73   1
  12   0   2   16.89    4.19   1
  12   0   4   96.83    7.08   1
  12   0   6   19.62    4.34   1
  12   0   8  132.71    8.76   1
  12   0  10   72.42    6.47   1
  12   0  12   90.63    7.62   1
  12   0  14  135.72    9.09   1
  12   0  16  204.20   12.58   1
  12   0  18  145.93   10.63   1
  12   2 -19    6.25    4.30   1
  12   2 -18   12.39    4.44   1
  12   2  -4   49.56    5.63   1
  12   2  -3   77.62    6.52   1
  12   2  -2  103.84    7.54   1
  12   2  -1   20.61    4.54   1
  12   2   0  120.12    7.89   1
  12   2   1  225.00   12.30   1
  12   2   2   63.68    5.91   1
  12   2   3   64.00    5.76   1
  12   2   4   19.89    4.64   1
  12   2   5   84.46    6.98   1
  12   2   6   29.92    4.38   1
  12   2   7  184.96   10.34   1
  12   2   8   59.14    6.15   1
  12   2   9   32.04    4.98   1
  12   2  10  163.33    9.97   1
  12   2  11  129.73    9.34   1
  12   2  12   65.45    6.80   1
  12   2  13  143.28    9.10   1
  12   2  14   28.41    5.54   1
  12   2  15   48.02    6.24   1
  12   2  16   25.10    5.31   1
  12   2  17   90.25    7.79   1
  12   4 -15    1.77    4.79   1
  12   4  -9   66.59    6.36   1
  12   4  -6   17.22    4.40   1
  12   4  -3   59.75    6.18   1
  12   4  -2  147.14    9.46   1
  12   4  -1  112.36    8.27   1
  12   4   0   23.81    4.68   1
  12   4   1  101.00    7.64   1
  12   4   2   94.87    7.79   1
  12   4   3   27.04    4.78   1
  12   4   4  308.70   16.16   1
  12   4   5   30.14    5.49   1
  12   4   6   47.20    5.91   1
  12   4   7  151.78    9.36   1
  12   4   8  138.30    9.17   1
  13  -3   1    4.12    3.78   1
  13  -3   8   47.20    5.63   1
  13  -1 -12  110.25    7.77   1
  13  -1  -8   12.60    3.90   1
  13  -1   1   60.06    5.58   1
  13  -1   2   58.37    5.96   1
  13  -1   3  118.37    7.83   1
  13  -1   4    3.57    4.31   1
  13  -1   5   12.04    3.96   1
  13  -1   6   49.56    5.91   1
  13  -1   7   28.73    5.04   1
  13  -1   8   80.10    6.98   1
  13  -1   9   88.17    7.32   1
  13  -1  10   36.00    5.64   1
  13  -1  13   70.39    6.88   1
  13   1  -9   79.57    6.42   1
  13   1   0  117.51    8.24   1
  13   1   1   46.65    5.60   1
  13   1   2   57.46    6.22   1
  13   1   3  107.54    8.09   1
  13   1   4    0.67    4.28   1
  13   1   5   13.84    4.69   1
  13   1   6   52.85    5.53   1
  13   1   7   21.44    5.09   1
  13   1   8   73.62    6.69   1
  13   1   9   93.12    7.72   1
  13   1  10   28.20    5.63   1
  13   1  11    3.35    4.58   1
  13   1  12   20.70    5.37   1
  13   1  13   71.06    6.91   1
  13   3  -7   48.02    5.41   1
  13   3   1    5.29    4.88   1
  13   3   2   20.88    4.66   1
  13   3   3   36.97    5.96   1
  13   3   4   91.58    7.46   1
  13   3   5   17.39    5.34   1
  13   3   6  122.77    8.86   1
  13   3   7   20.79    4.83   1
  13   3   8   47.61    6.07   1
  13   3   9   11.42    4.93   1
  13   3  10  121.88    8.83   1
  14   2  -6   25.50    4.85   1
   0   0   0    0.00    0.00   0
;
_shelx_hkl_checksum     4487
_shelx_res_file
;
TITL Compound X
    shelx.res
    created by SHELXL-2016/6 at 23:41:23 on 24-Apr-2021
CELL  0.71073  11.0620   8.3690  27.4060   90.000   92.438   90.000
ZERR     4.00   0.0040   0.0030   0.0060    0.000    0.030    0.000
LATT  -7
SYMM    X, - Y, 1/2 + Z
SFAC  C    H    O    N    BR   CU
DISP C    0.00330   0.00160
DISP H    0.00000   0.00000
DISP O    0.01060   0.00600
DISP N    0.00610   0.00330
DISP Br  -0.29010   2.45950
DISP Cu   0.32010   1.26510
UNIT  64 88 16 56 8 4
MERG   2
OMIT    -1   1  -7
OMIT    -1   1   0
TWIN
FMAP   2
PLAN   10
SIZE     0.200   0.200   0.500
REM Instructions for potential hydrogen bonds
HTAB C2A N2B
EQIV $1 x, y-1, z
HTAB C3A Br1_$1
HTAB N3A O2
HTAB C4B N2A
EQIV $2 x+1/2, y+1/2, z
HTAB C4B Br1_$2
HTAB N3B Br2
EQIV $3 x+1/2, y-1/2, z
HTAB O1 Br1_$3
HTAB O1 Br2_$2
HTAB O2 Br1_$2
EQIV $4 x+1/2, y+3/2, z
HTAB O2 O3_$4
EQIV $5 x, -y+1, z+1/2
HTAB O3 O4_$5
HTAB O3 N7A
HTAB O4 N7B
HTAB O4 Br2_$4
ACTA
BOND
BOND   $H
CONF
LIST   4
L.S.   16
DFIX 0.86 N3A H3NA N3B H3NB
DFIX 0.82 O1 H1W O1 H2W
DFIX 0.82 O2 H3W O2 H4W
DFIX 0.82 O3 H5W O3 H6W
DFIX 0.82 O4 H7W O4 H8W
DFIX 1.30 H1W H2W
TEMP   -100
WGHT    0.041300    2.108300
BASF   0.50219
FVAR       0.20935
C1A   1    0.210785    0.348198    0.100834    11.00000    0.01854    0.01645 =
         0.01627    0.00087   -0.00118    0.00252
C2A   1    0.098815    0.183335    0.049416    11.00000    0.02036    0.01574 =
         0.02458   -0.00077    0.00007    0.00067
AFIX  43
H2A   2    0.055550    0.163375    0.019347    11.00000   -1.20000
AFIX   0
C3A   1    0.107024    0.064073    0.085423    11.00000    0.02705    0.01761 =
         0.02555   -0.00115    0.00372   -0.00265
AFIX  43
H3A   2    0.070052   -0.036484    0.078759    11.00000   -1.20000
AFIX   0
C4A   1    0.217960    0.228053    0.135894    11.00000    0.02335    0.02332 =
         0.01890    0.00498    0.00149    0.00055
AFIX  43
H4A   2    0.261924    0.247106    0.165862    11.00000   -1.20000
AFIX   0
C5A   1    0.264509    0.504191    0.105768    11.00000    0.01640    0.01795 =
         0.01442    0.00149   -0.00367    0.00091
C6A   1    0.352858    0.723974    0.126260    11.00000    0.01744    0.01468 =
         0.02089    0.00018    0.00077   -0.00128
C7A   1    0.432340    0.680926    0.199386    11.00000    0.02237    0.02758 =
         0.01798   -0.00096   -0.00111    0.00260
C8A   1    0.501241    0.712690    0.246232    11.00000    0.03916    0.03442 =
         0.02187   -0.00546   -0.01144   -0.00173
AFIX 137
H8A   2    0.448925    0.767907    0.268770    11.00000   -1.50000
H8B   2    0.571526    0.779821    0.240018    11.00000   -1.50000
H8C   2    0.528625    0.611249    0.260743    11.00000   -1.50000
AFIX   0
N1A   4    0.250327    0.609604    0.070329    11.00000    0.02000    0.01478 =
         0.02024   -0.00042   -0.00054   -0.00277
N2A   4    0.306637    0.752717    0.082047    11.00000    0.02322    0.01425 =
         0.02059   -0.00190   -0.00541   -0.00666
N3A   4    0.421223    0.794441    0.163062    11.00000    0.02078    0.01938 =
         0.01792    0.00166   -0.00521   -0.00012
H3NA  2    0.460969    0.882197    0.162146    11.00000   -1.20000
N4A   4    0.378694    0.545065    0.188777    11.00000    0.02594    0.02400 =
         0.01544    0.00146   -0.00416    0.00059
N5A   4    0.330860    0.574903    0.142337    11.00000    0.01836    0.01292 =
         0.01643    0.00072   -0.00196   -0.00067
N6A   4    0.151845    0.324931    0.057427    11.00000    0.01855    0.01508 =
         0.02051    0.00172    0.00373    0.00087
N7A   4    0.164424    0.086267    0.128428    11.00000    0.02812    0.01508 =
         0.02458    0.00282    0.00143    0.00134
C1B   1    0.131595    0.693081   -0.080863    11.00000    0.01640    0.01835 =
         0.02061    0.00153    0.00254    0.00410
C2B   1    0.136617    0.799871   -0.118819    11.00000    0.02606    0.01908 =
         0.01801    0.00232   -0.00415   -0.00223
AFIX  43
H2B   2    0.101996    0.771551   -0.149940    11.00000   -1.20000
AFIX   0
C3B   1    0.236015    0.974664   -0.068581    11.00000    0.02339    0.02285 =
         0.02896    0.00158   -0.00391    0.00095
AFIX  43
H3B   2    0.272402    1.076143   -0.062860    11.00000   -1.20000
AFIX   0
C4B   1    0.234011    0.864897   -0.029930    11.00000    0.02121    0.02269 =
         0.02001    0.00045   -0.00259    0.00106
AFIX  43
H4B   2    0.270875    0.891593    0.000938    11.00000   -1.20000
AFIX   0
C5B   1    0.078479    0.535710   -0.084431    11.00000    0.02318    0.01675 =
         0.01716    0.00251    0.00314   -0.00121
C6B   1   -0.002402    0.309125   -0.104068    11.00000    0.01978    0.01560 =
         0.02199    0.00050    0.00155   -0.00106
C7B   1   -0.062950    0.333439   -0.180490    11.00000    0.02510    0.02517 =
         0.02043   -0.00063   -0.00164    0.00318
C8B   1   -0.118121    0.288367   -0.228687    11.00000    0.04306    0.03297 =
         0.02391   -0.00650   -0.00454   -0.00401
AFIX 137
H8D   2   -0.123800    0.382944   -0.249744    11.00000   -1.50000
H8E   2   -0.199277    0.244961   -0.224433    11.00000   -1.50000
H8F   2   -0.067814    0.207352   -0.243794    11.00000   -1.50000
AFIX   0
N1B   4    0.083713    0.438010   -0.046578    11.00000    0.02084    0.01788 =
         0.01836    0.00327   -0.00104   -0.00347
N2B   4    0.032044    0.291197   -0.058012    11.00000    0.02483    0.01699 =
         0.02026   -0.00171   -0.00527   -0.00548
N3B   4   -0.058297    0.229565   -0.141552    11.00000    0.02410    0.01776 =
         0.02157   -0.00257   -0.00715   -0.00333
H3NB  2   -0.087993    0.137025   -0.136520    11.00000   -1.20000
N4B   4   -0.013659    0.473105   -0.170614    11.00000    0.02563    0.02224 =
         0.01355   -0.00110   -0.00381    0.00033
N5B   4    0.022485    0.455430   -0.121668    11.00000    0.01884    0.01918 =
         0.01599    0.00150   -0.00538   -0.00332
N6B   4    0.181073    0.724657   -0.036315    11.00000    0.01578    0.01521 =
         0.01675    0.00313   -0.00286    0.00184
N7B   4    0.188955    0.942094   -0.112888    11.00000    0.02846    0.02186 =
         0.02965    0.00584   -0.00119   -0.00025
O1    3    0.358857    0.461136   -0.015551    11.00000    0.03818    0.02445 =
         0.03056    0.00461    0.00306    0.00803
REM AFIX 03
H1W   2    0.381001    0.372327   -0.005299    11.00000   -1.20000
H2W   2    0.362074    0.448651   -0.045492    11.00000   -1.20000
REM AFIX   0
O2    3    0.505519    1.091337    0.159622    11.00000    0.06767    0.03166 =
         0.02617    0.00223   -0.00553   -0.02254
REM AFIX   3
H3W   2    0.492025    1.113622    0.130952    11.00000   -1.20000
H4W   2    0.542612    1.161353    0.174325    11.00000   -1.20000
REM AFIX   0
O3    3    0.154392   -0.181395    0.197103    11.00000    0.04087    0.02163 =
         0.02691    0.00063    0.00152   -0.00619
REM AFIX   3
H5W   2    0.135516   -0.138649    0.221503    11.00000   -1.20000
H6W   2    0.175773   -0.108024    0.180612    11.00000   -1.20000
REM AFIX   0
O4    3    0.182946    1.126074   -0.204313    11.00000    0.05738    0.03529 =
         0.02644    0.00455   -0.00887   -0.01305
REM AFIX   3
H7W   2    0.177461    1.080394   -0.177754    11.00000   -1.20000
H8W   2    0.228696    1.200070   -0.198635    11.00000   -1.20000
REM AFIX   0
BR1   5   -0.053123    0.646376    0.044108    11.00000    0.02120    0.02509 =
         0.02395    0.00143    0.00002    0.00393
BR2   5   -0.167596   -0.121707   -0.133295    11.00000    0.03025    0.02535 =
         0.03625   -0.00716    0.00683   -0.00669
CU    6    0.161635    0.529241    0.012245    11.00000    0.02104    0.01424 =
         0.01444    0.00176   -0.00432   -0.00304
HKLF 4
REM  Compound X
REM R1 =  0.0327 for    4563 Fo > 4sig(Fo)  and  0.0374 for all    4870 data
REM    367 parameters refined using     13 restraints
END
WGHT      0.0414      2.0970
REM Highest difference peak  0.602,  deepest hole -0.858,  1-sigma level  0.106
Q1    1   0.0875  0.5300 -0.0080  11.00000  0.05    0.60
Q2    1   0.0182  0.6509  0.0653  11.00000  0.05    0.58
Q3    1  -0.1331  0.6420  0.0232  11.00000  0.05    0.53
Q4    1   0.2450  0.5327  0.0325  11.00000  0.05    0.49
Q5    1  -0.1649 -0.1113 -0.1696  11.00000  0.05    0.46
Q6    1  -0.0519  0.6471  0.0823  11.00000  0.05    0.46
Q7    1   0.1548  0.5304  0.0507  11.00000  0.05    0.45
Q8    1   0.1643  0.5327 -0.0266  11.00000  0.05    0.41
Q9    1  -0.0507  0.6460 -0.0002  11.00000  0.05    0.40
Q10   1  -0.0981 -0.0199 -0.1505  11.00000  0.05    0.38
;
_shelx_res_checksum     54932
data_2
_audit_creation_method     'SHELXL-2016/6'
_chemical_name_systematic
;\
Dibromido[4-methyl-7-(pyrazin-2-yl)-2<i>H</i>-[1,2,4]triazolo[3,2-<i>c</i>]\
[1,2,4]triazole][4-methyl-7-(pyrazin-2-yl)-3<i>H</i>-[1,2,4]triazolo\
[3,2-<i>c</i>][1,2,4]triazole]zinc(II) monohydrate
;
_chemical_formula_moiety     'C16 H16 Br2 N14 O Zn'
_chemical_formula_sum     'C16 H16 Br2 N14 O Zn'
_chemical_formula_iupac     '[Zn Br2 (C8 H7 N7)2], H2 O'
_chemical_formula_weight     645.62
_space_group_crystal_system     triclinic
_space_group_name_H-M_alt     'P -1'
_space_group_name_Hall     '-P 1'
loop_
    _space_group_symop_operation_xyz
    'x, y, z'
    '-x, -y, -z'
_cell_length_a     8.396(2)
_cell_length_b     12.305(3)
_cell_length_c     12.724(3)
_cell_angle_alpha     112.53(2)
_cell_angle_beta     107.78(3)
_cell_angle_gamma     92.16(2)
_cell_volume     1138.1(5)
_cell_formula_units_Z     2
_cell_measurement_reflns_used     467
_cell_measurement_theta_min     2.501
_cell_measurement_theta_max     29.430
_cell_measurement_temperature     293(2)
_exptl_crystal_description     'prismatic'
_exptl_crystal_colour     brown
_exptl_crystal_size_max     0.400
_exptl_crystal_size_mid     0.300
_exptl_crystal_size_min     0.200
_exptl_crystal_density_diffrn     1.884
_exptl_crystal_F_000     636
_exptl_absorpt_coefficient_mu     4.632
_exptl_absorpt_correction_type     multi-scan
_exptl_absorpt_process_details
;
(<i>SADABS</i>; Bruker, 2001)
;
_exptl_absorpt_correction_T_min     0.270
_exptl_absorpt_correction_T_max     0.433
_diffrn_ambient_temperature     293(2)
_diffrn_radiation_type     MoK\a
_diffrn_radiation_wavelength     0.71073
_diffrn_radiation_source     'normal-focus sealed tube'
_diffrn_radiation_monochromator     'graphite'
_diffrn_measurement_device_type     'Bruker--Nonius KappaCCD'
_diffrn_measurement_device     'four-circle diffractometer'
_diffrn_measurement_method
;
CCD rotation images, thick slices
;
_diffrn_detector     'CCD plate'
_diffrn_detector_area_resol_mean     9
_diffrn_reflns_number     12306
_diffrn_reflns_av_R_equivalents     0.0419
_diffrn_reflns_av_unetI/netI     0.0542
_diffrn_reflns_theta_min     2.997
_diffrn_reflns_theta_max     27.486
_diffrn_reflns_theta_full     25.242
_diffrn_measured_fraction_theta_max     0.977
_diffrn_measured_fraction_theta_full     0.992
_diffrn_reflns_limit_h_min     -10
_diffrn_reflns_limit_h_max     9
_diffrn_reflns_limit_k_min     -15
_diffrn_reflns_limit_k_max     15
_diffrn_reflns_limit_l_min     -16
_diffrn_reflns_limit_l_max     16
_diffrn_radiation_probe     x-ray
_refine_special_details
;
Data were collected on a Bruker-Nonius KappaCCD diffractometer
equipped with Oxford Cryostream 700 apparatus. The structures
were solved by direct methods and refined by the full matrix least squares
method with anisotropic displacement parameters for non-H atoms.
;
_reflns_number_total     5090
_reflns_number_gt     3636
_reflns_threshold_expression     'I > 2\s(I)'
_refine_ls_structure_factor_coef     Fsqd
_refine_ls_matrix_type     full
_refine_ls_R_factor_all     0.0773
_refine_ls_R_factor_gt     0.0466
_refine_ls_wR_factor_gt     0.1213
_refine_ls_wR_factor_ref     0.1362
_refine_ls_goodness_of_fit_ref     1.089
_refine_ls_restrained_S_all     1.089
_refine_ls_number_reflns     5090
_refine_ls_number_parameters     315
_refine_ls_number_restraints     2
_refine_ls_hydrogen_treatment     mixed
_refine_ls_weighting_scheme     calc
_refine_ls_weighting_details
              'w=1/[\s^2^(Fo^2^)+(0.0621P)^2^+1.6216P] where P=(Fo^2^+2Fc^2^)/3'
_atom_sites_solution_hydrogens     mixed
_atom_sites_solution_primary     direct
_atom_sites_solution_secondary     difmap
_refine_ls_shift/su_max     0.000
_refine_ls_shift/su_mean     0.000
_refine_diff_density_max     0.698
_refine_diff_density_min     -0.739
_refine_ls_extinction_method     none
_refine_ls_extinction_coef     .
loop_
    _atom_type_symbol
    _atom_type_description
    _atom_type_scat_dispersion_real
    _atom_type_scat_dispersion_imag
    _atom_type_scat_source
    'C' 'C' 0.0033 0.0016
                         'International Tables Vol C Tables 4.2.6.8 and 6.1.1.4'
    'H' 'H' 0.0000 0.0000
                         'International Tables Vol C Tables 4.2.6.8 and 6.1.1.4'
    'N' 'N' 0.0061 0.0033
                         'International Tables Vol C Tables 4.2.6.8 and 6.1.1.4'
    'Zn' 'Zn' 0.2839 1.4301
                         'International Tables Vol C Tables 4.2.6.8 and 6.1.1.4'
    'Br' 'Br' -0.2901 2.4595
                         'International Tables Vol C Tables 4.2.6.8 and 6.1.1.4'
    'O' 'O' 0.0106 0.0060
                         'International Tables Vol C Tables 4.2.6.8 and 6.1.1.4'
_computing_data_collection
;
<i>COLLECT</i> (Nonius, 1999)
;
_computing_cell_refinement
;
DIRAX/LSQ (Duisenberg <i>et al.</i>, 2000)
;
_computing_data_reduction
;
EvalCCD (Duisenberg <i>et al.</i>, 2003)
;
_computing_structure_solution
;
SIR97 (Altomare <i>et al.</i>, 1999)
;
_computing_structure_refinement
;
SHELXL2016 (Sheldrick, 2015)
;
_computing_molecular_graphics
;
ORTEP-3 for Windows (Farrugia, 2012) and
Mercury (Macrae <i>et al.</i>, 2020)
;
_computing_publication_material
;
WinGX (Farrugia, 2012)
;
loop_
    _atom_site_type_symbol
    _atom_site_label
    _atom_site_fract_x
    _atom_site_fract_y
    _atom_site_fract_z
    _atom_site_U_iso_or_equiv
    _atom_site_adp_type
    _atom_site_calc_flag
    _atom_site_occupancy
    _atom_site_disorder_assembly
    _atom_site_disorder_group
    C C1A 0.7622(6) -0.1592(4) 0.2765(5) 0.0327(10) Uani d 1 . .
    C C2A 0.8753(7) -0.1982(5) 0.3538(5) 0.0419(12) Uani d 1 . .
    H H2A 0.910796 -0.152912 0.437155 0.050 Uiso calc 1 . .
    C C3A 0.8825(7) -0.3578(5) 0.1909(6) 0.0473(13) Uani d 1 . .
    H H3A 0.919272 -0.429248 0.157203 0.057 Uiso calc 1 . .
    C C4A 0.7757(8) -0.3151(5) 0.1150(6) 0.0499(14) Uani d 1 . .
    H H4A 0.747553 -0.357230 0.031646 0.060 Uiso calc 1 . .
    C C5A 0.6867(6) -0.0542(4) 0.3258(5) 0.0328(10) Uani d 1 . .
    C C6A 0.5263(6) 0.0829(4) 0.3413(4) 0.0323(10) Uani d 1 . .
    C C7A 0.3906(6) 0.0624(5) 0.1628(5) 0.0394(11) Uani d 1 . .
    C C8A 0.2693(8) 0.0807(7) 0.0606(5) 0.0581(17) Uani d 1 . .
    H H8A 0.273891 0.023930 -0.014849 0.087 Uiso calc 1 . .
    H H8B 0.299509 0.160286 0.068690 0.087 Uiso calc 1 . .
    H H8C 0.156311 0.069745 0.061995 0.087 Uiso calc 1 . .
    N N1A 0.7145(5) 0.0033(4) 0.4421(4) 0.0394(10) Uani d 1 . .
    N N2A 0.6147(6) 0.0897(4) 0.4513(4) 0.0391(10) Uani d 1 . .
    H H2NA 0.607(7) 0.138(4) 0.517(3) 0.047 Uiso d 1 . .
    N N3A 0.4115(5) 0.1312(4) 0.2834(4) 0.0352(9) Uani d 1 . .
    N N4A 0.4836(5) -0.0220(4) 0.1438(4) 0.0394(10) Uani d 1 . .
    N N5A 0.5711(5) -0.0065(4) 0.2614(4) 0.0334(9) Uani d 1 . .
    N N6A 0.7115(6) -0.2166(4) 0.1556(4) 0.0445(11) Uani d 1 . .
    N N7A 0.9342(6) -0.2990(4) 0.3114(5) 0.0472(11) Uani d 1 . .
    C C1B 0.6464(6) 0.3015(4) 0.7817(4) 0.0335(10) Uani d 1 . .
    C C2B 0.7013(8) 0.3681(5) 0.9056(5) 0.0525(15) Uani d 1 . .
    H H2B 0.653069 0.434809 0.935948 0.063 Uiso calc 1 . .
    C C3B 0.8740(8) 0.2402(6) 0.9334(6) 0.0560(16) Uani d 1 . .
    H H3B 0.954592 0.215786 0.984276 0.067 Uiso calc 1 . .
    C C4B 0.8170(7) 0.1699(5) 0.8100(6) 0.0476(14) Uani d 1 . .
    H H4B 0.860005 0.100278 0.780550 0.057 Uiso calc 1 . .
    C C5B 0.5245(6) 0.3357(4) 0.6953(4) 0.0333(10) Uani d 1 . .
    C C6B 0.3573(6) 0.4326(4) 0.6126(5) 0.0364(11) Uani d 1 . .
    C C7B 0.3548(6) 0.5944(4) 0.7617(5) 0.0352(10) Uani d 1 . .
    C C8B 0.3150(7) 0.7132(5) 0.8251(6) 0.0474(13) Uani d 1 . .
    H H8D 0.201770 0.703714 0.826530 0.071 Uiso calc 1 . .
    H H8E 0.323254 0.762347 0.783202 0.071 Uiso calc 1 . .
    H H8F 0.394277 0.750544 0.906771 0.071 Uiso calc 1 . .
    N N1B 0.4712(6) 0.2739(4) 0.5773(4) 0.0408(10) Uani d 1 . .
    N N2B 0.3645(5) 0.3337(4) 0.5216(4) 0.0412(10) Uani d 1 . .
    N N3B 0.2928(5) 0.5339(4) 0.6371(4) 0.0376(10) Uani d 1 . .
    H H3NB 0.245(6) 0.563(5) 0.588(4) 0.045 Uiso d 1 . .
    N N4B 0.4512(5) 0.5378(4) 0.8169(4) 0.0351(9) Uani d 1 . .
    N N5B 0.4513(5) 0.4356(3) 0.7202(3) 0.0310(8) Uani d 1 . .
    N N6B 0.7007(5) 0.2004(4) 0.7322(4) 0.0388(10) Uani d 1 . .
    N N7B 0.8197(7) 0.3407(5) 0.9827(5) 0.0585(14) Uani d 1 . .
    Zn Zn 0.25393(7) 0.24715(5) 0.33982(5) 0.03379(16) Uani d 1 . .
    Br Br1 0.00038(7) 0.11388(5) 0.29176(6) 0.04583(17) Uani d 1 . .
    Br Br2 0.20342(8) 0.39584(6) 0.26552(7) 0.0577(2) Uani d 1 . .
    O O1W 0.1184(9) 0.6539(6) 0.5184(5) 0.103(2) Uani d 1 . .
    H H1W 0.061280 0.710175 0.572921 0.124 Uiso d 1 . .
    H H2W 0.050768 0.636549 0.434186 0.124 Uiso d 1 . .
loop_
    _atom_site_aniso_label
    _atom_site_aniso_U_11
    _atom_site_aniso_U_22
    _atom_site_aniso_U_33
    _atom_site_aniso_U_12
    _atom_site_aniso_U_13
    _atom_site_aniso_U_23
    C1A 0.034(2) 0.031(2) 0.036(3) 0.0062(18) 0.013(2) 0.015(2)
    C2A 0.044(3) 0.046(3) 0.038(3) 0.013(2) 0.015(2) 0.019(3)
    C3A 0.052(3) 0.036(3) 0.053(4) 0.015(2) 0.022(3) 0.014(3)
    C4A 0.058(3) 0.042(3) 0.040(3) 0.009(3) 0.014(3) 0.009(3)
    C5A 0.033(2) 0.033(2) 0.034(3) 0.0084(19) 0.012(2) 0.016(2)
    C6A 0.030(2) 0.035(2) 0.029(3) 0.0062(18) 0.0089(19) 0.010(2)
    C7A 0.034(2) 0.051(3) 0.033(3) 0.010(2) 0.011(2) 0.018(2)
    C8A 0.056(4) 0.081(5) 0.034(3) 0.032(3) 0.012(3) 0.022(3)
    N1A 0.046(2) 0.039(2) 0.037(2) 0.0150(18) 0.0148(19) 0.018(2)
    N2A 0.046(2) 0.041(2) 0.028(2) 0.0166(19) 0.0121(19) 0.0122(19)
    N3A 0.033(2) 0.044(2) 0.030(2) 0.0121(17) 0.0098(17) 0.0169(19)
    N4A 0.041(2) 0.046(2) 0.030(2) 0.0111(18) 0.0093(18) 0.015(2)
    N5A 0.033(2) 0.035(2) 0.031(2) 0.0075(16) 0.0090(17) 0.0143(18)
    N6A 0.050(3) 0.040(2) 0.038(3) 0.009(2) 0.010(2) 0.015(2)
    N7A 0.054(3) 0.044(3) 0.049(3) 0.018(2) 0.019(2) 0.022(2)
    C1B 0.037(2) 0.031(2) 0.031(3) 0.0064(19) 0.007(2) 0.013(2)
    C2B 0.064(4) 0.045(3) 0.034(3) 0.020(3) 0.001(3) 0.013(3)
    C3B 0.057(4) 0.064(4) 0.053(4) 0.018(3) 0.008(3) 0.038(3)
    C4B 0.046(3) 0.041(3) 0.060(4) 0.017(2) 0.016(3) 0.027(3)
    C5B 0.036(2) 0.029(2) 0.030(3) 0.0048(18) 0.009(2) 0.009(2)
    C6B 0.036(2) 0.036(3) 0.033(3) 0.0078(19) 0.006(2) 0.014(2)
    C7B 0.032(2) 0.038(3) 0.038(3) 0.0065(19) 0.015(2) 0.016(2)
    C8B 0.055(3) 0.039(3) 0.052(4) 0.022(2) 0.024(3) 0.018(3)
    N1B 0.047(2) 0.037(2) 0.032(2) 0.0122(18) 0.0070(19) 0.0116(19)
    N2B 0.043(2) 0.039(2) 0.034(2) 0.0134(18) 0.0041(19) 0.013(2)
    N3B 0.037(2) 0.040(2) 0.036(2) 0.0131(18) 0.0079(18) 0.019(2)
    N4B 0.040(2) 0.032(2) 0.029(2) 0.0082(17) 0.0104(17) 0.0097(18)
    N5B 0.036(2) 0.0290(19) 0.023(2) 0.0067(16) 0.0060(16) 0.0093(16)
    N6B 0.038(2) 0.034(2) 0.042(3) 0.0103(17) 0.0131(19) 0.013(2)
    N7B 0.062(3) 0.068(3) 0.040(3) 0.025(3) 0.006(2) 0.023(3)
    Zn 0.0331(3) 0.0369(3) 0.0277(3) 0.0079(2) 0.0052(2) 0.0137(2)
    Br1 0.0391(3) 0.0392(3) 0.0574(4) 0.0062(2) 0.0161(2) 0.0187(3)
    Br2 0.0535(4) 0.0593(4) 0.0712(5) 0.0088(3) 0.0129(3) 0.0451(4)
    O1W 0.152(6) 0.104(5) 0.063(4) 0.078(4) 0.028(4) 0.046(3)
_geom_special_details
;
 All esds (except the esd in the dihedral angle between two l.s. planes)
 are estimated using the full covariance matrix.  The cell esds are taken
 into account individually in the estimation of esds in distances, angles
 and torsion angles; correlations between esds in cell parameters are only
 used when they are defined by crystal symmetry.  An approximate (isotropic)
 treatment of cell esds is used for estimating esds involving l.s. planes.
;
loop_
    _geom_bond_atom_site_label_1
    _geom_bond_atom_site_label_2
    _geom_bond_site_symmetry_2
    _geom_bond_distance
    _geom_bond_publ_flag
    C1A N6A . 1.338(7) ?
    C1A C2A . 1.388(7) ?
    C1A C5A . 1.466(7) ?
    C2A N7A . 1.330(7) ?
    C2A H2A . 0.9300 ?
    C3A N7A . 1.335(8) ?
    C3A C4A . 1.381(8) ?
    C3A H3A . 0.9300 ?
    C4A N6A . 1.329(7) ?
    C4A H4A . 0.9300 ?
    C5A N1A . 1.310(7) ?
    C5A N5A . 1.372(6) ?
    C6A N3A . 1.330(6) ?
    C6A N2A . 1.337(6) ?
    C6A N5A . 1.339(6) ?
    C7A N4A . 1.315(7) ?
    C7A N3A . 1.390(7) ?
    C7A C8A . 1.487(7) ?
    C8A H8A . 0.9600 ?
    C8A H8B . 0.9600 ?
    C8A H8C . 0.9600 ?
    N1A N2A . 1.371(6) ?
    N2A H2NA . 0.84(2) ?
    N3A Zn . 2.059(4) ?
    N4A N5A . 1.384(6) ?
    C1B N6B . 1.330(6) ?
    C1B C2B . 1.381(8) ?
    C1B C5B . 1.460(7) ?
    C2B N7B . 1.322(7) ?
    C2B H2B . 0.9300 ?
    C3B N7B . 1.324(8) ?
    C3B C4B . 1.382(9) ?
    C3B H3B . 0.9300 ?
    C4B N6B . 1.340(7) ?
    C4B H4B . 0.9300 ?
    C5B N1B . 1.313(7) ?
    C5B N5B . 1.366(6) ?
    C6B N2B . 1.339(7) ?
    C6B N5B . 1.341(6) ?
    C6B N3B . 1.342(6) ?
    C7B N4B . 1.305(6) ?
    C7B N3B . 1.379(7) ?
    C7B C8B . 1.482(7) ?
    C8B H8D . 0.9600 ?
    C8B H8E . 0.9600 ?
    C8B H8F . 0.9600 ?
    N1B N2B . 1.381(6) ?
    N2B Zn . 2.018(4) ?
    N3B H3NB . 0.85(2) ?
    N4B N5B . 1.382(6) ?
    Zn Br2 . 2.3581(9) ?
    Zn Br1 . 2.4017(11) ?
    O1W H1W . 1.0251 ?
    O1W H2W . 0.9795 ?
loop_
    _geom_angle_atom_site_label_1
    _geom_angle_atom_site_label_2
    _geom_angle_atom_site_label_3
    _geom_angle_site_symmetry_1
    _geom_angle_site_symmetry_3
    _geom_angle
    _geom_angle_publ_flag
    N6A C1A C2A . . 122.7(5) ?
    N6A C1A C5A . . 117.0(4) ?
    C2A C1A C5A . . 120.3(5) ?
    N7A C2A C1A . . 121.4(5) ?
    N7A C2A H2A . . 119.3 ?
    C1A C2A H2A . . 119.3 ?
    N7A C3A C4A . . 121.7(5) ?
    N7A C3A H3A . . 119.2 ?
    C4A C3A H3A . . 119.2 ?
    N6A C4A C3A . . 123.0(6) ?
    N6A C4A H4A . . 118.5 ?
    C3A C4A H4A . . 118.5 ?
    N1A C5A N5A . . 110.0(4) ?
    N1A C5A C1A . . 122.7(4) ?
    N5A C5A C1A . . 127.1(5) ?
    N3A C6A N2A . . 143.3(5) ?
    N3A C6A N5A . . 110.0(4) ?
    N2A C6A N5A . . 106.7(4) ?
    N4A C7A N3A . . 115.8(4) ?
    N4A C7A C8A . . 121.6(5) ?
    N3A C7A C8A . . 122.7(5) ?
    C7A C8A H8A . . 109.5 ?
    C7A C8A H8B . . 109.5 ?
    H8A C8A H8B . . 109.5 ?
    C7A C8A H8C . . 109.5 ?
    H8A C8A H8C . . 109.5 ?
    H8B C8A H8C . . 109.5 ?
    C5A N1A N2A . . 105.5(4) ?
    C6A N2A N1A . . 110.4(4) ?
    C6A N2A H2NA . . 125(4) ?
    N1A N2A H2NA . . 124(4) ?
    C6A N3A C7A . . 102.1(4) ?
    C6A N3A Zn . . 131.9(4) ?
    C7A N3A Zn . . 124.5(3) ?
    C7A N4A N5A . . 101.0(4) ?
    C6A N5A C5A . . 107.4(4) ?
    C6A N5A N4A . . 111.0(4) ?
    C5A N5A N4A . . 141.5(4) ?
    C4A N6A C1A . . 114.9(5) ?
    C2A N7A C3A . . 116.3(5) ?
    N6B C1B C2B . . 122.1(5) ?
    N6B C1B C5B . . 115.0(5) ?
    C2B C1B C5B . . 122.9(5) ?
    N7B C2B C1B . . 122.6(6) ?
    N7B C2B H2B . . 118.7 ?
    C1B C2B H2B . . 118.7 ?
    N7B C3B C4B . . 123.3(5) ?
    N7B C3B H3B . . 118.4 ?
    C4B C3B H3B . . 118.4 ?
    N6B C4B C3B . . 121.1(5) ?
    N6B C4B H4B . . 119.5 ?
    C3B C4B H4B . . 119.5 ?
    N1B C5B N5B . . 108.6(4) ?
    N1B C5B C1B . . 123.8(5) ?
    N5B C5B C1B . . 127.5(4) ?
    N2B C6B N5B . . 110.8(4) ?
    N2B C6B N3B . . 143.1(5) ?
    N5B C6B N3B . . 106.1(4) ?
    N4B C7B N3B . . 113.8(4) ?
    N4B C7B C8B . . 124.0(5) ?
    N3B C7B C8B . . 122.2(5) ?
    C7B C8B H8D . . 109.5 ?
    C7B C8B H8E . . 109.5 ?
    H8D C8B H8E . . 109.5 ?
    C7B C8B H8F . . 109.5 ?
    H8D C8B H8F . . 109.5 ?
    H8E C8B H8F . . 109.5 ?
    C5B N1B N2B . . 109.4(4) ?
    C6B N2B N1B . . 105.0(4) ?
    C6B N2B Zn . . 139.0(3) ?
    N1B N2B Zn . . 115.6(3) ?
    C6B N3B C7B . . 105.6(4) ?
    C6B N3B H3NB . . 128(4) ?
    C7B N3B H3NB . . 125(4) ?
    C7B N4B N5B . . 101.7(4) ?
    C6B N5B C5B . . 106.2(4) ?
    C6B N5B N4B . . 112.9(4) ?
    C5B N5B N4B . . 140.8(4) ?
    C1B N6B C4B . . 115.7(5) ?
    C2B N7B C3B . . 115.2(6) ?
    N2B Zn N3A . . 105.76(17) ?
    N2B Zn Br2 . . 106.45(13) ?
    N3A Zn Br2 . . 118.70(12) ?
    N2B Zn Br1 . . 109.44(14) ?
    N3A Zn Br1 . . 102.56(12) ?
    Br2 Zn Br1 . . 113.50(4) ?
    H1W O1W H2W . . 107.6 ?
loop_
    _geom_torsion_atom_site_label_1
    _geom_torsion_atom_site_label_2
    _geom_torsion_atom_site_label_3
    _geom_torsion_atom_site_label_4
    _geom_torsion_site_symmetry_1
    _geom_torsion_site_symmetry_2
    _geom_torsion_site_symmetry_3
    _geom_torsion_site_symmetry_4
    _geom_torsion
    _geom_torsion_publ_flag
    N6A C1A C2A N7A . . . . -3.1(8) ?
    C5A C1A C2A N7A . . . . 174.1(5) ?
    N7A C3A C4A N6A . . . . -3.0(9) ?
    N6A C1A C5A N1A . . . . 173.9(5) ?
    C2A C1A C5A N1A . . . . -3.5(7) ?
    N6A C1A C5A N5A . . . . -1.2(7) ?
    C2A C1A C5A N5A . . . . -178.6(5) ?
    N5A C5A N1A N2A . . . . -0.3(5) ?
    C1A C5A N1A N2A . . . . -176.1(4) ?
    N3A C6A N2A N1A . . . . 178.4(6) ?
    N5A C6A N2A N1A . . . . -0.9(6) ?
    C5A N1A N2A C6A . . . . 0.7(6) ?
    N2A C6A N3A C7A . . . . -178.7(7) ?
    N5A C6A N3A C7A . . . . 0.6(5) ?
    N2A C6A N3A Zn . . . . -12.6(10) ?
    N5A C6A N3A Zn . . . . 166.7(3) ?
    N4A C7A N3A C6A . . . . -0.4(6) ?
    C8A C7A N3A C6A . . . . 178.6(5) ?
    N4A C7A N3A Zn . . . . -168.0(4) ?
    C8A C7A N3A Zn . . . . 11.1(7) ?
    N3A C7A N4A N5A . . . . 0.1(6) ?
    C8A C7A N4A N5A . . . . -178.9(5) ?
    N3A C6A N5A C5A . . . . -178.9(4) ?
    N2A C6A N5A C5A . . . . 0.7(5) ?
    N3A C6A N5A N4A . . . . -0.6(5) ?
    N2A C6A N5A N4A . . . . 179.0(4) ?
    N1A C5A N5A C6A . . . . -0.3(5) ?
    C1A C5A N5A C6A . . . . 175.3(5) ?
    N1A C5A N5A N4A . . . . -177.7(5) ?
    C1A C5A N5A N4A . . . . -2.1(9) ?
    C7A N4A N5A C6A . . . . 0.3(5) ?
    C7A N4A N5A C5A . . . . 177.6(6) ?
    C3A C4A N6A C1A . . . . 2.0(8) ?
    C2A C1A N6A C4A . . . . 1.0(7) ?
    C5A C1A N6A C4A . . . . -176.3(5) ?
    C1A C2A N7A C3A . . . . 2.1(8) ?
    C4A C3A N7A C2A . . . . 0.8(8) ?
    N6B C1B C2B N7B . . . . 4.8(10) ?
    C5B C1B C2B N7B . . . . -175.6(6) ?
    N7B C3B C4B N6B . . . . -0.2(10) ?
    N6B C1B C5B N1B . . . . -0.6(7) ?
    C2B C1B C5B N1B . . . . 179.8(5) ?
    N6B C1B C5B N5B . . . . -178.4(5) ?
    C2B C1B C5B N5B . . . . 2.0(8) ?
    N5B C5B N1B N2B . . . . 1.5(6) ?
    C1B C5B N1B N2B . . . . -176.7(4) ?
    N5B C6B N2B N1B . . . . -0.9(6) ?
    N3B C6B N2B N1B . . . . 176.8(7) ?
    N5B C6B N2B Zn . . . . 172.4(4) ?
    N3B C6B N2B Zn . . . . -9.9(12) ?
    C5B N1B N2B C6B . . . . -0.4(6) ?
    C5B N1B N2B Zn . . . . -175.5(3) ?
    N2B C6B N3B C7B . . . . -177.2(7) ?
    N5B C6B N3B C7B . . . . 0.5(5) ?
    N4B C7B N3B C6B . . . . -0.9(6) ?
    C8B C7B N3B C6B . . . . 178.7(5) ?
    N3B C7B N4B N5B . . . . 0.8(5) ?
    C8B C7B N4B N5B . . . . -178.7(5) ?
    N2B C6B N5B C5B . . . . 1.8(6) ?
    N3B C6B N5B C5B . . . . -176.8(4) ?
    N2B C6B N5B N4B . . . . 178.5(4) ?
    N3B C6B N5B N4B . . . . -0.1(6) ?
    N1B C5B N5B C6B . . . . -2.0(5) ?
    C1B C5B N5B C6B . . . . 176.1(5) ?
    N1B C5B N5B N4B . . . . -177.2(5) ?
    C1B C5B N5B N4B . . . . 0.9(10) ?
    C7B N4B N5B C6B . . . . -0.4(5) ?
    C7B N4B N5B C5B . . . . 174.6(6) ?
    C2B C1B N6B C4B . . . . -2.5(8) ?
    C5B C1B N6B C4B . . . . 177.8(5) ?
    C3B C4B N6B C1B . . . . 0.3(8) ?
    C1B C2B N7B C3B . . . . -4.3(10) ?
    C4B C3B N7B C2B . . . . 2.1(10) ?
loop_
    _geom_hbond_atom_site_label_D
    _geom_hbond_atom_site_label_H
    _geom_hbond_atom_site_label_A
    _geom_hbond_site_symmetry_A
    _geom_hbond_distance_DH
    _geom_hbond_distance_HA
    _geom_hbond_distance_DA
    _geom_hbond_angle_DHA
    _geom_hbond_publ_flag
    C2A H2A Br1 2_656 0.93 3.13 3.995(6) 154.9 yes
    N2A H2NA N1B . 0.84(2) 2.09(4) 2.786(6) 139(5) yes
    N2A H2NA N6B . 0.84(2) 2.39(4) 3.126(6) 145(5) yes
    C2B H2B N4B . 0.93 2.62 3.276(7) 128.5 yes
    C4B H4B Br1 2_656 0.93 2.86 3.791(6) 175.5 yes
    N3B H3NB O1W . 0.85(2) 1.85(3) 2.669(6) 163(6) yes
    O1W H1W Br1 2_566 1.03 2.39 3.375(6) 161.9 yes
    O1W H2W N7A 1_465 0.98 2.03 2.901(7) 147.6 yes
_shelx_space_group_comment
;
The symmetry employed for this shelxl refinement is uniquely defined
by the following loop, which should always be used as a source of
symmetry information in preference to the above space-group names.
They are only intended as comments.
;
_shelx_estimated_absorpt_T_min     0.259
_shelx_estimated_absorpt_T_max     0.458
_shelx_hkl_file
;
 -10  -5   5   64.32   17.80   1
 -10  -5   6  -19.80   16.47   1
 -10  -5   7   50.69   16.09   1
 -10  -5   8   39.94   11.88   1
 -10  -5   9    8.24    8.61   1
 -10  -4   3   78.50   17.90   1
 -10  -4   4   22.75   16.79   1
 -10  -4   5   45.83   17.20   1
 -10  -4   6   24.80   16.04   1
 -10  -4   7   20.98   15.57   1
 -10  -4   8   -4.28    7.87   1
 -10  -4   8   -9.30   10.37   1
 -10  -4   9   18.40   15.53   1
 -10  -4  10    6.30   10.74   1
 -10  -4  10   -2.31   11.00   1
 -10  -3   3   57.30   17.26   1
 -10  -3   4   91.01   17.94   1
 -10  -3   5   38.81   16.45   1
 -10  -3   6   52.42    6.37   1
 -10  -3   7    2.16    6.85   1
 -10  -3   7    0.19   14.54   1
 -10  -3   8   38.81   11.59   1
 -10  -3   9   26.32   15.29   1
 -10  -3   9   -8.70   11.09   1
 -10  -3  10   18.23   13.32   1
 -10  -3  10   23.43   10.94   1
 -10  -2   1  -26.63   16.20   1
 -10  -2   2   63.68   17.40   1
 -10  -2   3   16.08   16.52   1
 -10  -2   4    4.33   15.64   1
 -10  -2   5   27.14   15.42   1
 -10  -2   6   -5.29    5.89   1
 -10  -2   6   19.45   15.26   1
 -10  -2   7   -2.92    8.14   1
 -10  -2   7    5.24   10.63   1
 -10  -2   8   -0.46   10.10   1
 -10  -2   8   21.81   14.94   1
 -10  -2   9   20.88   15.36   1
 -10  -2  10   39.44   15.45   1
 -10  -2  10    1.90   14.16   1
 -10  -1   1   18.15   15.59   1
 -10  -1   2    7.67   11.58   1
 -10  -1   4   42.38   15.23   1
 -10  -1   5   40.20    5.07   1
 -10  -1   5   57.00   15.85   1
 -10  -1   6   35.40   11.19   1
 -10  -1   6    7.51    7.07   1
 -10  -1   7    3.92    9.39   1
 -10  -1   7  -18.23   11.10   1
 -10  -1   8   -4.45   15.49   1
 -10  -1   8  -14.44   12.39   1
 -10  -1   9   39.69   13.86   1
 -10  -1   9   45.43   14.02   1
 -10  -1  10  -16.16   15.68   1
 -10  -1  10   21.16   16.01   1
 -10   0   1    2.86   16.22   1
 -10   0   2   82.26   16.87   1
 -10   0   3    8.76   14.56   1
 -10   0   4   53.88   12.04   1
 -10   0   5   40.07   11.77   1
 -10   0   6   41.09   15.38   1
 -10   0   6   49.42    9.56   1
 -10   0   7  139.95   14.20   1
 -10   0   7  144.48   18.03   1
 -10   0   8    2.89   11.59   1
 -10   0   9   89.11   15.29   1
 -10   0   9   84.27   17.44   1
 -10   0  10   23.72   11.49   1
 -10   0  10   21.34   16.54   1
 -10   1  -1   -9.61   16.37   1
 -10   1   0   43.03   16.92   1
 -10   1   1   21.90   11.51   1
 -10   1   2   55.35   16.37   1
 -10   1   3   94.09   17.07   1
 -10   1   4    0.13    5.51   1
 -10   1   4    5.11   15.68   1
 -10   1   4   -5.02    5.11   1
 -10   1   5  130.19   11.41   1
 -10   1   5  133.63   18.03   1
 -10   1   6   47.61   12.01   1
 -10   1   7  122.54   17.71   1
 -10   1   7  142.09   16.21   1
 -10   1   8  183.33   19.77   1
 -10   1   8  195.16   19.28   1
 -10   1   9   21.62   16.27   1
 -10   1   9    1.25   14.99   1
 -10   1  10  109.41   17.57   1
 -10   2   0   49.14   14.86   1
 -10   2   1   69.06   16.29   1
 -10   2   1   51.98    6.92   1
 -10   2   2   34.57   15.64   1
 -10   2   3   93.32   13.14   1
 -10   2   4   46.10    7.60   1
 -10   2   4   35.76    8.01   1
 -10   2   5   25.91   10.18   1
 -10   2   5   14.29   12.25   1
 -10   2   6  177.96   16.01   1
 -10   2   6  146.17   15.72   1
 -10   2   7  -11.09   15.78   1
 -10   2   7  -20.43   13.38   1
 -10   2   8  109.20   17.35   1
 -10   2   9  130.87   18.76   1
 -10   3  -1  168.74   15.85   1
 -10   3   0   -9.92    8.00   1
 -10   3   0   25.50   15.35   1
 -10   3   1  239.63   12.69   1
 -10   3   1  219.34   17.48   1
 -10   3   2   71.74    6.61   1
 -10   3   2   66.59   16.65   1
 -10   3   3   33.29    8.31   1
 -10   3   3   36.60   16.09   1
 -10   3   3   37.33    6.72   1
 -10   3   4  197.12   19.66   1
 -10   3   4  193.21   13.07   1
 -10   3   5   12.11    9.19   1
 -10   3   5   14.21   15.76   1
 -10   3   6  103.23   17.88   1
 -10   3   8   63.04   16.83   1
 -10   4  -1   49.14   15.84   1
 -10   4   0  189.61   13.22   1
 -10   4   0  182.52   17.56   1
 -10   4   1  -13.54    7.65   1
 -10   4   1   -3.28   15.20   1
 -10   4   2  113.64   17.48   1
 -10   4   2  124.32    9.14   1
 -10   4   3   59.44    6.48   1
 -10   4   3   35.76    8.61   1
 -10   4   3   50.27   14.32   1
 -10   4   4   -4.93    8.66   1
 -10   4   4    7.34   10.73   1
 -10   4   5   79.92   15.20   1
 -10   4   5   83.36   12.05   1
 -10   4   6    6.15   15.23   1
 -10   4   7   76.39   16.26   1
 -10   5  -1   34.69   14.61   1
 -10   5  -1   25.20   10.34   1
 -10   5   0   23.43    9.10   1
 -10   5   0    8.29   13.13   1
 -10   5   1   59.29    9.09   1
 -10   5   1   56.55   15.34   1
 -10   5   2  -10.37    7.66   1
 -10   5   2   -5.20   10.49   1
 -10   5   3   43.82    9.53   1
 -10   5   3   57.46   14.25   1
 -10   5   3   61.31    8.46   1
 -10   5   4   34.69   10.48   1
 -10   5   4   19.10   14.51   1
 -10   5   5   -4.24   10.63   1
 -10   5   5  -18.40   11.07   1
 -10   5   6   22.18   15.17   1
 -10   5   6   -7.40    8.27   1
 -10   6   0    0.44    9.52   1
 -10   6   0   -7.18   13.88   1
 -10   6   1   -6.25   13.95   1
 -10   6   1    8.76    8.94   1
 -10   6   2    5.20    8.71   1
 -10   6   2   18.15   12.27   1
 -10   6   3   -2.46    8.51   1
 -10   6   3   -7.24   14.10   1
 -10   6   3   16.89    8.71   1
 -10   6   4   37.58   14.83   1
 -10   6   4   -0.92    9.62   1
 -10   6   5   31.02   13.26   1
 -10   6   5    2.07   11.03   1
  -9  -8   6    2.53   16.25   1
  -9  -8   7   48.44   13.22   1
  -9  -8   8   51.12   17.02   1
  -9  -8   8   19.45    8.82   1
  -9  -8   9    7.67   15.35   1
  -9  -8   9   14.59   10.31   1
  -9  -8  10   15.52   14.03   1
  -9  -8  10  -10.89   11.09   1
  -9  -7   3   69.39   14.83   1
  -9  -7   4  140.66   18.98   1
  -9  -7   5   47.61   17.94   1
  -9  -7   6  198.81   12.13   1
  -9  -7   6  236.85   21.85   1
  -9  -7   7   65.93   17.54   1
  -9  -7   8  158.76   15.88   1
  -9  -7   8  160.53   12.92   1
  -9  -7   9   82.45   17.43   1
  -9  -7   9   73.27   11.13   1
  -9  -7  10   41.86   12.29   1
  -9  -7  10   48.30   15.43   1
  -9  -7  11   97.42   15.20   1
  -9  -7  11   61.62   13.66   1
  -9  -6   2   39.06   14.00   1
  -9  -6   3   -7.67   12.52   1
  -9  -6   4  105.88   14.82   1
  -9  -6   5  112.57   16.55   1
  -9  -6   6   22.28   17.37   1
  -9  -6   6   -3.84    6.66   1
  -9  -6   7  193.77   12.81   1
  -9  -6   7  224.40   20.67   1
  -9  -6   8   52.13   16.46   1
  -9  -6   8   76.04   10.46   1
  -9  -6   9   66.75   15.36   1
  -9  -6   9   75.69   12.35   1
  -9  -6  10   33.41   10.17   1
  -9  -6  10   39.69   15.25   1
  -9  -6  11   15.37   12.39   1
  -9  -6  12   22.75   14.88   1
  -9  -5   1   14.36   12.81   1
  -9  -5   2   91.97   14.96   1
  -9  -5   3   12.11   12.25   1
  -9  -5   4    8.24   11.77   1
  -9  -5   5   -0.62    4.23   1
  -9  -5   5    6.60   11.82   1
  -9  -5   6   -7.29   11.07   1
  -9  -5   6   12.74    6.35   1
  -9  -5   7   -5.29    7.41   1
  -9  -5   7   -9.18   11.15   1
  -9  -5   8  -10.69    9.29   1
  -9  -5   9   18.75   15.41   1
  -9  -5   9   -2.34   10.80   1
  -9  -5  10    3.50   10.70   1
  -9  -5  10   10.05   12.93   1
  -9  -5  11  -12.46   14.90   1
  -9  -5  11   13.25   12.81   1
  -9  -5  12   -9.24   11.98   1
  -9  -5  12    1.99   10.18   1
  -9  -4   0   76.21   19.38   1
  -9  -4   1  150.31   19.13   1
  -9  -4   2    9.86   11.81   1
  -9  -4   3   55.35   12.50   1
  -9  -4   4   38.44   15.38   1
  -9  -4   5   30.25    5.06   1
  -9  -4   5   48.58   15.89   1
  -9  -4   6   22.09   15.70   1
  -9  -4   6   -1.17    6.07   1
  -9  -4   7   77.62   10.04   1
  -9  -4   7   96.24   15.11   1
  -9  -4   8   14.06   10.43   1
  -9  -4   8   36.36   11.70   1
  -9  -4   9  122.99   17.74   1
  -9  -4   9  103.84   12.23   1
  -9  -4  10    1.02   14.91   1
  -9  -4  11   40.07   15.57   1
  -9  -4  11   25.81   14.02   1
  -9  -4  12   47.20   17.31   1
  -9  -4  12   48.58   13.10   1
  -9  -3  -1  139.24   20.77   1
  -9  -3   0   53.73   18.91   1
  -9  -3   0   46.10    7.88   1
  -9  -3   1   47.47    6.20   1
  -9  -3   1   44.22   17.16   1
  -9  -3   2  114.06   16.87   1
  -9  -3   4   68.39   16.71   1
  -9  -3   5    6.55   16.08   1
  -9  -3   5   -1.08    5.14   1
  -9  -3   6   19.89    7.14   1
  -9  -3   6   46.65   15.85   1
  -9  -3   7   52.85   15.41   1
  -9  -3   7   41.73    9.82   1
  -9  -3   8  107.74   16.19   1
  -9  -3   8  100.60   12.84   1
  -9  -3   9   25.70   14.60   1
  -9  -3   9    4.20   13.78   1
  -9  -3  10  179.83   15.82   1
  -9  -3  10  156.75   19.03   1
  -9  -3  11   14.06   16.50   1
  -9  -3  11   10.18   14.74   1
  -9  -3  12   80.46   19.91   1
  -9  -3  12  114.28   14.75   1
  -9  -2  -2   -7.67   17.73   1
  -9  -2  -1   -9.42   12.28   1
  -9  -2  -1  -11.63    9.28   1
  -9  -2   0    2.50    7.74   1
  -9  -2   0   -1.44   15.96   1
  -9  -2   1   14.44   15.66   1
  -9  -2   1    9.86    5.02   1
  -9  -2   2   34.69   16.61   1
  -9  -2   3   10.18   11.93   1
  -9  -2   4   23.62   16.04   1
  -9  -2   5   51.12   16.44   1
  -9  -2   6   14.98    8.28   1
  -9  -2   7   21.07   15.15   1
  -9  -2   7    6.92   10.26   1
  -9  -2   8   70.39   16.28   1
  -9  -2   8   66.42   13.85   1
  -9  -2   9   12.11   11.07   1
  -9  -2   9   30.91   14.34   1
  -9  -2  10   -4.54   11.67   1
  -9  -2  10  -14.52   15.85   1
  -9  -2  11  117.29   20.14   1
  -9  -2  11  111.94   17.56   1
  -9  -2  12  -22.00   17.35   1
  -9  -2  12  -19.62   11.52   1
  -9  -1  -3   52.42   13.47   1
  -9  -1  -2    9.24   17.02   1
  -9  -1  -1   50.13   18.12   1
  -9  -1  -1   26.94   10.38   1
  -9  -1   0   19.01   12.21   1
  -9  -1   0    0.88    7.69   1
  -9  -1   1  113.00    8.29   1
  -9  -1   1  144.24   18.74   1
  -9  -1   2   33.76   16.27   1
  -9  -1   3   62.73   12.36   1
  -9  -1   4  148.84    8.30   1
  -9  -1   4  169.00   18.98   1
  -9  -1   5   12.25    7.35   1
  -9  -1   6  307.65   21.40   1
  -9  -1   6  266.67   16.98   1
  -9  -1   7   44.62   12.29   1
  -9  -1   7   54.76   16.58   1
  -9  -1   8  100.00   16.80   1
  -9  -1   8  127.69   16.50   1
  -9  -1   9   61.00   16.40   1
  -9  -1  10   57.46   16.37   1
  -9  -1  11    4.24   15.74   1
  -9  -1  11  -10.89   17.16   1
  -9  -1  12   77.09   20.37   1
  -9  -1  12  115.13   17.81   1
  -9   0  -3  -26.83   17.20   1
  -9   0  -3  -13.76   11.43   1
  -9   0  -2   42.64   12.67   1
  -9   0  -2   73.27   17.80   1
  -9   0  -1   12.82   15.97   1
  -9   0  -1  -17.47   10.12   1
  -9   0   0   75.00   17.32   1
  -9   0   0   75.00   10.22   1
  -9   0   1   -0.18    6.43   1
  -9   0   1    5.43   11.51   1
  -9   0   2  326.89   23.50   1
  -9   0   3  152.52   17.29   1
  -9   0   4  208.22   11.83   1
  -9   0   4  260.18   19.68   1
  -9   0   5  548.50   29.98   1
  -9   0   5  518.02   25.04   1
  -9   0   6   60.84   17.94   1
  -9   0   7  313.29   21.59   1
  -9   0   7  349.32   23.92   1
  -9   0   8   91.01   13.36   1
  -9   0   8  110.25   14.07   1
  -9   0   9   81.72   17.54   1
  -9   0   9   64.64   18.49   1
  -9   0  10  268.63   24.26   1
  -9   0  10  216.68   18.25   1
  -9   0  11   -1.23   19.43   1
  -9   0  11   17.64   11.42   1
  -9   0  12   62.41   20.38   1
  -9   0  12   41.86   12.42   1
  -9   1  -4    7.51   16.49   1
  -9   1  -4   26.21   13.82   1
  -9   1  -3   67.57   18.25   1
  -9   1  -3   49.42   14.34   1
  -9   1  -2   10.24   11.90   1
  -9   1  -2  -14.98   16.56   1
  -9   1  -1   40.58   11.34   1
  -9   1   0   23.81    9.76   1
  -9   1   0   51.70   17.11   1
  -9   1   1   67.90   15.33   1
  -9   1   1   42.38    7.94   1
  -9   1   2   -6.97   15.84   1
  -9   1   3  360.62   23.55   1
  -9   1   3  311.52   15.18   1
  -9   1   3  347.08   15.28   1
  -9   1   4  114.28   13.68   1
  -9   1   4   97.61   10.47   1
  -9   1   5   45.97   14.64   1
  -9   1   5   16.73   10.63   1
  -9   1   6  175.30   18.27   1
  -9   1   6  170.04   15.65   1
  -9   1   7   48.16   12.49   1
  -9   1   7   23.52   15.13   1
  -9   1   8   93.70   18.39   1
  -9   1   9   55.20   15.16   1
  -9   1  10  -12.89   15.58   1
  -9   1  10   -4.37   12.92   1
  -9   1  11   27.14   19.59   1
  -9   2  -4  221.71   21.74   1
  -9   2  -4  190.72   18.23   1
  -9   2  -3   -4.62   12.73   1
  -9   2  -3  -13.10   11.80   1
  -9   2  -2  315.06   20.94   1
  -9   2  -2  355.70   24.90   1
  -9   2  -1   98.41   13.29   1
  -9   2  -1   96.63   17.89   1
  -9   2   0   30.58    9.95   1
  -9   2   0   53.58   12.30   1
  -9   2   1   99.40   10.77   1
  -9   2   1   89.87    8.91   1
  -9   2   2   27.25    6.79   1
  -9   2   2   26.52   11.54   1
  -9   2   2   20.79    5.38   1
  -9   2   3  108.16   17.47   1
  -9   2   3   99.40    8.77   1
  -9   2   3  119.03   10.69   1
  -9   2   4    4.00   15.28   1
  -9   2   5   42.25   14.95   1
  -9   2   6    4.54   14.65   1
  -9   2   7   16.24   15.88   1
  -9   2   8    0.86   14.86   1
  -9   2   9   26.32   15.49   1
  -9   2  10   14.75   14.98   1
  -9   3  -4   13.18   13.14   1
  -9   3  -4   51.98   16.73   1
  -9   3  -3  159.77   16.94   1
  -9   3  -3  175.03   18.79   1
  -9   3  -2   58.22   14.80   1
  -9   3  -2   23.62   13.12   1
  -9   3  -1  121.22   13.65   1
  -9   3  -1  149.33   17.11   1
  -9   3   0  299.29   22.49   1
  -9   3   0  306.60   18.21   1
  -9   3   1   -6.55   13.77   1
  -9   3   1   -6.45    7.32   1
  -9   3   2  271.59   14.17   1
  -9   3   2  287.64   21.71   1
  -9   3   2  282.91   14.13   1
  -9   3   3   82.99    9.66   1
  -9   3   3   59.44   12.03   1
  -9   3   3   73.96    7.05   1
  -9   3   4   68.89   10.13   1
  -9   3   4   84.27   16.34   1
  -9   3   4   75.34    6.25   1
  -9   3   5   48.58   16.59   1
  -9   3   6  -15.05   15.52   1
  -9   3   7   -0.17    5.90   1
  -9   3   7    4.16   10.40   1
  -9   3   8   33.76   15.34   1
  -9   3   9   17.56   14.25   1
  -9   3  10   25.91   10.99   1
  -9   4  -4    8.07   14.26   1
  -9   4  -4   -2.10   13.51   1
  -9   4  -3   47.33   16.24   1
  -9   4  -3   48.58   14.22   1
  -9   4  -2  179.02   16.59   1
  -9   4  -2  173.45   18.70   1
  -9   4  -1   84.64   16.01   1
  -9   4   0  146.17   13.78   1
  -9   4   0  177.96   14.94   1
  -9   4   1  454.97   20.48   1
  -9   4   1  466.99   27.23   1
  -9   4   1  471.76   21.72   1
  -9   4   2  127.69   10.62   1
  -9   4   2  125.66   10.99   1
  -9   4   2  129.73   17.77   1
  -9   4   3  189.61   11.84   1
  -9   4   3  181.17   13.46   1
  -9   4   3  195.16   20.12   1
  -9   4   4    7.51    7.12   1
  -9   4   4   -6.71    8.50   1
  -9   4   4   10.50   14.26   1
  -9   4   5   31.25   14.09   1
  -9   4   5   44.89    7.37   1
  -9   4   6   -0.48    7.31   1
  -9   4   7   20.61   14.98   1
  -9   4   7   12.46    7.70   1
  -9   4   8   -0.32   14.88   1
  -9   4   8   37.33    9.16   1
  -9   4   9   19.71    9.50   1
  -9   4   9   32.04   11.21   1
  -9   4  10   12.11   10.58   1
  -9   5  -4   39.69   11.21   1
  -9   5  -4   10.11   13.48   1
  -9   5  -3  -13.03   12.49   1
  -9   5  -2   32.38   13.77   1
  -9   5  -1   35.28   14.61   1
  -9   5   0   16.73   14.07   1
  -9   5   0   -1.64    9.37   1
  -9   5   0    2.89    5.98   1
  -9   5   1   29.48   13.68   1
  -9   5   1   38.81    8.10   1
  -9   5   1   34.22    9.13   1
  -9   5   2   46.65   15.03   1
  -9   5   2   18.40    9.01   1
  -9   5   2    0.44    8.45   1
  -9   5   3  180.90   12.37   1
  -9   5   3  166.93   15.50   1
  -9   5   3  179.29   13.93   1
  -9   5   4   -3.69    7.91   1
  -9   5   5   13.76   14.02   1
  -9   5   5   -2.07    7.98   1
  -9   5   6    4.33    8.78   1
  -9   5   6    9.92   10.40   1
  -9   5   7   13.32   15.11   1
  -9   5   8  -14.90   14.90   1
  -9   5   9   40.96   13.95   1
  -9   6  -4    4.00    9.72   1
  -9   6  -3    8.01   10.02   1
  -9   6  -2   28.09   10.18   1
  -9   6  -2   19.36    5.72   1
  -9   6  -1    9.61    9.55   1
  -9   6  -1   -9.24    6.69   1
  -9   6   0   20.88    8.13   1
  -9   6   0   23.04   10.27   1
  -9   6   1   20.98    9.98   1
  -9   6   1   21.16   13.89   1
  -9   6   2    2.40    9.92   1
  -9   6   2    0.48   10.13   1
  -9   6   3   92.93   16.97   1
  -9   6   3   83.72   11.35   1
  -9   6   3  101.81   13.12   1
  -9   6   4   -1.25    8.18   1
  -9   6   4   -9.00   14.82   1
  -9   6   5   75.86   16.37   1
  -9   6   5   42.77   13.47   1
  -9   6   5   55.65   10.74   1
  -9   6   6    8.58   10.84   1
  -9   6   6    5.11   10.08   1
  -9   6   7   53.14   11.66   1
  -9   6   7   52.85   15.99   1
  -9   6   8   63.04   16.99   1
  -9   6   8   56.55   12.03   1
  -9   7  -4   54.76   11.54   1
  -9   7  -3   17.98   12.64   1
  -9   7  -2    5.20   13.86   1
  -9   7  -2    4.37    7.11   1
  -9   7  -2  -11.16   12.96   1
  -9   7  -1   -0.85   10.93   1
  -9   7  -1    2.43   12.32   1
  -9   7   0   13.62    9.45   1
  -9   7   0   -5.34    8.69   1
  -9   7   0   22.94   10.83   1
  -9   7   1   74.48   11.74   1
  -9   7   1   81.36   14.97   1
  -9   7   1   83.17   10.94   1
  -9   7   2   39.82   11.36   1
  -9   7   2   41.22   14.25   1
  -9   7   3   95.06   15.99   1
  -9   7   3   98.01   13.66   1
  -9   7   3   92.16   11.14   1
  -9   7   4  164.61   18.22   1
  -9   7   4  161.54   14.24   1
  -9   7   4  167.70   13.99   1
  -9   7   5    1.23    9.86   1
  -9   7   5   13.18   10.74   1
  -9   7   5   -6.45   14.63   1
  -9   7   6  161.29   14.73   1
  -9   7   6  169.26   18.21   1
  -9   7   6  138.06   16.92   1
  -9   7   7   16.65   14.85   1
  -9   7   7   12.46   11.15   1
  -9   8  -3   21.53   10.95   1
  -9   8  -2    8.41   12.53   1
  -9   8  -2   11.63   12.48   1
  -9   8  -1   11.76   12.62   1
  -9   8  -1   -1.44    9.41   1
  -9   8   0    3.92    8.43   1
  -9   8   0   27.25   12.01   1
  -9   8   0   -7.78   11.16   1
  -9   8   1   28.62   11.13   1
  -9   8   1   53.00   14.12   1
  -9   8   2   76.04   13.25   1
  -9   8   2   64.48   15.26   1
  -9   8   2   73.10   12.83   1
  -9   8   3   10.24   11.58   1
  -9   8   3  -17.98   14.59   1
  -9   8   3    8.35   11.79   1
  -9   8   4   50.55   10.38   1
  -9   8   4   28.41   14.60   1
  -9   8   4   34.46   10.10   1
  -9   8   5   47.75   11.75   1
  -9   8   5   48.72   11.45   1
  -9   9  -2    2.69   11.81   1
  -9   9  -2   33.06   12.31   1
  -9   9  -1   76.21   13.79   1
  -9   9  -1   79.74   11.97   1
  -9   9  -1   82.45   13.62   1
  -9   9   0   87.42   12.34   1
  -9   9   0  120.78   14.73   1
  -9   9   0  105.27   13.54   1
  -9   9   1    7.34   12.25   1
  -9   9   1   -7.90    8.65   1
  -9   9   1  -19.62   14.00   1
  -9   9   2   99.00   14.92   1
  -9   9   2   98.60   14.10   1
  -9   9   2   91.78   13.60   1
  -9   9   3    9.86    9.48   1
  -8 -10   6   44.62   15.50   1
  -8 -10   7   33.64   16.12   1
  -8 -10   7    0.59    9.22   1
  -8 -10   8  -12.53    9.35   1
  -8 -10   8    7.73   15.12   1
  -8 -10   9   30.58    8.74   1
  -8 -10   9   23.72   11.10   1
  -8 -10  10   71.74   13.72   1
  -8 -10  10   85.56   16.28   1
  -8  -9   3   17.47   18.14   1
  -8  -9   4   57.00   14.04   1
  -8  -9   6   15.44   16.58   1
  -8  -9   6   -7.90    8.09   1
  -8  -9   7   23.23   16.00   1
  -8  -9   7   -6.00    9.11   1
  -8  -9   8   27.04   11.96   1
  -8  -9   8   45.29    9.15   1
  -8  -9   9    8.76    9.24   1
  -8  -9   9   30.47   14.90   1
  -8  -9  10   11.63   12.82   1
  -8  -9  10   11.02   14.08   1
  -8  -9  11   29.92   11.92   1
  -8  -9  12   11.83   13.35   1
  -8  -9  12    4.88   14.54   1
  -8  -8   2   21.25   19.09   1
  -8  -8   3  251.22   24.41   1
  -8  -8   4   35.28   18.41   1
  -8  -8   5  220.23   21.67   1
  -8  -8   5  207.94   12.69   1
  -8  -8   6  230.13   18.20   1
  -8  -8   6  232.56   14.34   1
  -8  -8   7  110.46   12.19   1
  -8  -8   7  163.84   16.64   1
  -8  -8   8  293.78   18.85   1
  -8  -8   8  351.94   24.01   1
  -8  -8   9   67.90   13.18   1
  -8  -8   9  106.92   16.54   1
  -8  -8  10   51.12   13.87   1
  -8  -8  10   62.57   14.40   1
  -8  -8  11    5.66   13.23   1
  -8  -8  11    3.57   14.02   1
  -8  -8  12   14.90   14.05   1
  -8  -8  12   29.81   13.87   1
  -8  -8  13   24.90   16.27   1
  -8  -8  13   19.71   13.68   1
  -8  -7   0  -22.18   14.70   1
  -8  -7   1   71.23   10.13   1
  -8  -7   2  100.40   19.84   1
  -8  -7   2   68.89    9.63   1
  -8  -7   3   19.71   17.94   1
  -8  -7   4  127.69   19.21   1
  -8  -7   5   51.98   17.45   1
  -8  -7   5   27.46    7.55   1
  -8  -7   6   42.64   16.33   1
  -8  -7   6   16.97    8.24   1
  -8  -7   7  157.00   12.78   1
  -8  -7   7  168.22   18.68   1
  -8  -7   8   52.27   11.13   1
  -8  -7   8   82.26   16.14   1
  -8  -7   9   59.60   12.82   1
  -8  -7   9   34.46   15.14   1
  -8  -7  10    0.94   11.47   1
  -8  -7  10    6.76   10.19   1
  -8  -7  11    9.99   13.59   1
  -8  -7  11    9.30   14.46   1
  -8  -7  12   27.77   12.75   1
  -8  -7  12   19.45   11.64   1
  -8  -7  13   47.75   13.41   1
  -8  -7  13   48.16   13.74   1
  -8  -6  -1   81.72   19.71   1
  -8  -6  -1   77.26   12.31   1
  -8  -6   0   35.52   10.37   1
  -8  -6   0   39.56   19.75   1
  -8  -6   2   14.75   17.28   1
  -8  -6   2   26.11    6.95   1
  -8  -6   3    2.10   15.43   1
  -8  -6   4   -2.76   11.39   1
  -8  -6   5    5.71   11.09   1
  -8  -6   5    3.92    6.30   1
  -8  -6   6    2.72    7.23   1
  -8  -6   7    1.37    8.45   1
  -8  -6   7   24.50   11.19   1
  -8  -6   8   -8.94   10.58   1
  -8  -6   8  -15.05   11.02   1
  -8  -6   9    8.76   12.08   1
  -8  -6   9   10.89   11.62   1
  -8  -6  10    3.65   13.18   1
  -8  -6  10   21.72   14.17   1
  -8  -6  11   14.44   14.59   1
  -8  -6  11   29.48   14.44   1
  -8  -6  12   33.06   15.76   1
  -8  -6  12    6.66   13.73   1
  -8  -6  13  -10.82   17.57   1
  -8  -6  13   23.14   13.37   1
  -8  -6  14    4.45   18.44   1
  -8  -5  -2  109.83   14.04   1
  -8  -5  -1   19.45   19.49   1
  -8  -5  -1  -23.04   10.27   1
  -8  -5   0  130.19   11.41   1
  -8  -5   0  133.17   20.54   1
  -8  -5   1   -0.92    7.41   1
  -8  -5   1    9.00   17.40   1
  -8  -5   2   22.56    6.65   1
  -8  -5   2   22.94   12.45   1
  -8  -5   3   17.81   12.32   1
  -8  -5   4   59.29   16.63   1
  -8  -5   4   56.10    5.69   1
  -8  -5   5    6.60   15.73   1
  -8  -5   5    4.67    6.22   1
  -8  -5   6  111.09   10.12   1
  -8  -5   6  157.00   18.04   1
  -8  -5   7   64.64   15.92   1
  -8  -5   7   44.76    9.90   1
  -8  -5   8  208.80   16.18   1
  -8  -5   8  212.28   19.52   1
  -8  -5   9  126.34   17.76   1
  -8  -5   9  133.63   15.49   1
  -8  -5  10   77.62   16.21   1
  -8  -5  11  127.24   18.50   1
  -8  -5  11  110.88   15.80   1
  -8  -5  12  -19.36   14.96   1
  -8  -5  12    4.20   18.04   1
  -8  -5  13   46.79   18.47   1
  -8  -5  13   69.89   15.88   1
  -8  -5  14   75.34   21.35   1
  -8  -5  14   47.61   15.59   1
  -8  -4  -3   -0.38   12.56   1
  -8  -4  -3    3.69   13.21   1
  -8  -4  -2   94.67   12.84   1
  -8  -4  -2  113.64   17.48   1
  -8  -4  -1    7.18   10.45   1
  -8  -4  -1   41.86   17.73   1
  -8  -4   0   11.90   18.49   1
  -8  -4   0   20.70    8.65   1
  -8  -4   1   39.44   17.46   1
  -8  -4   1   44.62    7.62   1
  -8  -4   2    0.26    4.91   1
  -8  -4   2   24.70   12.62   1
  -8  -4   3   28.20   16.78   1
  -8  -4   5   85.93    7.79   1
  -8  -4   5  104.65   16.78   1
  -8  -4   6   17.14    7.62   1
  -8  -4   6   33.87   11.17   1
  -8  -4   7  223.50   17.94   1
  -8  -4   7  245.24   15.35   1
  -8  -4   8   85.56   14.06   1
  -8  -4   8  107.12   15.94   1
  -8  -4   9  209.09   18.80   1
  -8  -4   9  208.51   16.46   1
  -8  -4  10  198.25   19.71   1
  -8  -4  10  216.68   20.31   1
  -8  -4  11   53.73   18.91   1
  -8  -4  11   19.98   15.11   1
  -8  -4  12  204.78   20.03   1
  -8  -4  12  213.16   23.94   1
  -8  -4  13   34.11   20.21   1
  -8  -4  13    4.41   14.03   1
  -8  -4  14   38.81   20.56   1
  -8  -4  14    8.88   14.90   1
  -8  -3  -4   -5.38   11.92   1
  -8  -3  -4  -36.12   20.43   1
  -8  -3  -3   48.30   19.46   1
  -8  -3  -2   10.05   10.71   1
  -8  -3  -2   26.83   17.82   1
  -8  -3  -1   26.42    9.77   1
  -8  -3  -1   43.96   13.66   1
  -8  -3   0    7.24    8.72   1
  -8  -3   0   45.56   17.55   1
  -8  -3   1   32.72    6.86   1
  -8  -3   1   20.52   18.75   1
  -8  -3   2   63.36   13.53   1
  -8  -3   3    7.51   15.78   1
  -8  -3   4    4.80    4.73   1
  -8  -3   5  118.37   16.10   1
  -8  -3   5   94.67    8.56   1
  -8  -3   6   69.72   15.53   1
  -8  -3   6   54.46    9.30   1
  -8  -3   7   13.91   14.40   1
  -8  -3   7    7.45   10.54   1
  -8  -3   8  137.12   15.93   1
  -8  -3   8  131.10   17.86   1
  -8  -3   9   61.78   12.42   1
  -8  -3   9   83.91   17.04   1
  -8  -3  10   11.16   15.30   1
  -8  -3  11  129.05   17.49   1
  -8  -3  11  123.88   20.48   1
  -8  -3  12   35.40   18.09   1
  -8  -3  12   39.82   16.15   1
  -8  -3  13   31.02   15.26   1
  -8  -3  14   56.70   15.96   1
  -8  -3  14   39.94   16.05   1
  -8  -2  -4  -30.14   18.89   1
  -8  -2  -4   -2.46   13.50   1
  -8  -2  -3    9.80   13.21   1
  -8  -2  -3   15.29   12.75   1
  -8  -2  -2   68.56   13.41   1
  -8  -2  -2   90.06   18.79   1
  -8  -2  -1   45.70   17.71   1
  -8  -2  -1   48.72   10.89   1
  -8  -2   0  378.69   24.91   1
  -8  -2   0  282.58   17.48   1
  -8  -2   1  484.88   28.19   1
  -8  -2   1  428.08   19.45   1
  -8  -2   2   53.73   16.86   1
  -8  -2   3  762.86   37.01   1
  -8  -2   4  121.00   12.10   1
  -8  -2   5  122.54    9.96   1
  -8  -2   5  128.14   17.21   1
  -8  -2   6  169.00   17.94   1
  -8  -2   6  144.00   13.20   1
  -8  -2   7  135.96   13.76   1
  -8  -2   7  123.88   14.02   1
  -8  -2   8   45.16   15.19   1
  -8  -2   9   95.06   18.14   1
  -8  -2   9   86.49   16.55   1
  -8  -2  10   -5.48   14.98   1
  -8  -2  10    8.88   13.17   1
  -8  -2  11  -16.24   19.18   1
  -8  -2  12   90.82   16.77   1
  -8  -2  12   60.22   21.88   1
  -8  -2  13   70.39   20.98   1
  -8  -2  13   80.46   17.58   1
  -8  -2  14    0.67   14.71   1
  -8  -2  14    8.41   15.08   1
  -8  -1  -5  -10.18   15.44   1
  -8  -1  -5  -13.10   17.81   1
  -8  -1  -4   25.10   18.14   1
  -8  -1  -4   26.01   13.77   1
  -8  -1  -3   68.39   18.69   1
  -8  -1  -3   72.08   14.26   1
  -8  -1  -2   16.73   11.45   1
  -8  -1  -2   42.25   13.00   1
  -8  -1  -1  216.97   21.51   1
  -8  -1  -1  219.93   16.31   1
  -8  -1   0  180.36   13.16   1
  -8  -1   0  209.96   20.29   1
  -8  -1   1  165.38   10.55   1
  -8  -1   1  204.20   19.43   1
  -8  -1   2  611.08   31.15   1
  -8  -1   3   16.16   11.66   1
  -8  -1   4 1027.20   44.23   1
  -8  -1   4  956.66   39.59   1
  -8  -1   5  613.06   30.70   1
  -8  -1   5  540.56   26.04   1
  -8  -1   6  312.94   19.11   1
  -8  -1   6  284.93   19.24   1
  -8  -1   7  552.25   28.20   1
  -8  -1   7  591.46   29.18   1
  -8  -1   9  157.00   20.80   1
  -8  -1   9  176.62   19.14   1
  -8  -1  10   57.76   19.15   1
  -8  -1  10   44.76   14.72   1
  -8  -1  11   45.02   20.80   1
  -8  -1  11   45.16   15.86   1
  -8  -1  12   35.76   15.79   1
  -8  -1  12   34.69   20.38   1
  -8  -1  13  -10.56   15.01   1
  -8  -1  13   15.13   20.46   1
  -8   0  -5  -21.72   15.75   1
  -8   0  -5   23.23   16.87   1
  -8   0  -4   57.15   18.75   1
  -8   0  -4   51.98   13.70   1
  -8   0  -2   17.31   17.14   1
  -8   0  -2  -11.70   11.90   1
  -8   0  -1   64.64   11.74   1
  -8   0  -1   36.36   16.88   1
  -8   0   0  190.72   14.09   1
  -8   0   0  205.06   16.32   1
  -8   0   1   63.52   16.10   1
  -8   0   1   71.23    8.61   1
  -8   0   2   12.39   15.63   1
  -8   0   3  349.32   19.81   1
  -8   0   3  319.69   15.02   1
  -8   0   4   78.85    9.95   1
  -8   0   5  235.62   15.96   1
  -8   0   5  208.51   16.46   1
  -8   0   6  239.94   19.21   1
  -8   0   6  269.62   19.05   1
  -8   0   7   20.98   14.75   1
  -8   0   8   85.56   13.13   1
  -8   0   8   79.39   18.89   1
  -8   0   9   -7.18   14.90   1
  -8   0   9   -6.15   18.40   1
  -8   0  10   -4.49   10.85   1
  -8   0  10   42.77   20.67   1
  -8   0  11    4.84   11.22   1
  -8   0  11  -12.46   14.90   1
  -8   0  12   -9.30   21.23   1
  -8   0  12   -2.13   11.01   1
  -8   0  13   27.04   13.62   1
  -8   0  13   25.40   18.65   1
  -8   1  -6   12.82   16.11   1
  -8   1  -6   -4.58   16.78   1
  -8   1  -5  110.46   18.50   1
  -8   1  -5  141.85   20.49   1
  -8   1  -4   40.07   13.29   1
  -8   1  -4    9.61   14.88   1
  -8   1  -3   91.58   18.57   1
  -8   1  -3   85.56   15.73   1
  -8   1  -2  310.11   19.72   1
  -8   1  -2  294.47   22.99   1
  -8   1  -1   74.13   16.88   1
  -8   1  -1   43.03   12.20   1
  -8   1   0  161.80   13.48   1
  -8   1   0  179.29   15.00   1
  -8   1   1   43.96    8.88   1
  -8   1   1   63.20   15.74   1
  -8   1   2    0.06    5.94   1
  -8   1   2    1.23    4.77   1
  -8   1   2   11.22   14.14   1
  -8   1   2   -7.73    4.95   1
  -8   1   2   -0.52    4.06   1
  -8   1   3   10.63    8.22   1
  -8   1   3   10.76   10.30   1
  -8   1   4   29.27   14.61   1
  -8   1   5   14.06   10.72   1
  -8   1   6  146.17   14.02   1
  -8   1   7   14.36   11.22   1
  -8   1   8    9.30   14.58   1
  -8   1   9   16.24   14.83   1
  -8   1  10   48.58   16.31   1
  -8   1  11    5.81   15.04   1
  -8   1  12   11.49   15.12   1
  -8   1  13    7.84   11.09   1
  -8   1  13    7.90   19.33   1
  -8   2  -6  183.06   21.11   1
  -8   2  -6  180.63   17.47   1
  -8   2  -5   15.29   16.42   1
  -8   2  -5   28.84   16.75   1
  -8   2  -4  103.63   18.53   1
  -8   2  -4   85.93   17.06   1
  -8   2  -3  220.23   18.10   1
  -8   2  -3  220.82   20.51   1
  -8   2  -2   58.98   12.29   1
  -8   2  -2   53.14   13.56   1
  -8   2  -1  666.67   31.50   1
  -8   2  -1  668.74   31.03   1
  -8   2   0   -4.88   14.59   1
  -8   2   0    1.56   10.25   1
  -8   2   1  205.35   13.76   1
  -8   2   1  201.07   18.15   1
  -8   2   2  163.33   17.13   1
  -8   2   2  153.76    9.92   1
  -8   2   2  145.68    9.17   1
  -8   2   3   22.47   10.52   1
  -8   2   4   14.36   14.55   1
  -8   2   5   36.84   13.72   1
  -8   2   6   28.52   10.79   1
  -8   2   7   76.56    7.35   1
  -8   2   7   76.56   15.75   1
  -8   2   8   42.25   15.47   1
  -8   2   8    6.97    7.81   1
  -8   2   9   34.46   15.85   1
  -8   2  10   58.83   12.12   1
  -8   2  11    5.02   14.16   1
  -8   3  -6   27.35   15.79   1
  -8   3  -5  282.24   22.85   1
  -8   3  -5  301.02   22.21   1
  -8   3  -4    1.46   10.53   1
  -8   3  -4   48.86   15.80   1
  -8   3  -3  307.65   21.40   1
  -8   3  -3  335.26   22.70   1
  -8   3  -2  218.15   19.50   1
  -8   3  -2  203.63   17.12   1
  -8   3  -1   54.91   15.12   1
  -8   3   0  175.83   17.50   1
  -8   3   1   -4.00    8.16   1
  -8   3   1   -8.35   14.51   1
  -8   3   1   -0.88    5.92   1
  -8   3   2   45.56   14.45   1
  -8   3   2   56.40    7.96   1
  -8   3   2   51.55    8.04   1
  -8   3   3   32.26    9.43   1
  -8   3   3   38.32    6.56   1
  -8   3   3   56.85   11.01   1
  -8   3   4   79.39    7.48   1
  -8   3   4   76.74   15.42   1
  -8   3   5   25.20    6.93   1
  -8   3   5   18.58   14.74   1
  -8   3   6  241.18   13.67   1
  -8   3   6  252.49   20.02   1
  -8   3   7   11.97   15.09   1
  -8   3   8  201.64   19.60   1
  -8   3   8  175.30   13.24   1
  -8   3   9   78.50   12.76   1
  -8   3   9   95.45   12.11   1
  -8   3  10   10.37   11.46   1
  -8   3  10   37.45   11.63   1
  -8   4  -6  -31.81   14.44   1
  -8   4  -5   -6.71   15.38   1
  -8   4  -5    5.02   10.71   1
  -8   4  -4   13.54   14.79   1
  -8   4  -4    9.30   10.68   1
  -8   4  -3  114.06   15.38   1
  -8   4  -2   41.22   14.38   1
  -8   4  -1  -15.21   14.20   1
  -8   4  -1    9.06    4.58   1
  -8   4   0   41.22   14.77   1
  -8   4   0   33.76    6.74   1
  -8   4   1   23.14    8.47   1
  -8   4   1   31.70    7.32   1
  -8   4   2   -6.20    7.97   1
  -8   4   2   -0.52    9.62   1
  -8   4   2   -5.06    9.05   1
  -8   4   3   39.44   14.44   1
  -8   4   3   49.56    8.31   1
  -8   4   3   36.36   10.13   1
  -8   4   4  154.26   14.41   1
  -8   4   4  159.26   11.36   1
  -8   4   5   12.18    8.45   1
  -8   4   5    0.59   13.40   1
  -8   4   6   43.69   11.63   1
  -8   4   6   60.22    9.47   1
  -8   4   7  171.61   19.13   1
  -8   4   7  135.26   12.33   1
  -8   4   8    4.45   10.63   1
  -8   4   8    5.29   10.67   1
  -8   4   9   24.21   11.22   1
  -8   4  10   64.96   13.54   1
  -8   4  11   27.25   13.57   1
  -8   5  -6   31.36   16.91   1
  -8   5  -6   28.84   12.14   1
  -8   5  -4   19.71   13.76   1
  -8   5  -3   51.55   14.65   1
  -8   5  -2   12.04   12.77   1
  -8   5  -1  331.97   19.68   1
  -8   5  -1  296.53   15.15   1
  -8   5   0  116.86   13.84   1
  -8   5   0  139.00   13.44   1
  -8   5   0  131.79   11.48   1
  -8   5   1   34.69    9.54   1
  -8   5   1   24.50   10.39   1
  -8   5   1   30.14    9.88   1
  -8   5   2  386.52   20.05   1
  -8   5   2  392.83   24.18   1
  -8   5   2  410.06   21.46   1
  -8   5   3   93.51   16.05   1
  -8   5   3   85.56   10.18   1
  -8   5   3   59.60   12.20   1
  -8   5   4  416.98   24.91   1
  -8   5   4  403.61   20.49   1
  -8   5   5  317.91   17.12   1
  -8   5   5  307.65   22.45   1
  -8   5   6  170.30   13.83   1
  -8   5   6  180.90   18.83   1
  -8   5   7  282.91   21.87   1
  -8   5   7  268.63   17.37   1
  -8   5   8   21.72   12.40   1
  -8   5   8   24.30   11.54   1
  -8   5   9  -20.43   12.11   1
  -8   5  10   68.06   14.19   1
  -8   6  -6   46.51   14.19   1
  -8   6  -5   36.72   12.48   1
  -8   6  -4   42.90   13.62   1
  -8   6  -4   29.92    6.02   1
  -8   6  -3   -6.40    6.38   1
  -8   6  -3   -2.40   11.84   1
  -8   6  -2   72.42    8.51   1
  -8   6  -2   79.03   13.69   1
  -8   6  -1    1.61    7.98   1
  -8   6  -1    9.86   12.94   1
  -8   6  -1    3.88   10.64   1
  -8   6   0  200.51   17.28   1
  -8   6   0  177.96   13.61   1
  -8   6   0  199.66   14.70   1
  -8   6   1   85.01   12.17   1
  -8   6   1   79.03   11.20   1
  -8   6   1   87.24   15.32   1
  -8   6   2   40.32   11.18   1
  -8   6   2   49.28   11.51   1
  -8   6   2   33.99   14.57   1
  -8   6   3  496.84   27.64   1
  -8   6   3  471.32   25.18   1
  -8   6   3  497.74   24.09   1
  -8   6   4   79.03   16.36   1
  -8   6   4   52.85   14.39   1
  -8   6   5  129.05   13.40   1
  -8   6   5  116.42   17.26   1
  -8   6   6  224.40   20.07   1
  -8   6   6  195.44   14.82   1
  -8   6   7  -23.04   15.65   1
  -8   6   7   -9.73   11.92   1
  -8   6   8  130.19   15.75   1
  -8   6   9   47.89   12.73   1
  -8   7  -6  -27.56   13.44   1
  -8   7  -5   64.00    8.48   1
  -8   7  -4   37.58   12.75   1
  -8   7  -3   15.05   10.86   1
  -8   7  -3    3.76    7.53   1
  -8   7  -2  105.06   14.14   1
  -8   7  -2   95.06   10.53   1
  -8   7  -1   72.93   10.25   1
  -8   7  -1   53.44   12.28   1
  -8   7   0   10.56   11.64   1
  -8   7   0    3.57   10.17   1
  -8   7   0   -6.81    9.60   1
  -8   7   1  197.68   16.87   1
  -8   7   1  196.56   13.46   1
  -8   7   1  168.48   14.02   1
  -8   7   2  253.45   17.83   1
  -8   7   2  237.16   19.71   1
  -8   7   2  235.01   17.17   1
  -8   7   3   15.68   13.86   1
  -8   7   4  132.94   14.99   1
  -8   7   4  121.66   14.12   1
  -8   7   4  122.99   13.09   1
  -8   7   5   63.04   15.88   1
  -8   7   5   53.00   11.36   1
  -8   7   5   63.20   12.40   1
  -8   7   6  100.60   14.04   1
  -8   7   7   92.54   15.20   1
  -8   7   8   31.36   14.00   1
  -8   8  -6  205.92   16.65   1
  -8   8  -5   33.99    8.86   1
  -8   8  -5   31.02   10.81   1
  -8   8  -4   95.26   10.54   1
  -8   8  -4   95.06   14.24   1
  -8   8  -3  176.62   13.29   1
  -8   8  -3  192.10   16.08   1
  -8   8  -2  -16.65   14.28   1
  -8   8  -2    9.00   10.56   1
  -8   8  -2    5.90   11.76   1
  -8   8  -1   74.65   12.10   1
  -8   8  -1   66.91   11.94   1
  -8   8  -1   72.08   13.24   1
  -8   8   0   77.09   13.87   1
  -8   8   0   90.63   13.71   1
  -8   8   0   87.61   12.92   1
  -8   8   1    2.37   11.86   1
  -8   8   1   11.29    9.68   1
  -8   8   2   84.27   13.40   1
  -8   8   2  101.61   15.93   1
  -8   8   2  131.10   15.34   1
  -8   8   3   29.81   12.89   1
  -8   8   3   34.22   13.57   1
  -8   8   4   16.16   13.43   1
  -8   8   4   -1.80   12.38   1
  -8   8   4   25.10   12.53   1
  -8   8   5   24.21   12.89   1
  -8   8   5   -6.10   14.08   1
  -8   8   5   -0.16   14.82   1
  -8   8   6   16.81   12.87   1
  -8   8   6   -3.88   10.99   1
  -8   8   7  -16.65   13.95   1
  -8   9  -5  335.26   19.04   1
  -8   9  -5  334.52   19.75   1
  -8   9  -4   61.94   12.28   1
  -8   9  -4   44.22   10.64   1
  -8   9  -3   81.90   11.76   1
  -8   9  -3  117.94   17.16   1
  -8   9  -3   70.90   13.14   1
  -8   9  -2  262.76   18.16   1
  -8   9  -2  294.81   20.26   1
  -8   9  -2  277.22   18.32   1
  -8   9  -1   21.34   11.73   1
  -8   9  -1  -13.47    9.47   1
  -8   9   0  196.00   17.08   1
  -8   9   0  190.99   16.58   1
  -8   9   0  196.84   16.84   1
  -8   9   1  109.20   14.84   1
  -8   9   1   77.97   13.24   1
  -8   9   1   92.35   14.61   1
  -8   9   2  -13.18   13.29   1
  -8   9   2    1.44   12.17   1
  -8   9   3   30.69   11.86   1
  -8   9   3   23.04   14.21   1
  -8   9   3   12.18   12.28   1
  -8   9   4   -3.50   14.29   1
  -8   9   5   13.10   12.67   1
  -8   9   5    5.52   14.43   1
  -8   9   5    6.71   13.21   1
  -8   9   6   11.02   13.55   1
  -8  10  -4   57.46   17.28   1
  -8  10  -4   29.92   10.50   1
  -8  10  -4   43.30   11.32   1
  -8  10  -3  128.14   16.07   1
  -8  10  -3  118.16   13.48   1
  -8  10  -3  135.96   13.29   1
  -8  10  -2   30.80   12.65   1
  -8  10  -2   21.44   10.83   1
  -8  10  -1  159.26   15.14   1
  -8  10  -1  150.31   16.43   1
  -8  10  -1  150.06   17.39   1
  -8  10   0   38.81   13.46   1
  -8  10   1   73.44   13.88   1
  -8  10   1   58.06   14.78   1
  -8  10   1   75.52   12.69   1
  -8  10   2   11.16   13.76   1
  -8  10   2    8.82   11.88   1
  -8  10   3   19.54   13.35   1
  -8  10   3   11.76   13.65   1
  -8  10   4   -5.20   13.91   1
  -8  10   4  -13.84   12.50   1
  -8  11  -2   -2.31   12.40   1
  -8  11  -2    1.30   10.74   1
  -8  11  -2   14.67   10.95   1
  -8  11  -1   11.83   13.62   1
  -8  11  -1   22.28    9.16   1
  -8  11  -1   20.52   14.41   1
  -8  11   0   -2.28   12.53   1
  -8  11   0   11.76    9.74   1
  -8  11   0   18.66   12.96   1
  -8  11   1    0.76   14.08   1
  -8  11   1   16.48   11.12   1
  -8  11   1   -2.02   12.84   1
  -7 -11   5  -15.60   12.72   1
  -7 -11   6  109.20   12.33   1
  -7 -11   6  100.60   19.26   1
  -7 -11   7   98.01   17.23   1
  -7 -11   7  104.65   13.09   1
  -7 -11   8   12.39   15.70   1
  -7 -11   9  144.48   15.39   1
  -7 -11   9  140.66   17.55   1
  -7 -11  10   31.47   13.35   1
  -7 -11  11   85.38   14.60   1
  -7 -10   2   61.78   20.59   1
  -7 -10   3   13.69   17.91   1
  -7 -10   4   90.44   18.64   1
  -7 -10   5   24.60   17.36   1
  -7 -10   6   38.44   10.42   1
  -7 -10   6   51.55   17.09   1
  -7 -10   7   80.10   12.53   1
  -7 -10   7   82.45   11.44   1
  -7 -10   8   30.80   12.10   1
  -7 -10   9   15.29    9.23   1
  -7 -10  10   26.01   11.83   1
  -7 -10  10    1.80   13.29   1
  -7 -10  11   10.18   14.29   1
  -7 -10  11   34.81   13.69   1
  -7 -10  12   -1.85   10.44   1
  -7 -10  12   14.82   12.01   1
  -7 -10  13   17.98   16.54   1
  -7 -10  13   44.22   12.24   1
  -7  -9   1   -4.71   11.02   1
  -7  -9   1    0.53   19.55   1
  -7  -9   2  293.09   26.02   1
  -7  -9   2  326.16   19.50   1
  -7  -9   3  132.25   20.93   1
  -7  -9   4  105.68   18.30   1
  -7  -9   5  173.98   12.93   1
  -7  -9   5  203.63   18.55   1
  -7  -9   7  189.89   17.91   1
  -7  -9   7  177.96   14.41   1
  -7  -9   8   68.23   15.36   1
  -7  -9   8   52.71   11.91   1
  -7  -9   9   16.56    9.61   1
  -7  -9   9   24.50   14.16   1
  -7  -9  10    4.41   13.15   1
  -7  -9  10   15.13   12.68   1
  -7  -9  11   47.89   15.22   1
  -7  -9  11   50.41    9.80   1
  -7  -9  12   22.28   16.52   1
  -7  -9  13   61.31   12.21   1
  -7  -9  13   61.62   13.35   1
  -7  -9  14    6.30   14.81   1
  -7  -9  14   33.99   12.48   1
  -7  -8  -1   32.15   13.04   1
  -7  -8   0   12.74   14.49   1
  -7  -8   0    9.49   12.01   1
  -7  -8   1  103.02   16.04   1
  -7  -8   1   91.39   11.85   1
  -7  -8   2   53.14   11.08   1
  -7  -8   2   65.61   17.98   1
  -7  -8   3   72.08   18.51   1
  -7  -8   4  144.96   19.26   1
  -7  -8   5   65.45   17.31   1
  -7  -8   5   36.24    8.43   1
  -7  -8   6   33.87   10.01   1
  -7  -8   6   57.46   15.77   1
  -7  -8   7   31.81   13.76   1
  -7  -8   7   50.13   11.47   1
  -7  -8   8   41.99   12.05   1
  -7  -8   8   24.21   14.56   1
  -7  -8   9   18.49   13.67   1
  -7  -8   9   14.36   12.13   1
  -7  -8  10   90.06   14.99   1
  -7  -8  10   96.24   15.70   1
  -7  -8  11    5.20   13.04   1
  -7  -8  11   13.91   13.28   1
  -7  -8  12  201.36   20.43   1
  -7  -8  12  169.26   15.09   1
  -7  -8  13   44.09   13.28   1
  -7  -8  13   42.77   18.18   1
  -7  -8  14   86.49   13.58   1
  -7  -8  14   41.47   19.96   1
  -7  -7  -1   24.70   14.41   1
  -7  -7  -1   -1.69   12.40   1
  -7  -7   0    7.56   10.84   1
  -7  -7   0   18.75   13.25   1
  -7  -7   1   -4.28    9.60   1
  -7  -7   1   -2.62   12.93   1
  -7  -7   2    3.92    8.00   1
  -7  -7   3   16.16   11.90   1
  -7  -7   4   30.14    7.47   1
  -7  -7   4   46.38   16.34   1
  -7  -7   5   10.50    7.71   1
  -7  -7   5   15.37   16.15   1
  -7  -7   6   24.90   15.17   1
  -7  -7   6    1.61    7.39   1
  -7  -7   7   40.45    9.67   1
  -7  -7   7   41.34   14.66   1
  -7  -7   8   39.44   14.57   1
  -7  -7   8   40.45   11.19   1
  -7  -7   9   12.04   13.32   1
  -7  -7   9  -13.03   13.21   1
  -7  -7  10   45.43   13.48   1
  -7  -7  10   40.45   14.63   1
  -7  -7  11   10.96   13.44   1
  -7  -7  11   32.15   13.49   1
  -7  -7  12   43.30   17.11   1
  -7  -7  12   60.68   11.84   1
  -7  -7  13   67.40   14.45   1
  -7  -7  13   80.28   18.28   1
  -7  -7  14   51.27   20.19   1
  -7  -6  -3   71.74   14.23   1
  -7  -6  -2    0.55   18.44   1
  -7  -6  -2   -8.29   12.73   1
  -7  -6  -1   53.00   14.27   1
  -7  -6  -1   10.63   10.89   1
  -7  -6   0   25.81   13.21   1
  -7  -6   0  -16.97    9.64   1
  -7  -6   1   75.17   10.58   1
  -7  -6   1  127.46   15.35   1
  -7  -6   2    5.86   16.70   1
  -7  -6   2   -5.34    7.53   1
  -7  -6   3  222.61   20.29   1
  -7  -6   4  -10.05   15.66   1
  -7  -6   5  164.10   14.86   1
  -7  -6   5  170.56   11.75   1
  -7  -6   6   66.42    9.45   1
  -7  -6   6   96.83   15.94   1
  -7  -6   7  125.22   12.53   1
  -7  -6   7  159.01   16.90   1
  -7  -6   8  170.56   15.67   1
  -7  -6   8  201.36   17.60   1
  -7  -6   9   54.46   12.55   1
  -7  -6   9   44.89   14.47   1
  -7  -6  10   35.28   15.44   1
  -7  -6  10   52.42   13.76   1
  -7  -6  11   49.70   15.23   1
  -7  -6  11   74.82   15.05   1
  -7  -6  12   -5.90   12.44   1
  -7  -6  13   14.29   19.20   1
  -7  -6  13    5.66   13.19   1
  -7  -6  14   61.94   14.64   1
  -7  -6  14   64.64   19.14   1
  -7  -6  15   36.60   20.57   1
  -7  -6  15    7.18   13.19   1
  -7  -5  -4   58.68   15.17   1
  -7  -5  -3   10.11   19.91   1
  -7  -5  -2   -6.86   18.81   1
  -7  -5  -1   22.94   11.59   1
  -7  -5  -1   19.71   17.94   1
  -7  -5   0   38.56   13.04   1
  -7  -5   0   30.80   10.10   1
  -7  -5   1    1.39   16.85   1
  -7  -5   1  -12.89    8.54   1
  -7  -5   2  187.96   19.74   1
  -7  -5   2  173.71   10.81   1
  -7  -5   3    2.13    4.67   1
  -7  -5   3    6.71   11.50   1
  -7  -5   4  648.21   28.52   1
  -7  -5   4  742.02   34.32   1
  -7  -5   5  194.88   18.43   1
  -7  -5   5  133.40   11.32   1
  -7  -5   6  732.24   31.93   1
  -7  -5   6  724.15   33.91   1
  -7  -5   7  824.84   38.48   1
  -7  -5   7  973.44   41.18   1
  -7  -5   8  169.52   18.23   1
  -7  -5   8  181.44   16.16   1
  -7  -5   9  762.86   36.46   1
  -7  -5   9  752.40   36.76   1
  -7  -5  10  270.93   20.08   1
  -7  -5  10  275.23   20.90   1
  -7  -5  11  197.40   18.83   1
  -7  -5  11  206.50   19.83   1
  -7  -5  12  287.98   25.45   1
  -7  -5  12  280.23   21.09   1
  -7  -5  13   14.98   20.51   1
  -7  -5  13    5.20   13.59   1
  -7  -5  14   70.73   21.36   1
  -7  -5  14   75.86   15.85   1
  -7  -5  15   26.01   21.22   1
  -7  -4  -5   -6.55   14.23   1
  -7  -4  -4    3.76   14.94   1
  -7  -4  -4    4.16   13.67   1
  -7  -4  -3  -20.88   14.35   1
  -7  -4  -3    5.24   17.13   1
  -7  -4  -2   59.60   19.92   1
  -7  -4  -1   20.34   11.46   1
  -7  -4  -1   45.29   18.44   1
  -7  -4   0  -11.97    9.76   1
  -7  -4   0   26.01   12.65   1
  -7  -4   1   10.11    7.70   1
  -7  -4   1    3.06   15.71   1
  -7  -4   2  100.40   13.23   1
  -7  -4   2   99.00    7.56   1
  -7  -4   3  169.00   18.98   1
  -7  -4   3  176.89    9.04   1
  -7  -4   4   28.73   11.47   1
  -7  -4   5  417.79   23.71   1
  -7  -4   5  388.09   18.52   1
  -7  -4   6  393.23   21.42   1
  -7  -4   6  389.27   20.12   1
  -7  -4   7  292.07   18.46   1
  -7  -4   7  291.04   20.81   1
  -7  -4   8  719.85   34.34   1
  -7  -4   8  701.19   33.89   1
  -7  -4   9   22.66   16.76   1
  -7  -4  10  393.63   24.20   1
  -7  -4  10  393.23   26.97   1
  -7  -4  11  156.25   18.00   1
  -7  -4  11  150.31   14.47   1
  -7  -4  12  -24.30   21.10   1
  -7  -4  13  126.79   17.57   1
  -7  -4  13  151.04   23.84   1
  -7  -4  14   12.96   20.95   1
  -7  -4  14    9.12   14.80   1
  -7  -4  15   12.11   21.23   1
  -7  -4  15   41.73   14.99   1
  -7  -3  -5   51.55   16.94   1
  -7  -3  -4   27.88   19.32   1
  -7  -3  -4   22.75   16.31   1
  -7  -3  -3  219.93   22.54   1
  -7  -3  -3  166.67   18.07   1
  -7  -3  -2  273.57   22.49   1
  -7  -3  -2  255.04   19.16   1
  -7  -3  -1   64.48   19.59   1
  -7  -3   0  679.64   32.85   1
  -7  -3   0  674.96   30.14   1
  -7  -3   1  157.50   10.54   1
  -7  -3   1  173.71   18.98   1
  -7  -3   2  430.56   17.85   1
  -7  -3   2  447.75   26.24   1
  -7  -3   3  280.90   12.74   1
  -7  -3   3  312.94   18.75   1
  -7  -3   4   65.93   15.27   1
  -7  -3   5  222.31   17.59   1
  -7  -3   5  204.20   12.58   1
  -7  -3   6  308.00   17.90   1
  -7  -3   6  321.13   21.15   1
  -7  -3   7   53.88   11.30   1
  -7  -3   7   44.49   10.14   1
  -7  -3   8   79.92   16.27   1
  -7  -3   9  107.12   16.35   1
  -7  -3   9  138.53   19.07   1
  -7  -3  10  -15.60   18.64   1
  -7  -3  10    0.88   10.21   1
  -7  -3  11   84.27   16.34   1
  -7  -3  11   63.04   19.85   1
  -7  -3  12   49.84   15.81   1
  -7  -3  12   15.92   14.28   1
  -7  -3  14   13.32   20.88   1
  -7  -3  14    5.20   14.82   1
  -7  -3  15   -3.17   13.78   1
  -7  -2  -6    3.17   11.71   1
  -7  -2  -5    5.86   18.97   1
  -7  -2  -5   14.98   16.02   1
  -7  -2  -4   73.10   17.10   1
  -7  -2  -4   80.82   14.74   1
  -7  -2  -3  173.19   18.42   1
  -7  -2  -3  186.05   21.55   1
  -7  -2  -2   33.29   13.96   1
  -7  -2  -2   39.19   12.90   1
  -7  -2  -1  679.64   31.28   1
  -7  -2  -1  693.27   34.76   1
  -7  -2   0   16.56    9.44   1
  -7  -2   0   15.29   15.95   1
  -7  -2   1  560.27   23.20   1
  -7  -2   1  542.42   27.48   1
  -7  -2   2  569.78   30.08   1
  -7  -2   3  186.32    9.55   1
  -7  -2   3  205.64   18.93   1
  -7  -2   4 1089.66   44.23   1
  -7  -2   4 1166.91   47.82   1
  -7  -2   5  340.77   17.35   1
  -7  -2   5  298.94   20.75   1
  -7  -2   6  614.54   28.76   1
  -7  -2   6  594.87   30.24   1
  -7  -2   7  119.90   16.21   1
  -7  -2   7  173.98   16.62   1
  -7  -2   8   80.28   17.56   1
  -7  -2   8   73.96   14.96   1
  -7  -2   9   36.72   16.00   1
  -7  -2   9   29.16   14.58   1
  -7  -2  10   12.67   19.37   1
  -7  -2  10   -2.62   13.83   1
  -7  -2  11   12.32   14.39   1
  -7  -2  11    9.24   20.85   1
  -7  -2  12   11.36   21.16   1
  -7  -2  13   53.58   15.81   1
  -7  -2  13   47.61   20.29   1
  -7  -2  14   15.37   15.13   1
  -7  -2  14  -34.69   22.74   1
  -7  -1  -7   -2.69   14.40   1
  -7  -1  -6   63.36   18.15   1
  -7  -1  -4   10.89   18.68   1
  -7  -1  -4   -4.24   15.78   1
  -7  -1  -3  245.55   20.37   1
  -7  -1  -3  255.36   19.18   1
  -7  -1  -2  213.45   18.12   1
  -7  -1  -2  210.83   20.33   1
  -7  -1  -1   97.02   12.02   1
  -7  -1  -1  117.07   18.39   1
  -7  -1   0 1446.28   57.04   1
  -7  -1   0 1489.19   60.20   1
  -7  -1   1   44.36    7.59   1
  -7  -1   1   38.44   15.87   1
  -7  -1   2 1047.82   43.38   1
  -7  -1   3  739.30   31.00   1
  -7  -1   3  789.05   34.83   1
  -7  -1   4  266.02   19.57   1
  -7  -1   4  292.07   15.04   1
  -7  -1   5  509.40   25.73   1
  -7  -1   5  570.73   28.19   1
  -7  -1   6  104.04   15.91   1
  -7  -1   6  151.78   16.02   1
  -7  -1   7  175.30   18.27   1
  -7  -1   7  172.40   14.44   1
  -7  -1   8    7.18    9.65   1
  -7  -1   8   -3.39   12.07   1
  -7  -1   9   96.63   14.94   1
  -7  -1   9   75.00   19.92   1
  -7  -1  10    0.31   19.96   1
  -7  -1  10   -4.71   14.67   1
  -7  -1  11  224.40   19.47   1
  -7  -1  11  219.93   20.76   1
  -7  -1  12   20.98   21.62   1
  -7  -1  12    5.48   14.18   1
  -7  -1  13  136.42   22.66   1
  -7  -1  14   13.18   21.42   1
  -7   0  -7   67.40   18.23   1
  -7   0  -6   39.19   20.03   1
  -7   0  -6   61.47   18.19   1
  -7   0  -5  374.42   25.93   1
  -7   0  -5  362.52   27.04   1
  -7   0  -4   -2.72   15.51   1
  -7   0  -4   37.58   13.24   1
  -7   0  -3  181.44   19.94   1
  -7   0  -3  202.78   18.80   1
  -7   0  -2  205.06   17.76   1
  -7   0  -2  256.00   19.84   1
  -7   0  -1   39.31   11.79   1
  -7   0  -1   25.20   15.56   1
  -7   0   0   71.40   15.89   1
  -7   0   0   54.32   11.06   1
  -7   0   1   98.60   15.09   1
  -7   0   1   86.30    9.29   1
  -7   0   2   40.07    5.06   1
  -7   0   2   48.44    6.54   1
  -7   0   3   46.51   14.46   1
  -7   0   3   51.55    8.04   1
  -7   0   4  171.09   13.34   1
  -7   0   4  165.64   16.73   1
  -7   0   5  132.94   15.68   1
  -7   0   7   48.02   14.69   1
  -7   0   8   19.89   14.18   1
  -7   0   9   34.57   13.64   1
  -7   0  10   24.21   14.37   1
  -7   0  12   23.14   20.97   1
  -7   0  13   51.55   16.80   1
  -7   0  14   68.23   22.96   1
  -7   1  -7  261.15   23.92   1
  -7   1  -6  451.56   26.77   1
  -7   1  -6  499.97   30.41   1
  -7   1  -5   86.49   18.60   1
  -7   1  -5   80.64   18.86   1
  -7   1  -4  841.00   40.02   1
  -7   1  -4  830.59   39.77   1
  -7   1  -3   17.31   15.23   1
  -7   1  -3   17.64   15.79   1
  -7   1  -2  254.08   20.08   1
  -7   1  -2  253.76   17.52   1
  -7   1  -1   58.37   15.74   1
  -7   1  -1   30.80   10.66   1
  -7   1   0   20.98   10.17   1
  -7   1   1  166.67   12.14   1
  -7   1   1  181.71   16.18   1
  -7   1   2    6.81    6.06   1
  -7   1   2   11.83    7.84   1
  -7   1   2   29.70   12.64   1
  -7   1   3   11.90   13.39   1
  -7   1   4  225.30   18.31   1
  -7   1   5  163.58   13.81   1
  -7   1   6  453.69   25.13   1
  -7   1   7  246.80   19.79   1
  -7   1   8    1.69   14.14   1
  -7   1   9   60.84   15.60   1
  -7   2  -8   83.17   14.59   1
  -7   2  -7   86.86   19.01   1
  -7   2  -7   54.46   18.30   1
  -7   2  -6  112.78   18.48   1
  -7   2  -6   58.06   18.59   1
  -7   2  -5  353.44   24.44   1
  -7   2  -5  326.52   20.96   1
  -7   2  -4   51.98   15.86   1
  -7   2  -4   43.82   11.92   1
  -7   2  -3  607.62   30.57   1
  -7   2  -3  613.55   30.22   1
  -7   2  -2  206.50   18.39   1
  -7   2  -2  214.62   16.99   1
  -7   2  -1  178.76   16.58   1
  -7   2   0    7.67   13.30   1
  -7   2   1  252.17   12.07   1
  -7   2   1  258.24   15.75   1
  -7   2   2   50.98    6.71   1
  -7   2   2   61.31   10.49   1
  -7   2   2   67.40    7.72   1
  -7   2   3  585.16   27.09   1
  -7   2   3  556.02   22.64   1
  -7   2   4  243.67   11.86   1
  -7   2   4  265.69   19.23   1
  -7   2   5  407.64   18.17   1
  -7   2   5  438.48   24.29   1
  -7   2   6  373.65   22.42   1
  -7   2   6  369.79   17.31   1
  -7   2   7   46.38   15.66   1
  -7   2   7   41.34    9.00   1
  -7   2   8  874.98   36.68   1
  -7   2   8  866.71   40.04   1
  -7   2   9  208.22   16.16   1
  -7   3  -8   11.83   17.68   1
  -7   3  -7   23.23   12.63   1
  -7   3  -7   20.61   17.52   1
  -7   3  -6   43.16   16.82   1
  -7   3  -6   -6.66   16.51   1
  -7   3  -5    0.98   14.47   1
  -7   3  -5    9.61   14.45   1
  -7   3  -4   17.22   14.36   1
  -7   3  -3  173.98   16.88   1
  -7   3  -2   17.72   12.88   1
  -7   3  -1   93.51   14.31   1
  -7   3   0    5.20   10.81   1
  -7   3   1   29.05    9.16   1
  -7   3   1   43.16    7.36   1
  -7   3   2   38.19   13.97   1
  -7   3   2   45.02    8.59   1
  -7   3   2   55.50    7.60   1
  -7   3   3    8.24    6.49   1
  -7   3   3   16.00   12.80   1
  -7   3   4   88.17    8.45   1
  -7   3   4  107.12   14.49   1
  -7   3   5   49.42   10.69   1
  -7   3   5   56.55    7.97   1
  -7   3   6   63.52   12.43   1
  -7   3   6   68.23    9.25   1
  -7   3   7  212.28   17.48   1
  -7   3   7  192.65   14.16   1
  -7   3   8   63.20   11.92   1
  -7   3   9  315.42   19.54   1
  -7   3  10   16.32   13.17   1
  -7   3  11    6.35   14.46   1
  -7   4  -8  -28.73   13.29   1
  -7   4  -7  -17.72   17.18   1
  -7   4  -7   10.37   16.42   1
  -7   4  -6   51.41   17.49   1
  -7   4  -6   56.10   16.03   1
  -7   4  -5   99.20   15.74   1
  -7   4  -4  136.66   12.63   1
  -7   4  -3  138.53   15.77   1
  -7   4  -2   66.75   10.46   1
  -7   4  -2   54.46    6.20   1
  -7   4  -1  491.07   20.83   1
  -7   4  -1  488.85   25.21   1
  -7   4   0    8.41    7.19   1
  -7   4   1 1502.34   60.47   1
  -7   4   1 1531.16   61.83   1
  -7   4   1 1547.64   59.01   1
  -7   4   2  568.82   26.24   1
  -7   4   2  601.72   25.51   1
  -7   4   2  576.00   29.28   1
  -7   4   3   60.06   10.85   1
  -7   4   3   58.98    8.29   1
  -7   4   4  188.79   12.64   1
  -7   4   4  192.10   17.19   1
  -7   4   5   95.65   10.76   1
  -7   4   5   94.09   15.52   1
  -7   4   6   12.32   14.95   1
  -7   4   6    6.50   10.10   1
  -7   4   7  264.39   16.59   1
  -7   4   8   69.56   13.34   1
  -7   4   9   51.70   11.50   1
  -7   4  10  119.68   16.19   1
  -7   4  11   22.85   15.49   1
  -7   4  12  -18.32   15.41   1
  -7   5  -8   22.37   17.97   1
  -7   5  -7   -7.84   16.24   1
  -7   5  -7   10.56   14.17   1
  -7   5  -5   26.63   12.59   1
  -7   5  -4   43.43   13.71   1
  -7   5  -3   32.15   11.57   1
  -7   5  -3   24.60    6.94   1
  -7   5  -2  380.25   17.94   1
  -7   5  -2  412.50   21.93   1
  -7   5  -1   26.94    8.10   1
  -7   5  -1   22.66   16.18   1
  -7   5   0  419.43   20.07   1
  -7   5   0  387.30   22.44   1
  -7   5   1  421.48   22.99   1
  -7   5   1  454.97   21.76   1
  -7   5   1  459.24   21.86   1
  -7   5   2  511.66   23.98   1
  -7   5   2  471.76   23.89   1
  -7   5   2  473.06   22.62   1
  -7   5   3  859.08   38.10   1
  -7   5   3  849.72   35.56   1
  -7   5   4  128.82   12.03   1
  -7   5   4  104.45   15.53   1
  -7   5   5  218.45   15.08   1
  -7   5   5  229.52   19.09   1
  -7   5   6  278.56   17.36   1
  -7   5   7   17.06   12.06   1
  -7   5   8   50.98   13.85   1
  -7   5   9   -1.35   13.43   1
  -7   5  10   21.34   13.03   1
  -7   5  11   -2.40   13.64   1
  -7   6  -8   42.77   16.48   1
  -7   6  -8   43.03   15.48   1
  -7   6  -7   38.19   13.60   1
  -7   6  -6   21.62   13.30   1
  -7   6  -5  107.54   13.07   1
  -7   6  -5   89.68    9.09   1
  -7   6  -4  152.52   10.87   1
  -7   6  -4  144.00   14.16   1
  -7   6  -3   41.34    8.62   1
  -7   6  -3   57.91   12.78   1
  -7   6  -2   98.60   13.50   1
  -7   6  -2   87.05   10.08   1
  -7   6  -1 1799.46   69.57   1
  -7   6  -1 1736.39   69.17   1
  -7   6   0  331.24   18.93   1
  -7   6   1 1576.09   61.93   1
  -7   6   1 1529.59   60.23   1
  -7   6   1 1504.66   62.06   1
  -7   6   2  801.46   33.97   1
  -7   6   2  784.00   35.28   1
  -7   6   2  776.74   35.67   1
  -7   6   3  260.82   16.47   1
  -7   6   3  220.23   15.43   1
  -7   6   3  245.86   19.44   1
  -7   6   4  624.00   32.47   1
  -7   6   4  674.96   30.14   1
  -7   6   5   -6.00   11.51   1
  -7   6   6  158.76   15.62   1
  -7   6   7   70.06   13.56   1
  -7   6   9   -3.06   14.14   1
  -7   7  -8    0.20   13.11   1
  -7   7  -7  129.73   15.49   1
  -7   7  -6  140.42   15.17   1
  -7   7  -6  117.51   11.06   1
  -7   7  -5    1.96   11.42   1
  -7   7  -5    2.86    8.45   1
  -7   7  -4  202.49   13.95   1
  -7   7  -4  213.74   16.08   1
  -7   7  -3  163.07   12.51   1
  -7   7  -3  172.92   14.99   1
  -7   7  -2    7.78    9.99   1
  -7   7  -1   71.57   13.54   1
  -7   7  -1  114.06   16.02   1
  -7   7  -1   89.30   12.66   1
  -7   7   0   -0.29   12.01   1
  -7   7   0   25.10   11.72   1
  -7   7   0    8.58    8.32   1
  -7   7   1  102.41   14.17   1
  -7   7   1   96.43   12.96   1
  -7   7   1   68.23   15.03   1
  -7   7   2   77.79   13.05   1
  -7   7   2   78.50   13.64   1
  -7   7   2   78.68   14.01   1
  -7   7   3   67.73   12.34   1
  -7   7   3   69.89   15.05   1
  -7   7   4   61.62   16.01   1
  -7   7   4   36.36   13.75   1
  -7   7   4   74.48   12.77   1
  -7   7   5  159.52   15.66   1
  -7   7   6   21.44   13.24   1
  -7   7   7  -15.29   13.76   1
  -7   7   8  -13.47   13.80   1
  -7   7   9    9.30   15.13   1
  -7   8  -8  197.68   16.03   1
  -7   8  -7   82.45   11.99   1
  -7   8  -7   70.22   10.39   1
  -7   8  -6   93.70   11.81   1
  -7   8  -6   72.25   10.88   1
  -7   8  -5  397.60   21.14   1
  -7   8  -5  390.46   20.95   1
  -7   8  -4   -8.07   10.85   1
  -7   8  -4    3.84   10.04   1
  -7   8  -3  570.25   26.75   1
  -7   8  -3  563.11   26.58   1
  -7   8  -2  154.01   14.89   1
  -7   8  -2  170.04   14.60   1
  -7   8  -2  148.11   25.31   1
  -7   8  -1  105.68   14.60   1
  -7   8  -1   94.48   13.61   1
  -7   8  -1   85.19   13.48   1
  -7   8   0  378.69   22.18   1
  -7   8   0  371.72   21.21   1
  -7   8   0  352.31   21.40   1
  -7   8   1   85.01   14.94   1
  -7   8   1   73.62   14.24   1
  -7   8   1   95.84   14.10   1
  -7   8   2   20.07   12.72   1
  -7   8   2   26.21   13.41   1
  -7   8   3   -3.61    8.89   1
  -7   8   3    3.42   13.21   1
  -7   8   3   17.72   14.23   1
  -7   8   4  -13.47   14.46   1
  -7   8   4   27.77   13.49   1
  -7   8   5   13.18   13.65   1
  -7   8   5   -1.35   10.74   1
  -7   8   7   -7.56   14.35   1
  -7   8   8   17.89   13.37   1
  -7   9  -7   58.68   10.88   1
  -7   9  -7   53.44   10.97   1
  -7   9  -6  241.18   16.46   1
  -7   9  -6  239.94   16.11   1
[truncated: 355,158 more chars]
