# Supplementary material for: Stabilization of an elusive tautomer by metal coordination
Source: Acta Crystallogr C Struct Chem. 2021 Jun 22;77(Pt 7):395–401. doi: 10.1107/S2053229621006203 (PMC8254526; doi:10.1107/S2053229621006203)
Supplement: Supplementary file 2 [file c-77-00395-1sup2.hkl]

data_1                                                                          
_shelx_title ' Compound X'                                                      
_shelx_refln_list_code          4                                               
_shelx_F_calc_maximum      489.20                                               
_exptl_crystal_F_000      1388.00                                               
_reflns_d_resolution_high  0.7682                                               
                                                                                
loop_                                                                           
 _space_group_symop_operation_xyz                                               
 'x, y, z'                                                                      
 'x, -y, z+1/2'                                                                 
 'x+1/2, y+1/2, z'                                                              
 'x+1/2, -y+1/2, z+1/2'                                                         
                                                                                
_cell_length_a    11.0620                                                       
_cell_length_b     8.3690                                                       
_cell_length_c    27.4060                                                       
_cell_angle_alpha  90.000                                                       
_cell_angle_beta   92.438                                                       
_cell_angle_gamma  90.000                                                       
                                                                                
_shelx_F_squared_multiplier     1.000                                           
                                                                                
loop_                                                                           
 _refln_index_h                                                                 
 _refln_index_k                                                                 
 _refln_index_l                                                                 
 _refln_F_squared_calc                                                          
 _refln_F_squared_meas                                                          
 _refln_F_squared_sigma                                                         
 _refln_observed_status                                                         
  -1   1 -35       1002.75        911.05        97.59 o                         
   1   1 -35       1536.82       1653.49       114.20 o                         
  -2   0 -34        777.83        733.55       129.37 o                         
   0   0 -34       6879.05       6899.89       365.06 o                         
   2   0 -34        643.90        559.00       115.22 o                         
   4   0 -34       1483.07       1349.36       140.32 o                         
  -3   1 -34         40.38        167.47       121.15 o                         
  -1   1 -34       2133.42       2254.90       128.15 o                         
   1   1 -34       2847.38       2977.87       141.84 o                         
   3   1 -34        612.61        714.11        87.21 o                         
  -2   2 -34       1037.73       1208.06        99.46 o                         
   0   2 -34        979.37       1170.45        92.11 o                         
   2   2 -34       1911.02       1999.58       119.08 o                         
  -1   3 -34        170.78         29.66        96.74 o                         
   1   3 -34        674.39        548.36        78.94 o                         
  -3   1 -33        409.61        439.67       124.12 o                         
  -1   1 -33       1415.47       1371.26       118.42 o                         
   1   1 -33        602.74        544.83        83.08 o                         
   3   1 -33        136.32        145.03        72.48 o                         
   5   1 -33       1151.08       1148.50        98.41 o                         
  -4   2 -33       2021.54       2092.19       132.83 o                         
  -2   2 -33        382.42        468.29        81.10 o                         
   0   2 -33       1642.10       1707.30       109.50 o                         
   2   2 -33       1068.58       1078.80       119.22 o                         
   4   2 -33       3210.52       3244.93       151.09 o                         
  -3   3 -33       1369.72       1439.06       110.15 o                         
  -1   3 -33       1749.14       1763.49       121.84 o                         
   1   3 -33        272.20        253.03        88.07 o                         
   3   3 -33        383.30        389.90        71.43 o                         
   0   4 -33        236.04        214.43        68.00 o                         
  -4   0 -32       8501.59       9017.25       462.72 o                         
  -2   0 -32       1652.27       2007.38       162.68 o                         
   0   0 -32       6772.82       6648.23       350.46 o                         
   2   0 -32        973.69       1114.81       121.15 o                         
   4   0 -32       3361.48       3214.82       216.76 o                         
   6   0 -32       4775.77       4797.14       277.90 o                         
  -3   1 -32        296.86        155.57       142.94 o                         
  -1   1 -32       1195.99       1354.85       175.23 o                         
   1   1 -32       4149.47       4029.79       320.23 o                         
   3   1 -32       1328.47       1026.77        95.16 o                         
   5   1 -32        724.58        801.53        91.72 o                         
  -4   2 -32        231.11        398.33        91.54 o                         
  -2   2 -32       1413.84       1573.45       142.37 o                         
   0   2 -32        699.77        715.68        80.37 o                         
   2   2 -32       1698.34       1669.25       133.36 o                         
   4   2 -32        227.01        381.37        76.11 o                         
   6   2 -32       1302.41       1262.88       156.06 o                         
  -3   3 -32       1476.66       1435.63       110.82 o                         
  -1   3 -32       3042.40       3010.79       142.37 o                         
   1   3 -32       2789.55       2943.65       137.02 o                         
   3   3 -32       2033.12       1877.84       112.41 o                         
  -2   4 -32       2317.00       2274.02       125.62 o                         
   0   4 -32        166.59         84.88        75.75 o                         
   2   4 -32        760.09        690.23       127.32 o                         
   4   4 -32       1393.45       1478.50       121.15 o                         
  -3   1 -31        960.24        979.97       174.66 o                         
  -1   1 -31        856.42       1014.13       188.46 o                         
   1   1 -31        786.14        832.21        82.31 o                         
   3   1 -31        607.23        755.15        82.40 o                         
   5   1 -31       2270.51       2205.83       125.02 o                         
   7   1 -31        264.66        164.45        78.34 o                         
  -4   2 -31        392.29        419.82       137.13 o                         
  -2   2 -31       1280.28       1179.83        94.79 o                         
   0   2 -31       4738.80       4878.49       190.64 o                         
   2   2 -31       1082.12        980.37       110.43 o                         
   4   2 -31        189.37        364.26       109.75 o                         
   6   2 -31       1530.15       1382.48       104.93 o                         
  -5   3 -31        987.74       1222.50       150.36 o                         
  -3   3 -31        312.47        380.10       108.83 o                         
  -1   3 -31       1526.34       1626.54       186.18 o                         
   1   3 -31       1406.40       1309.67        93.65 o                         
   3   3 -31        104.25        119.62        68.24 o                         
   5   3 -31       2875.81       2958.22       138.28 o                         
  -4   4 -31        173.95        305.12        84.65 o                         
  -2   4 -31       1125.03        879.01       173.06 o                         
   0   4 -31        492.80        440.14       141.23 o                         
   2   4 -31       1472.69       1447.40       128.34 o                         
   4   4 -31        107.04        120.17        63.37 o                         
  -1   5 -31        231.90        154.24       117.50 o                         
   1   5 -31         90.96         94.92       115.45 o                         
   3   5 -31       3441.99       3457.59       235.92 o                         
  -2   0 -30       2718.35       2795.91       196.91 o                         
   0   0 -30       1800.72       1943.72       159.94 o                         
   2   0 -30       4010.98       4133.64       239.57 o                         
   4   0 -30        199.09        214.93        95.37 o                         
   6   0 -30       1129.43       1036.55       135.30 o                         
   8   0 -30         50.11         54.07       110.43 o                         
  -3   1 -30       4105.37       4229.05       184.29 o                         
  -1   1 -30       3882.56       4180.69       252.92 o                         
   1   1 -30       1433.81       1478.98        97.23 o                         
   3   1 -30        478.80        509.44        75.33 o                         
   5   1 -30       2153.66       2271.00       141.12 o                         
   7   1 -30        128.46        135.92        72.30 o                         
  -4   2 -30       1850.02       2200.18       188.23 o                         
  -2   2 -30       2069.79       2092.95       118.71 o                         
   0   2 -30       1128.29       1163.14        88.87 o                         
   2   2 -30       1033.80        963.10        82.30 o                         
   4   2 -30       1290.56       1162.41       126.06 o                         
   6   2 -30       2047.25       2215.41       124.14 o                         
  -5   3 -30        247.08        216.53       123.66 o                         
  -3   3 -30       4290.66       4283.49       185.54 o                         
  -1   3 -30       3074.56       2935.50       138.89 o                         
   1   3 -30       3185.60       3079.35       141.88 o                         
   3   3 -30        652.00        579.54        91.95 o                         
   5   3 -30         72.16        142.58       122.64 o                         
   7   3 -30       4193.38       4458.63       539.72 o                         
  -4   4 -30       1129.36        821.39       134.16 o                         
  -2   4 -30        998.38        970.64       109.63 o                         
   0   4 -30       1439.55       1368.07        94.22 o                         
   2   4 -30       6007.44       5779.01       219.95 o                         
   4   4 -30       1545.51       1476.46        94.13 o                         
   6   4 -30       1641.43       1835.53       105.87 o                         
  -3   5 -30         99.74        277.90       133.70 o                         
  -1   5 -30        523.05        413.23        64.12 o                         
   1   5 -30       1076.53       1246.00       151.73 o                         
   3   5 -30         71.37       -105.64       105.64 o                         
  -3   1 -29        961.91        772.79       122.07 o                         
  -1   1 -29        738.71        773.44        86.13 o                         
   1   1 -29       4295.33       4139.54       309.62 o                         
   3   1 -29       4750.85       4653.60       334.49 o                         
   5   1 -29       1867.86       2072.81       113.51 o                         
   7   1 -29        975.04       1152.69        97.22 o                         
  -4   2 -29       4589.62       5223.12       303.69 o                         
  -2   2 -29       1660.96       1696.18       106.80 o                         
   0   2 -29       2062.44       2115.82       113.11 o                         
   2   2 -29        441.39        568.80        71.67 o                         
   4   2 -29       2956.85       2950.63       140.33 o                         
   6   2 -29       3467.00       3541.01       205.12 o                         
   8   2 -29       1897.54       2209.31       197.59 o                         
  -3   3 -29        770.60        859.74        88.46 o                         
  -1   3 -29        314.83        371.98        92.29 o                         
   1   3 -29       1178.59       1120.67        90.01 o                         
   3   3 -29        439.84        453.92        72.67 o                         
   5   3 -29        464.21        619.01        76.34 o                         
   7   3 -29        958.45        993.98        87.99 o                         
  -4   4 -29         11.06        -81.45       109.52 o                         
  -2   4 -29       1983.37       2097.56       119.50 o                         
   0   4 -29        484.07        579.41        97.31 o                         
   2   4 -29        640.68        581.82        85.33 o                         
   4   4 -29       1871.02       2067.88       110.51 o                         
   6   4 -29        143.30        250.07        75.52 o                         
  -3   5 -29        905.99        845.97        91.49 o                         
  -1   5 -29       3172.48       2957.07       138.26 o                         
   1   5 -29       1995.05       1986.16       161.77 o                         
   3   5 -29       2689.78       2587.83       204.21 o                         
   2   6 -29        294.07        110.43       111.34 o                         
  -2   0 -28       1331.24       1182.80       128.23 o                         
   0   0 -28      10584.48       9928.30       494.89 o                         
   2   0 -28       4244.19       3999.70       235.69 o                         
   4   0 -28       1033.28       1079.90       122.52 o                         
   6   0 -28       6727.94       7269.74       342.02 o                         
   8   0 -28        643.08        609.88       122.75 o                         
  -3   1 -28       1035.45       1051.83       133.25 o                         
  -1   1 -28       1746.57       1822.88       117.96 o                         
   1   1 -28       1571.13       1624.24       119.33 o                         
   3   1 -28       1075.93        966.96        94.12 o                         
   5   1 -28       8942.92       9136.77       319.58 o                         
   7   1 -28        860.23        971.62       189.38 o                         
   9   1 -28        333.90        449.64        84.13 o                         
  -2   2 -28       4246.91       4133.80       173.48 o                         
   0   2 -28       1109.30       1209.25        86.02 o                         
   2   2 -28        313.08        422.92        61.12 o                         
   4   2 -28       2645.94       2613.95       127.19 o                         
   6   2 -28       1247.95       1326.54       148.76 o                         
   8   2 -28       1186.19       1254.58       226.11 o                         
  -3   3 -28       5958.40       5674.20       323.76 o                         
  -1   3 -28       3058.08       3041.97       138.72 o                         
   1   3 -28         73.17        -42.92        56.60 o                         
   3   3 -28       7102.09       6998.18       262.32 o                         
   5   3 -28        122.01        100.62        75.75 o                         
   7   3 -28       2066.15       2151.45       120.22 o                         
  -4   4 -28        418.60        294.10       122.75 o                         
  -2   4 -28       2978.79       3172.82       160.86 o                         
   0   4 -28       1739.66       1633.35       118.64 o                         
   2   4 -28       3512.17       3460.45       148.10 o                         
   4   4 -28         29.89        105.41       116.82 o                         
   6   4 -28        303.85        312.90       110.43 o                         
  -5   5 -28       1447.03       1409.59       168.61 o                         
  -3   5 -28        622.53        517.90        71.50 o                         
  -1   5 -28         89.72         81.42        56.69 o                         
   1   5 -28        894.94        934.56       131.42 o                         
   3   5 -28       1052.96       1196.03       151.96 o                         
   5   5 -28        506.30        412.06       124.12 o                         
  -2   6 -28        151.28        298.89       125.49 o                         
   0   6 -28        835.26        804.96       135.53 o                         
   2   6 -28        634.08        645.70       121.38 o                         
   4   6 -28        204.79        182.76       125.26 o                         
  -3   1 -27       2434.12       2448.88       170.21 o                         
  -1   1 -27       4546.61       4585.29       182.81 o                         
   1   1 -27        357.02        398.60        95.37 o                         
   3   1 -27        287.93        253.53        72.21 o                         
   5   1 -27       2788.34       3078.70       190.86 o                         
   7   1 -27       1457.68       1467.52       207.29 o                         
   9   1 -27        882.96       1150.56       142.83 o                         
  -2   2 -27         99.00        185.54        62.79 o                         
   0   2 -27       2438.05       2331.33       174.55 o                         
   2   2 -27       8539.60       8546.09       305.83 o                         
   4   2 -27       5413.43       5376.25       207.91 o                         
   6   2 -27        258.35        156.89        60.65 o                         
   8   2 -27         54.94        116.42       112.03 o                         
  -3   3 -27       1977.13       1868.66       156.98 o                         
  -1   3 -27       4324.84       4104.71       186.87 o                         
   1   3 -27       1537.41       1464.31       195.08 o                         
   3   3 -27       1133.41       1023.73        82.22 o                         
   5   3 -27       1980.90       2164.32       111.07 o                         
   7   3 -27       1509.36       1575.81       100.09 o                         
  -4   4 -27        466.40        504.01       122.30 o                         
  -2   4 -27       2895.03       2728.68       130.38 o                         
   0   4 -27        450.90        576.23        65.39 o                         
   2   4 -27       3299.13       3005.26       135.65 o                         
   4   4 -27       1296.16       1188.73        85.22 o                         
   6   4 -27        283.33        351.64        66.10 o                         
   8   4 -27       3465.37       3397.47       221.32 o                         
  -5   5 -27       1331.56       1482.15       165.42 o                         
  -3   5 -27       1061.09        945.75       176.83 o                         
  -1   5 -27       3346.52       3451.99       146.08 o                         
   1   5 -27        816.60        658.23        79.97 o                         
   3   5 -27       1540.68       1511.81       152.19 o                         
   5   5 -27       1049.12       1202.65       139.18 o                         
   7   5 -27       2894.14       3513.94       243.45 o                         
  -2   6 -27        682.50        389.25       118.64 o                         
   0   6 -27       1445.00       1416.67       147.39 o                         
   2   6 -27       2841.79       3064.92       216.76 o                         
   4   6 -27       1612.32       1683.62       172.49 o                         
  -2   0 -26       2047.98       2059.17       156.06 o                         
   0   0 -26       8458.10       8098.66       421.19 o                         
   2   0 -26       3245.84       3160.75       198.73 o                         
   4   0 -26       7635.90       7408.92       378.29 o                         
   6   0 -26      14270.47      15530.86       738.11 o                         
   8   0 -26       2911.60       3155.50       203.98 o                         
  10   0 -26        221.20        142.60       106.10 o                         
  -1   1 -26       1411.99       1368.06        88.41 o                         
   1   1 -26       7273.72       7230.50       261.26 o                         
   3   1 -26       1074.85        950.24        81.12 o                         
   5   1 -26       2644.89       2822.03       130.60 o                         
   7   1 -26       3571.10       3942.29       169.48 o                         
   9   1 -26       2208.49       2258.64       123.28 o                         
  -2   2 -26       4528.24       4342.34       251.21 o                         
   0   2 -26        933.40       1058.44        80.27 o                         
   2   2 -26       6685.02       6472.37       235.91 o                         
   4   2 -26       1552.67       1630.24        97.18 o                         
   6   2 -26        429.88        413.43        68.20 o                         
   8   2 -26       1357.44       1497.60       101.97 o                         
  -3   3 -26        987.50       1012.13       115.45 o                         
  -1   3 -26       5973.78       5999.43       224.77 o                         
   1   3 -26       2205.43       2110.64       107.33 o                         
   3   3 -26       8913.60       8770.24       588.74 o                         
   5   3 -26        235.59        167.47       105.18 o                         
   7   3 -26       1261.43       1303.95       113.85 o                         
   9   3 -26       1295.46       1264.34        94.58 o                         
  -4   4 -26       1264.03       1246.00       148.31 o                         
  -2   4 -26       8273.81       8322.17       347.84 o                         
   0   4 -26        146.90        189.67        87.50 o                         
   2   4 -26        959.92       1055.36        76.86 o                         
   4   4 -26       6142.16       6457.44       234.96 o                         
   6   4 -26       3198.64       3449.49       144.17 o                         
   8   4 -26        334.98        422.68        69.31 o                         
  -5   5 -26         26.02         30.80       117.50 o                         
  -3   5 -26        927.22        786.25       128.68 o                         
  -1   5 -26       2102.85       1990.86       102.29 o                         
   1   5 -26         92.94         80.68       119.44 o                         
   3   5 -26        850.44        999.81       133.02 o                         
   5   5 -26       1476.70       1632.97       158.35 o                         
   7   5 -26         76.17       -136.44       136.44 o                         
  -2   6 -26         51.17        -69.82       110.89 o                         
   0   6 -26        701.89        829.60       129.37 o                         
   2   6 -26       1125.66       1150.17       148.99 o                         
   4   6 -26        940.60        854.47       136.90 o                         
   6   6 -26        593.84        862.91       146.02 o                         
  -1   1 -25       1018.99        984.93        95.26 o                         
   1   1 -25       5492.54       5181.38       206.51 o                         
   3   1 -25       3873.27       3958.79       167.86 o                         
   5   1 -25       4133.51       4233.81       223.26 o                         
   7   1 -25        594.79        516.96        74.16 o                         
   9   1 -25        204.57        156.82        69.59 o                         
  -2   2 -25       2767.41       2949.70       197.13 o                         
   0   2 -25      10704.46      10664.83       362.43 o                         
   2   2 -25       2640.79       2397.87       180.14 o                         
   4   2 -25        117.78        167.87       142.60 o                         
   6   2 -25       5144.54       5796.65       213.01 o                         
   8   2 -25       2999.08       3123.34       145.00 o                         
  10   2 -25       1889.46       1960.08       115.66 o                         
  -3   3 -25       2616.10       2429.94       178.88 o                         
  -1   3 -25       1026.69       1018.05        77.58 o                         
   1   3 -25       2717.83       2739.05       123.16 o                         
   3   3 -25        823.42        835.30        67.13 o                         
   5   3 -25       2004.43       1976.57       102.79 o                         
   7   3 -25          7.07        -62.55        62.55 o                         
   9   3 -25        148.39       -115.45       115.45 o                         
  -4   4 -25         12.94        -91.27       107.69 o                         
  -2   4 -25       2412.40       2327.78       298.78 o                         
   0   4 -25       1676.21       1554.19        89.52 o                         
   4   4 -25       2439.83       2207.85       131.03 o                         
   6   4 -25        472.60        478.04        66.92 o                         
   8   4 -25       1552.65       1460.12        93.74 o                         
  -5   5 -25       3229.78       3496.83       231.59 o                         
  -3   5 -25       2198.80       1960.61       160.86 o                         
  -1   5 -25       3202.87       2998.48       324.56 o                         
   1   5 -25        581.09        588.12        59.90 o                         
   3   5 -25       5000.06       4685.34       281.10 o                         
   5   5 -25        617.76        591.80       101.13 o                         
   7   5 -25       1183.41       1175.09       124.77 o                         
  -2   6 -25       3622.27       3553.65       227.71 o                         
   0   6 -25       2100.24       1935.28       168.16 o                         
   2   6 -25       4798.34       4561.90       277.45 o                         
   4   6 -25        815.69        818.65       125.72 o                         
   6   6 -25        123.05        187.55        91.88 o                         
   0   0 -24       5019.84       4626.70       259.88 o                         
   2   0 -24      27299.17      27918.08      1245.09 o                         
   4   0 -24       9555.23       9890.20       475.04 o                         
   6   0 -24       3388.41       3576.46       211.28 o                         
   8   0 -24       1045.87        961.02       121.38 o                         
  10   0 -24       2466.05       2313.58       179.11 o                         
  -1   1 -24       2571.49       2429.54       118.13 o                         
   1   1 -24       5872.32       5810.15       218.76 o                         
   3   1 -24       4336.69       4106.02       168.66 o                         
   5   1 -24       2366.87       2548.05       119.20 o                         
   7   1 -24       2878.04       3164.70       138.62 o                         
   9   1 -24       1748.90       1786.57       109.04 o                         
   0   2 -24       2037.63       1831.70       151.27 o                         
   2   2 -24       4960.45       4767.30       166.12 o                         
   4   2 -24       1346.24       1367.19        85.50 o                         
   6   2 -24        450.95        474.35        85.33 o                         
   8   2 -24       2163.64       2387.44       119.52 o                         
  10   2 -24        436.20        514.89        77.48 o                         
  -3   3 -24       1662.18       2046.17       151.27 o                         
  -1   3 -24       3697.36       3821.90       153.69 o                         
   1   3 -24       2001.93       1679.39       211.43 o                         
   3   3 -24       2254.38       2303.89        95.64 o                         
   5   3 -24       4671.68       5144.70       190.91 o                         
   7   3 -24       4868.43       5045.22       195.88 o                         
   9   3 -24       2201.64       2310.85       127.77 o                         
  -4   4 -24        137.64        169.98       105.87 o                         
  -2   4 -24       1145.14       1012.13       121.61 o                         
   0   4 -24       4846.84       4622.00       178.35 o                         
   2   4 -24       5714.16       5236.86       479.40 o                         
   4   4 -24       4752.33       5005.88       233.88 o                         
   6   4 -24        984.27       1049.39        70.59 o                         
   8   4 -24        768.58        734.19        74.01 o                         
  -5   5 -24       1573.83       1606.04       160.86 o                         
  -3   5 -24         92.47         34.00        95.83 o                         
  -1   5 -24       3637.70       3458.51       141.44 o                         
   1   5 -24       1703.83       1478.52        84.17 o                         
   5   5 -24       1906.39       1964.36       136.17 o                         
   7   5 -24        762.21        756.64       103.35 o                         
  -2   6 -24       1198.56       1061.19       130.74 o                         
   0   6 -24        919.82        746.55       117.50 o                         
   2   6 -24       2249.94       2263.12       458.95 o                         
   4   6 -24        163.63         49.97       108.15 o                         
   6   6 -24       1171.60       1103.12       196.68 o                         
   5   7 -24       1445.77        949.16       206.03 o                         
  -1   1 -23       3032.53       3246.86       134.45 o                         
   1   1 -23       9676.21       8651.98       293.36 o                         
   3   1 -23       2505.02       2359.80       114.68 o                         
   5   1 -23        581.80        726.92       142.03 o                         
   7   1 -23        862.25        968.55        79.51 o                         
   9   1 -23       1249.95       1376.88        88.90 o                         
  11   1 -23       1318.86       1656.24       159.49 o                         
  -2   2 -23       4340.14       3993.54       241.40 o                         
   0   2 -23       2115.02       2203.76       105.83 o                         
   2   2 -23       2351.75       2159.24        91.74 o                         
   4   2 -23       2721.82       2793.33       125.77 o                         
   6   2 -23       6297.47       7064.14       249.57 o                         
   8   2 -23       1201.52       1203.66        85.86 o                         
  10   2 -23        262.99        292.51       107.92 o                         
  -3   3 -23       1792.17       1835.80       147.39 o                         
  -1   3 -23      10667.18       9773.40       386.51 o                         
   1   3 -23       4875.31       4899.39       184.04 o                         
   3   3 -23        249.63        271.66        48.17 o                         
   5   3 -23       1809.27       1978.10       102.97 o                         
   7   3 -23        618.05        609.75        65.46 o                         
   9   3 -23       1282.76       1163.94       113.28 o                         
  -2   4 -23       2058.22       1927.07       151.04 o                         
   0   4 -23       2987.22       2792.04       251.04 o                         
   2   4 -23       1108.70       1098.33        81.68 o                         
   4   4 -23       2907.59       3032.25       114.27 o                         
   6   4 -23        357.76        451.76        75.72 o                         
   8   4 -23        160.80        186.28        59.40 o                         
  10   4 -23        426.77        350.69       110.89 o                         
  -3   5 -23        356.50        253.03       101.76 o                         
  -1   5 -23      13334.31      13031.10       426.44 o                         
   1   5 -23        770.11        716.02        54.79 o                         
   3   5 -23       8003.60       7872.69       338.38 o                         
   5   5 -23       2301.16       2381.46       145.54 o                         
   7   5 -23       1330.68       1475.94       130.17 o                         
   9   5 -23       2627.73       2775.84       281.78 o                         
  -2   6 -23       5596.41       5418.20       295.24 o                         
   0   6 -23       1522.42       1485.80       139.86 o                         
   2   6 -23        348.05        347.04       112.03 o                         
   4   6 -23       7293.16       7189.93       738.68 o                         
   6   6 -23       2189.75       2452.75       209.23 o                         
   3   7 -23       1158.24        672.63       178.42 o                         
   5   7 -23       1333.56       1196.03       227.94 o                         
   2   8 -23       1573.33        999.81       262.84 o                         
   0   0 -22      17061.55      16216.94       766.40 o                         
   2   0 -22      11692.19      11684.71       567.90 o                         
   4   0 -22       8138.98       8384.78       419.82 o                         
   6   0 -22      13139.29      14021.56       656.20 o                         
   8   0 -22       6922.63       7156.12       371.68 o                         
  10   0 -22       3595.97       3873.76       231.81 o                         
  -1   1 -22       7230.75       7356.65       315.09 o                         
   1   1 -22       8617.01       8344.03       456.72 o                         
   3   1 -22       3694.45       3630.87       150.32 o                         
   5   1 -22       9823.56      10220.98       344.81 o                         
   7   1 -22        680.27        792.39        73.06 o                         
   9   1 -22          8.79         50.25        60.22 o                         
  11   1 -22       3456.71       3241.97       212.19 o                         
  -2   2 -22        192.16         58.41        75.98 o                         
   0   2 -22       5200.65       5090.75       217.67 o                         
   2   2 -22        223.28        401.37        56.52 o                         
   4   2 -22       1534.43       1663.22        88.00 o                         
   6   2 -22        882.56        900.29       132.79 o                         
   8   2 -22       1096.64       1199.96        81.81 o                         
  10   2 -22        171.15        139.18        87.84 o                         
  -1   3 -22       7161.77       6813.21       239.56 o                         
   1   3 -22       5570.21       5270.04       286.01 o                         
   3   3 -22       6729.39       6961.93       212.27 o                         
   5   3 -22       3753.98       3921.86       153.29 o                         
   7   3 -22       1264.21       1396.22        85.70 o                         
   9   3 -22       1720.52       1965.09       107.79 o                         
  -2   4 -22       9558.82       8587.16       433.74 o                         
   0   4 -22       5173.88       4756.55       252.69 o                         
   2   4 -22       3948.38       3761.01       129.97 o                         
   4   4 -22       1233.21       1243.71        68.71 o                         
   6   4 -22       2272.99       2346.05       114.67 o                         
   8   4 -22       6734.04       7001.03       247.79 o                         
  10   4 -22        400.65        505.04       107.58 o                         
  -3   5 -22       1751.33       1640.72       146.94 o                         
  -1   5 -22         75.00         -9.96        46.47 o                         
   1   5 -22       2744.89       2431.58       108.62 o                         
   3   5 -22       3783.37       3813.27       289.97 o                         
   5   5 -22        422.21        385.37       151.96 o                         
   7   5 -22       1918.09       2132.77       227.59 o                         
   9   5 -22       1589.37       1691.38       168.84 o                         
  -2   6 -22       1266.69       1286.84       137.13 o                         
   0   6 -22       2400.43       2237.36       155.49 o                         
   2   6 -22       4077.01       4226.27       254.63 o                         
   4   6 -22        163.01        139.07       103.51 o                         
   6   6 -22       1469.94       1553.17       242.77 o                         
   8   6 -22         72.88         90.93        99.14 o                         
   3   7 -22       2878.03       2286.20       260.33 o                         
   5   7 -22       1987.68       1876.87       248.24 o                         
  -1   1 -21       1308.01       1245.89        75.15 o                         
   1   1 -21       3969.88       3952.21       156.89 o                         
   3   1 -21       5279.95       5168.50       196.59 o                         
   5   1 -21       9485.48       9681.59       328.97 o                         
   7   1 -21       3701.83       3799.07       167.59 o                         
   9   1 -21       1620.45       1686.98        97.01 o                         
  11   1 -21        176.89        159.75        67.40 o                         
   0   2 -21       6654.03       6381.16       226.45 o                         
   2   2 -21      17773.40      17822.60       645.74 o                         
   4   2 -21       5997.33       6292.45       221.92 o                         
   6   2 -21        544.43        696.47        62.90 o                         
   8   2 -21       2976.00       3221.76       137.78 o                         
  10   2 -21       3386.30       3402.64       149.05 o                         
  -1   3 -21        415.91        471.33       134.81 o                         
   1   3 -21       2150.84       2141.63        98.34 o                         
   3   3 -21       3140.15       3170.46       115.93 o                         
   5   3 -21       1387.14       1461.67        80.75 o                         
   7   3 -21       1803.54       2096.87       100.79 o                         
   9   3 -21       1126.69       1011.24       108.26 o                         
  11   3 -21        264.41        121.47       104.61 o                         
  -2   4 -21       1773.95       1906.08       146.02 o                         
   0   4 -21       2477.28       2423.69       240.69 o                         
   2   4 -21        885.89        933.63        60.02 o                         
   4   4 -21       4188.79       4555.17       186.69 o                         
   6   4 -21       1396.13       1271.66        71.79 o                         
   8   4 -21       1828.25       1887.72        96.71 o                         
  10   4 -21        732.44        720.54       128.23 o                         
  -3   5 -21        683.98        581.82        99.02 o                         
  -1   5 -21      11496.91      10917.62       359.10 o                         
   1   5 -21        187.96        117.90        38.07 o                         
   3   5 -21       1551.51       1559.31        69.53 o                         
   5   5 -21       4923.50       5531.92       271.63 o                         
   7   5 -21       3263.12       3698.91       185.30 o                         
   9   5 -21       2743.00       2748.56       256.11 o                         
   0   6 -21      10995.68       9841.74      1036.09 o                         
   2   6 -21        702.65        754.57       129.03 o                         
   4   6 -21       2128.54       2413.06       250.52 o                         
   6   6 -21       1224.05       1280.60       116.80 o                         
   8   6 -21       1213.44       1441.13       271.40 o                         
  -1   7 -21       2689.76       1960.61       253.72 o                         
   3   7 -21       2852.48       2515.50       253.95 o                         
   5   7 -21       1060.17        990.91       216.53 o                         
   7   7 -21        890.97        826.86       197.82 o                         
   4   8 -21        766.41        445.83       187.55 o                         
   0   0 -20       2951.56       2651.49       167.24 o                         
   2   0 -20      19120.12      18623.61       873.41 o                         
   4   0 -20       2311.81       2267.94       145.57 o                         
   6   0 -20      12502.86      12504.04       576.80 o                         
  -1   1 -20       7549.12       6939.59       358.22 o                         
   1   1 -20      20042.35      19581.57       633.09 o                         
   3   1 -20       2503.36       2464.99       110.41 o                         
   5   1 -20       1137.79       1289.01        85.79 o                         
   7   1 -20       6586.15       6971.58       242.27 o                         
   9   1 -20        912.22        931.59       113.63 o                         
  11   1 -20       3203.33       3107.36       197.13 o                         
   0   2 -20       2559.77       2303.33       114.11 o                         
   2   2 -20        309.21        186.64        79.63 o                         
   4   2 -20       2049.57       1983.61        93.85 o                         
   6   2 -20       1117.84       1254.07        76.33 o                         
   8   2 -20       1189.29       1211.15        81.36 o                         
  10   2 -20        387.10        751.80       120.47 o                         
  -1   3 -20      12542.18      11253.07      1569.19 o                         
   1   3 -20       3236.56       3048.95       269.59 o                         
   3   3 -20       6163.71       6341.05       238.98 o                         
   5   3 -20       1728.35       1752.63        90.28 o                         
   7   3 -20        733.00        738.55        63.26 o                         
   9   3 -20       5312.46       5789.88       305.28 o                         
  11   3 -20        598.70        559.68        74.51 o                         
  -2   4 -20       9296.34       8827.87       439.90 o                         
   0   4 -20        752.71        652.99        60.82 o                         
   2   4 -20       1039.68       1016.51        56.47 o                         
   4   4 -20      14083.32      15343.45       419.97 o                         
   6   4 -20       2048.04       2176.16       105.18 o                         
   8   4 -20       4415.69       4713.16       177.43 o                         
  10   4 -20       2041.63       1852.23       160.40 o                         
  -3   5 -20       6638.95       6047.24       312.13 o                         
  -1   5 -20       3766.46       3597.74       159.31 o                         
   1   5 -20        734.50        732.04        49.98 o                         
   3   5 -20       4869.02       4969.10       158.83 o                         
   5   5 -20        115.44         51.59        74.91 o                         
   7   5 -20         57.15        115.12        81.46 o                         
   9   5 -20       1964.37       1754.80       168.16 o                         
  -2   6 -20       2486.72       2033.16       163.59 o                         
   0   6 -20       1809.02       1402.33       136.53 o                         
   2   6 -20       2547.60       2474.57       141.55 o                         
   4   6 -20         93.14         83.01        81.36 o                         
   6   6 -20       1354.26       1170.13       115.43 o                         
   8   6 -20         46.37        127.09       170.21 o                         
  -3   7 -20        975.33        534.59       150.13 o                         
  -1   7 -20       3397.84       2913.42       366.20 o                         
   1   7 -20       3151.36       2745.72       260.33 o                         
   3   7 -20       2764.81       2098.42       240.71 o                         
   5   7 -20        130.85          2.97       167.47 o                         
   7   7 -20       1525.35       1914.52       250.75 o                         
   2   8 -20       1017.12        888.47       205.12 o                         
  -1   1 -19       1938.74       1922.73       129.82 o                         
   1   1 -19        369.78        419.82        72.33 o                         
   3   1 -19       7816.34       8046.94       272.36 o                         
   5   1 -19       7778.50       8468.15       288.99 o                         
   9   1 -19       1800.02       1671.96        93.89 o                         
   0   2 -19       4821.51       4034.08       228.86 o                         
   2   2 -19       7838.88       8352.52       280.86 o                         
   4   2 -19        788.21        777.13        54.88 o                         
   6   2 -19      10647.54      11120.83       366.78 o                         
   8   2 -19       7241.74       7229.96       255.53 o                         
  10   2 -19       3630.27       3738.90       238.54 o                         
  12   2 -19         31.08         92.15        64.68 o                         
  -1   3 -19       2279.23       2014.95       580.33 o                         
   1   3 -19       1117.82        999.85        56.75 o                         
   3   3 -19       5649.26       6009.79       182.73 o                         
   5   3 -19       4897.55       5087.16       185.07 o                         
   7   3 -19         19.81         33.80        58.07 o                         
   9   3 -19       1479.30       1409.59       136.21 o                         
  11   3 -19        685.08        609.88        96.74 o                         
  -2   4 -19       1131.48       1021.00       147.85 o                         
   0   4 -19       2765.17       2449.12       156.07 o                         
   2   4 -19        150.11        196.07        39.71 o                         
   4   4 -19       1613.95       1758.89        76.21 o                         
   6   4 -19        286.58        276.31        49.28 o                         
   8   4 -19       2195.35       2154.76       103.28 o                         
  10   4 -19       1682.21       1866.54       103.09 o                         
  -3   5 -19       3150.52       3182.42       193.94 o                         
  -1   5 -19       4921.36       4839.35       241.84 o                         
   1   5 -19       6034.50       5939.45       280.49 o                         
   3   5 -19       7060.60       7484.35       221.95 o                         
   5   5 -19       2276.42       2420.15       139.64 o                         
   7   5 -19       1741.52       1582.71       117.95 o                         
   9   5 -19       2530.93       2695.98       198.50 o                         
  -4   6 -19       5008.95       3198.62       507.89 o                         
  -2   6 -19       1964.80       1912.64       120.45 o                         
   0   6 -19      16181.55      14740.39       577.07 o                         
   2   6 -19       1352.85       1339.31       103.91 o                         
   4   6 -19        780.13        757.51       122.30 o                         
   6   6 -19       3352.91       3579.71       176.41 o                         
   8   6 -19       4686.96       5056.20       230.95 o                         
  -3   7 -19       1394.63        780.78       160.17 o                         
   1   7 -19       2678.57       2750.74       250.52 o                         
   5   7 -19        833.01        741.30       182.07 o                         
   7   7 -19       1724.31       1977.72       263.30 o                         
  -4   8 -19       1703.13        815.91       180.02 o                         
   0   8 -19       1222.01       1252.85       199.41 o                         
   2   8 -19       2715.61       2209.31       260.33 o                         
   4   8 -19        316.99        172.49       183.22 o                         
   6   8 -19       2461.25       2304.45       293.42 o                         
   0   0 -18       5654.98       5195.51       275.39 o                         
   2   0 -18      74623.02      74781.93      3291.71 o                         
   4   0 -18       2037.77       2033.16       129.14 o                         
   6   0 -18       3022.39       3102.11       175.69 o                         
   8   0 -18      10405.43      10546.85       510.17 o                         
  12   0 -18       3465.22       3171.47       204.43 o                         
  -1   1 -18       2713.99       3379.33       188.92 o                         
   1   1 -18      16239.13      15848.42       518.42 o                         
   3   1 -18       9659.24       9970.52       327.12 o                         
   5   1 -18       3046.90       2950.29       119.16 o                         
   7   1 -18       8975.97       8911.21       606.69 o                         
   9   1 -18       1716.60       1664.00       120.70 o                         
  -2   2 -18       5607.56       1067.58      1947.60 o                         
   0   2 -18       3657.84       3166.01       117.14 o                         
   2   2 -18       1445.61       1539.13        77.28 o                         
   4   2 -18       1797.65       1827.46        87.22 o                         
   6   2 -18        608.70        640.03        56.24 o                         
   8   2 -18       2283.91       2195.01       102.49 o                         
  10   2 -18        782.29        556.72       103.59 o                         
  12   2 -18        129.85        282.69       101.30 o                         
  -1   3 -18      17268.19      16149.49      1447.58 o                         
   1   3 -18       1907.61       1695.94        83.03 o                         
   3   3 -18       3346.45       3672.87       115.88 o                         
   5   3 -18      15145.37      15619.58       501.82 o                         
   7   3 -18       3298.55       3179.52       126.49 o                         
   9   3 -18       2322.26       2254.25       167.93 o                         
  -2   4 -18         71.78          8.99        41.66 o                         
   0   4 -18      13709.15      12997.59       435.29 o                         
   2   4 -18       6564.10       6599.88       200.51 o                         
   4   4 -18       9535.90      10289.81       293.74 o                         
   6   4 -18       1184.52       1293.36        68.47 o                         
   8   4 -18       3312.94       3411.27       137.32 o                         
  -5   5 -18       3335.18       1868.66       276.76 o                         
  -3   5 -18       3673.99       3169.36       283.49 o                         
  -1   5 -18       4510.45       4362.94       149.91 o                         
   1   5 -18       3593.57       3568.21       118.37 o                         
   3   5 -18       2972.34       2991.10       101.20 o                         
   5   5 -18       6263.31       6360.68       192.50 o                         
   7   5 -18       2311.17       2254.33        93.07 o                         
   9   5 -18        285.53        584.10       108.61 o                         
  -4   6 -18        905.14        510.40       138.04 o                         
  -2   6 -18       3106.13       2742.19       145.49 o                         
   0   6 -18       4221.59       4094.10       231.41 o                         
   2   6 -18        537.07        594.90        82.48 o                         
   4   6 -18        888.77        658.02       112.71 o                         
   6   6 -18       4206.13       4299.79       200.01 o                         
   8   6 -18        890.49        930.97       104.87 o                         
  -5   7 -18       1056.82        547.82       154.24 o                         
  -3   7 -18       4786.50       3373.85       432.83 o                         
  -1   7 -18        196.38        113.40       134.39 o                         
   1   7 -18        915.15        902.61       175.00 o                         
   3   7 -18        747.82        764.80       171.81 o                         
   5   7 -18       3334.42       3107.36       292.96 o                         
   7   7 -18       3560.81       3373.85       327.41 o                         
  -6   8 -18       1041.38        532.31       174.09 o                         
  -2   8 -18        267.63        640.91       166.79 o                         
   0   8 -18       1032.96       1130.78       192.80 o                         
   2   8 -18       2287.46       2133.56       247.10 o                         
   4   8 -18        435.84        527.97       184.36 o                         
   6   8 -18        116.89        345.21       209.45 o                         
  -3   9 -18         35.07        -75.52       150.36 o                         
   3   9 -18        585.58        327.64       197.13 o                         
   1   1 -17      12601.69      12219.41       399.38 o                         
   3   1 -17        935.96       1044.32        61.06 o                         
   5   1 -17        503.05        492.75        48.82 o                         
   7   1 -17       2888.93       2814.39       120.01 o                         
   9   1 -17       2085.05       1964.94       135.53 o                         
   0   2 -17       3452.48       3393.52       147.20 o                         
   2   2 -17      15168.99      16403.15       514.74 o                         
   4   2 -17      13351.06      13537.38       527.63 o                         
   6   2 -17       9858.33       9455.98       315.10 o                         
   8   2 -17        361.38        427.14        55.93 o                         
  10   2 -17        521.25        357.76        94.00 o                         
  -5   3 -17        634.37        439.67       206.26 o                         
  -1   3 -17       6476.52       5682.77       288.62 o                         
   1   3 -17      13320.62      12676.40       366.42 o                         
   3   3 -17        274.41        354.83        36.93 o                         
   5   3 -17        716.26        796.07        80.09 o                         
   7   3 -17       4288.90       4331.74       159.34 o                         
   9   3 -17       2204.52       2232.10       107.95 o                         
  -6   4 -17       2443.89       2111.42       232.73 o                         
  -4   4 -17       4373.11       3091.39       478.00 o                         
  -2   4 -17        348.96        464.08        72.10 o                         
   0   4 -17       6743.96       6142.87       206.72 o                         
   2   4 -17         30.25         32.35        55.33 o                         
   4   4 -17       3388.22       3641.74       119.34 o                         
   6   4 -17       2960.33       3112.14       155.15 o                         
   8   4 -17       1147.91       1240.13        73.50 o                         
  -5   5 -17       6637.39       3999.70       598.24 o                         
  -3   5 -17        441.68        381.75        68.83 o                         
  -1   5 -17       5419.68       5276.20       282.58 o                         
   1   5 -17       3113.29       3214.08       108.15 o                         
   3   5 -17       4362.73       4471.54       139.76 o                         
   5   5 -17       7084.43       7138.56       211.20 o                         
   7   5 -17        912.18        913.13        84.10 o                         
   9   5 -17       9268.29       9504.60       456.33 o                         
  -6   6 -17        672.00        572.69       155.38 o                         
  -2   6 -17       1962.09       1617.30       145.94 o                         
   0   6 -17       2437.04       2522.24       131.40 o                         
   2   6 -17       1363.25       1528.80       102.86 o                         
   4   6 -17      11936.94      12623.40       446.14 o                         
   6   6 -17        158.87        238.54        83.91 o                         
   8   6 -17       1744.23       1824.36       125.30 o                         
  10   6 -17        611.21        474.80       137.35 o                         
  -5   7 -17       1382.93        741.30       174.32 o                         
  -3   7 -17       8202.98       6671.73       639.77 o                         
  -1   7 -17       1218.94       1363.28       172.95 o                         
   1   7 -17        546.05        361.41       147.17 o                         
   3   7 -17       4811.19       4421.12       336.77 o                         
   5   7 -17       1355.54       1522.99       216.30 o                         
   7   7 -17        626.67        640.91       176.60 o                         
  -4   8 -17       1597.96       1015.10       200.78 o                         
  -2   8 -17       2552.81       2420.59       258.51 o                         
   0   8 -17         67.72       -100.62       168.61 o                         
   2   8 -17       2635.63       2425.38       249.38 o                         
   4   8 -17        152.78       -146.02       174.32 o                         
   6   8 -17       1435.91        826.86       206.03 o                         
  -3   9 -17       2468.77       1463.90       230.22 o                         
   1   9 -17       3681.69       3102.11       308.71 o                         
   0   0 -16       9212.48       9208.90       440.13 o                         
   2   0 -16      13034.09      13494.95       621.52 o                         
   4   0 -16       8071.58       8064.21       386.05 o                         
   6   0 -16      18176.76      18454.54       830.51 o                         
   8   0 -16      10560.28      10892.98       498.54 o                         
   1   1 -16       1052.67       1006.94        62.88 o                         
   3   1 -16      19248.87      19688.88       620.66 o                         
   5   1 -16       5955.41       6055.74       215.49 o                         
   7   1 -16       2205.13       2322.93       147.39 o                         
   9   1 -16       1327.93       1413.24       114.99 o                         
  11   1 -16       3264.70       3102.11       191.66 o                         
  -6   2 -16       4178.94       3547.94       426.67 o                         
   0   2 -16       5780.66       5471.51       172.70 o                         
   2   2 -16       2107.93       2211.06        92.68 o                         
   4   2 -16       5688.41       5836.81       201.05 o                         
   6   2 -16       1470.81       1438.58        75.30 o                         
   8   2 -16       1613.87       1667.87       113.17 o                         
  10   2 -16        378.24        410.24        92.86 o                         
  -7   3 -16        317.84        227.94        99.48 o                         
  -3   3 -16         76.48        -10.50        56.13 o                         
  -1   3 -16       3478.61       3167.61       207.40 o                         
   1   3 -16      21055.59      19305.03       577.70 o                         
   3   3 -16       7518.25       7593.73       281.59 o                         
   5   3 -16      11733.18      12107.74       389.97 o                         
   7   3 -16       1104.68       1107.98        67.95 o                         
   9   3 -16       1890.75       1897.29        94.70 o                         
  -6   4 -16       6702.39       5369.14       525.00 o                         
  -4   4 -16      11413.72      10167.65       886.19 o                         
  -2   4 -16       3336.83       2725.64       174.55 o                         
   0   4 -16      21163.88      19131.69       551.19 o                         
   2   4 -16       1715.11       1789.41        80.97 o                         
   4   4 -16       1013.39       1005.63        47.12 o                         
   6   4 -16       7083.94       6894.58       232.32 o                         
   8   4 -16       5722.06       5645.45       200.02 o                         
  -7   5 -16        824.13        559.00       137.81 o                         
  -5   5 -16       4319.64       3252.70       337.91 o                         
  -3   5 -16       1819.38       1594.80       101.67 o                         
  -1   5 -16        152.41         42.37        66.54 o                         
   1   5 -16       2684.76       2657.50        91.64 o                         
   3   5 -16        313.85        312.08        26.15 o                         
   5   5 -16        407.85        499.01        44.63 o                         
   7   5 -16       2649.28       2723.72       138.62 o                         
   9   5 -16       2068.01       2063.76       100.09 o                         
  -4   6 -16        500.65        298.89       120.70 o                         
  -2   6 -16        350.77        270.45        67.31 o                         
   0   6 -16       1306.40       1343.61        95.76 o                         
   2   6 -16        737.26        660.33        78.60 o                         
   4   6 -16        267.41        391.07       151.04 o                         
   6   6 -16       2540.72       2585.78       141.05 o                         
   8   6 -16       1052.00       1015.27        98.38 o                         
  10   6 -16         85.72        -23.00        91.34 o                         
  -5   7 -16        784.89        626.54       157.89 o                         
  -3   7 -16       5847.28       5154.21       384.00 o                         
  -1   7 -16        223.33        172.21        91.21 o                         
   1   7 -16       2791.80       2700.77       243.22 o                         
   3   7 -16       4205.34       3838.17       301.86 o                         
   5   7 -16       2393.52       2448.88       255.31 o                         
   7   7 -16        634.22        561.28       183.44 o                         
  -6   8 -16         55.12        100.62       165.87 o                         
  -4   8 -16       1352.26       1086.29       195.31 o                         
  -2   8 -16       2488.32       2387.73       237.97 o                         
   0   8 -16       3290.74       2959.96       280.64 o                         
   2   8 -16        585.14        736.06       176.14 o                         
   4   8 -16        667.17        741.30       192.57 o                         
   6   8 -16        911.61        710.50       188.46 o                         
  -3   9 -16       1242.44        854.47       206.72 o                         
   1   9 -16       1144.12       1045.67       219.27 o                         
   3   9 -16        302.63        134.62       176.37 o                         
   5   9 -16        683.53        376.01       183.44 o                         
   1   1 -15       1128.61       1132.15        63.51 o                         
   3   1 -15       7490.67       7422.18       244.15 o                         
   5   1 -15       4096.05       4136.04       149.89 o                         
   7   1 -15      13827.09      13175.07       603.04 o                         
   0   2 -15       8161.95       7694.24       233.40 o                         
   2   2 -15      26951.76      28207.77      1193.75 o                         
   4   2 -15       7355.34       7901.12       261.12 o                         
   6   2 -15        203.98        218.59        41.41 o                         
   8   2 -15       5129.91       4658.66       170.41 o                         
  -5   3 -15       7940.00       7491.29       578.85 o                         
  -3   3 -15       5807.84       5072.30       401.34 o                         
  -1   3 -15       3576.31       3388.09       156.09 o                         
   1   3 -15       2544.06       2462.72        83.75 o                         
   3   3 -15       5383.42       5924.05       194.50 o                         
   5   3 -15        315.86        305.44        40.93 o                         
   7   3 -15       7286.07       7092.62       241.26 o                         
   9   3 -15         78.28        -11.41        64.11 o                         
  -8   4 -15        238.32         15.06       121.61 o                         
  -6   4 -15       7312.77       6136.68       478.92 o                         
  -4   4 -15       2160.64       1791.08       177.97 o                         
  -2   4 -15       3315.52       2745.56       250.57 o                         
   0   4 -15       8979.05       8592.24       263.10 o                         
   2   4 -15        712.14        751.11        41.85 o                         
   4   4 -15       3647.23       3804.09       150.49 o                         
   6   4 -15       2375.80       2477.23       102.66 o                         
   8   4 -15        733.90        690.43        55.20 o                         
  10   4 -15        137.69        120.70        92.41 o                         
  12   4 -15        233.30         40.38       109.29 o                         
  -7   5 -15       1119.71        990.91       156.29 o                         
  -5   5 -15       9799.15       8271.38       721.22 o                         
  -3   5 -15      13500.92      11973.75       473.84 o                         
  -1   5 -15       7277.27       7330.95       292.06 o                         
   1   5 -15       1172.34       1344.12        53.56 o                         
   3   5 -15        759.20        808.50       111.67 o                         
   5   5 -15      20969.95      21401.71       578.18 o                         
   7   5 -15        284.53        231.32        54.59 o                         
   9   5 -15       3431.96       3260.26       135.89 o                         
  -6   6 -15       4271.20       3231.02       336.77 o                         
  -4   6 -15        865.15        780.78       144.20 o                         
  -2   6 -15       8428.22       7866.95       348.57 o                         
   0   6 -15       7606.05       7506.93       286.15 o                         
   2   6 -15       3344.35       3462.12       230.79 o                         
   4   6 -15      11482.57      12245.76       434.13 o                         
   6   6 -15       2649.87       2926.84       150.93 o                         
   8   6 -15        401.81        480.01        82.07 o                         
  10   6 -15       3830.34       3628.03       328.10 o                         
  -7   7 -15       2898.50       2355.33       264.21 o                         
  -5   7 -15       1889.01       1402.52       207.40 o                         
  -3   7 -15       3989.42       3570.76       291.14 o                         
  -1   7 -15       2893.30       3012.43       179.79 o                         
   1   7 -15       4213.37       4678.72       320.11 o                         
   3   7 -15       3579.02       3547.94       278.82 o                         
   5   7 -15       3518.69       3214.82       297.98 o                         
   7   7 -15        786.70        501.96       186.18 o                         
   9   7 -15       1043.65        757.05       212.88 o                         
  -4   8 -15        449.42         93.09       157.66 o                         
  -2   8 -15       4161.46       3855.96       332.21 o                         
   0   8 -15         25.72         28.52       146.25 o                         
   2   8 -15       5598.21       5243.88       380.58 o                         
   4   8 -15       1549.72       1328.37       219.27 o                         
   6   8 -15       2580.66       2397.08       266.49 o                         
  -3   9 -15       3194.99       3231.02       309.62 o                         
   1   9 -15        730.98        658.02       191.20 o                         
   3   9 -15       3166.87       2520.29       287.71 o                         
   5   9 -15        403.33         -9.13       164.05 o                         
   0   0 -14       4002.49       3285.55       175.23 o                         
   2   0 -14      11323.01      10674.85       493.52 o                         
   4   0 -14      11294.41      10883.17       508.35 o                         
   6   0 -14      18945.04      19681.38       871.13 o                         
   8   0 -14       2375.95       2406.44       135.99 o                         
   1   1 -14       4567.70       4404.14       156.65 o                         
   3   1 -14       6210.86       6152.41       219.75 o                         
   5   1 -14       2971.91       2963.28       108.45 o                         
   7   1 -14      14266.09      13762.70       451.33 o                         
   0   2 -14       9330.21       9260.72       498.42 o                         
   2   2 -14       7981.35       8353.24       274.67 o                         
   4   2 -14       5741.62       5513.88       187.62 o                         
   6   2 -14       2495.63       2435.59        99.89 o                         
   8   2 -14        220.82        199.87       155.38 o                         
  12   2 -14        856.02        857.44       109.06 o                         
  -5   3 -14       7420.70       6828.70       528.88 o                         
  -3   3 -14      16244.82      13120.31      1203.79 o                         
  -1   3 -14      10718.91       9382.02       359.01 o                         
   1   3 -14      18811.10      18788.34       503.77 o                         
   3   3 -14       4945.76       4748.32       131.30 o                         
   5   3 -14       8946.10       9101.33       299.54 o                         
   7   3 -14       3989.80       4043.09       147.80 o                         
   9   3 -14       6943.02       7220.92       332.89 o                         
  -6   4 -14       2583.43       2137.89       198.73 o                         
  -4   4 -14      16348.61      15105.10      1056.62 o                         
  -2   4 -14       2521.29       2481.12       207.08 o                         
   0   4 -14        849.19        867.71        92.01 o                         
   2   4 -14      12976.83      13319.00       381.01 o                         
   4   4 -14      18887.27      19653.99       528.94 o                         
   6   4 -14       9975.84      10536.47       332.62 o                         
   8   4 -14       2056.90       2124.66       118.87 o                         
  10   4 -14       2165.38       2182.38       133.93 o                         
  -9   5 -14       2725.91       1931.18       218.35 o                         
  -7   5 -14        396.58        273.11       124.81 o                         
  -5   5 -14        146.55        117.50       101.53 o                         
  -3   5 -14       2821.56       2464.46       184.81 o                         
  -1   5 -14       1714.86       1746.14        84.52 o                         
   1   5 -14       4848.34       5206.76       205.34 o                         
   3   5 -14      15408.50      16397.90       575.73 o                         
   5   5 -14        572.23        514.95        45.02 o                         
   7   5 -14        431.99        369.61        61.63 o                         
   9   5 -14       2948.03       2902.62       171.24 o                         
  -8   6 -14       1552.42        984.75       167.93 o                         
  -6   6 -14       3370.05       2745.72       255.31 o                         
  -4   6 -14        715.86        778.27       253.26 o                         
  -2   6 -14       1309.29       1094.20        79.45 o                         
   0   6 -14       4801.03       4631.79       188.97 o                         
   2   6 -14       8949.04       9080.90       418.68 o                         
   4   6 -14       1108.18       1055.75        87.76 o                         
   6   6 -14       3006.01       3089.73       156.23 o                         
   8   6 -14       1567.87       1365.61       218.35 o                         
  10   6 -14        356.88         68.22       100.16 o                         
  -9   7 -14       1314.28        843.52       205.35 o                         
  -7   7 -14       1533.87       1092.67       202.15 o                         
  -3   7 -14       2187.56       2107.09       219.27 o                         
  -1   7 -14       6784.43       7211.18       329.33 o                         
   1   7 -14       5440.30       5481.63       367.80 o                         
   3   7 -14       1506.50       1449.29       181.85 o                         
   5   7 -14        462.54        263.76       159.71 o                         
   7   7 -14       1204.38       1239.38       208.54 o                         
   9   7 -14       1958.06       1602.16       256.23 o                         
  -6   8 -14       3156.35       2448.88       501.05 o                         
  -4   8 -14        959.82        891.21       179.79 o                         
  -2   8 -14       1775.69       1602.16       202.61 o                         
   0   8 -14       1369.70       1519.34       193.71 o                         
   2   8 -14       1712.79       1943.72       219.04 o                         
   4   8 -14       2547.51       2486.75       257.37 o                         
   6   8 -14       1421.38       1185.99       213.79 o                         
   8   8 -14        156.39          9.35       181.62 o                         
  -5   9 -14        314.19        262.16       185.73 o                         
  -3   9 -14       2024.30       1644.60       236.38 o                         
   1   9 -14        259.72        429.86       172.26 o                         
   3   9 -14       1279.85        894.17       214.25 o                         
   5   9 -14        960.60        640.91       174.09 o                         
   0  10 -14        743.02        472.30       195.08 o                         
  -1   1 -13       1254.48        751.80      1147.21 o                         
   1   1 -13      12531.45      13202.56       411.40 o                         
   3   1 -13      25868.65      25603.71       799.34 o                         
   5   1 -13       2633.66       2549.50        97.17 o                         
   7   1 -13       1000.21       1005.97        87.84 o                         
   9   1 -13       2278.80       2107.09       135.99 o                         
  -4   2 -13      11250.83      10004.51       831.43 o                         
  -2   2 -13      39794.54      29046.57      4721.61 o                         
   0   2 -13       8242.16       7872.69       242.46 o                         
   2   2 -13       7159.24       7716.43       206.53 o                         
   4   2 -13       8377.32       8574.61       274.97 o                         
   6   2 -13       6851.05       6603.99       222.30 o                         
   8   2 -13      17293.21      17116.71       547.49 o                         
  -5   3 -13       4207.06       4244.98       292.51 o                         
  -3   3 -13       4758.52       3451.88       533.22 o                         
  -1   3 -13      12561.74      11963.10       883.04 o                         
   1   3 -13        214.29        207.37        24.06 o                         
   3   3 -13       7131.56       7108.10       227.57 o                         
   5   3 -13       2266.11       2317.49       117.62 o                         
   7   3 -13         93.81         98.76        36.80 o                         
   9   3 -13       5907.04       5775.50       283.15 o                         
  -6   4 -13         97.41        -17.57       100.85 o                         
  -4   4 -13       4565.55       4711.57       321.25 o                         
  -2   4 -13        503.22        552.28        47.63 o                         
   0   4 -13       8303.06       8156.50       247.25 o                         
   2   4 -13       1789.63       1817.49        68.27 o                         
   4   4 -13       1640.35       1748.17        64.36 o                         
   6   4 -13        426.30        435.20        39.62 o                         
   8   4 -13       1469.02       1416.67        93.55 o                         
  10   4 -13        307.84        320.80        71.87 o                         
  -9   5 -13       2419.39       2313.58       252.81 o                         
  -7   5 -13        916.91        966.96       154.47 o                         
  -5   5 -13       4174.97       4364.08       315.55 o                         
  -3   5 -13       3320.70       3155.50       236.15 o                         
  -1   5 -13         48.43         16.78        41.58 o                         
   1   5 -13      21840.98      23103.74       780.87 o                         
   3   5 -13       1597.81       1773.33        98.88 o                         
   5   5 -13      10531.58      10647.43       296.58 o                         
   7   5 -13        526.93        497.11        57.96 o                         
   9   5 -13       1530.04       1577.16        81.07 o                         
 -10   6 -13       1482.86        860.18       193.25 o                         
  -6   6 -13       3557.71       3209.35       286.80 o                         
  -4   6 -13       6261.19       6091.96       425.07 o                         
  -2   6 -13       5000.25       4971.10       421.22 o                         
   0   6 -13      12040.14      12350.32       428.49 o                         
   2   6 -13       5090.75       5437.88       213.14 o                         
   4   6 -13        345.40        481.71       137.92 o                         
   6   6 -13      15148.86      14294.77       523.98 o                         
   8   6 -13       3248.59       3271.24       175.69 o                         
  10   6 -13       1451.59       1381.07       205.80 o                         
  -7   7 -13       1372.41       1159.98       198.50 o                         
  -5   7 -13       4361.19       3993.54       319.89 o                         
  -3   7 -13        649.04        462.03       141.69 o                         
  -1   7 -13       2029.69       2025.89       147.11 o                         
   1   7 -13       8746.58       9053.75       545.31 o                         
   3   7 -13        837.43        854.47       156.29 o                         
   5   7 -13       4159.67       4376.63       334.94 o                         
   7   7 -13       1029.48        702.74       192.57 o                         
   9   7 -13         82.18        -68.22       177.51 o                         
  -6   8 -13       6365.11       4870.15       566.76 o                         
  -4   8 -13       1102.65        840.55       180.02 o                         
  -2   8 -13       4032.11       3981.45       325.59 o                         
   0   8 -13       2137.35       2094.08       218.58 o                         
   2   8 -13       6165.23       6272.21       431.23 o                         
   4   8 -13       3185.52       3006.97       282.92 o                         
   6   8 -13       1515.01       1427.62       202.15 o                         
   8   8 -13       1400.31        879.80       226.79 o                         
  -5   9 -13        411.16        222.00       175.23 o                         
  -3   9 -13       2115.24       1839.91       250.07 o                         
  -1   9 -13       1875.72       1964.94       237.06 o                         
   1   9 -13        718.21        621.75       188.23 o                         
   3   9 -13       3318.16       2795.91       287.94 o                         
   5   9 -13         14.38         10.27       161.08 o                         
   0  10 -13         34.95         68.22       181.62 o                         
   2  10 -13        967.34        799.71       216.07 o                         
   0   0 -12      26503.47      24651.69      1094.96 o                         
   2   0 -12      21801.09      20837.02       937.75 o                         
   4   0 -12      12390.02      12664.67       559.00 o                         
   6   0 -12        659.34        640.91        65.25 o                         
   8   0 -12      25549.73      24741.59      1081.95 o                         
   1   1 -12      19440.86      20906.83       644.58 o                         
   3   1 -12      23522.67      22697.22       707.25 o                         
   5   1 -12        588.52        588.90        47.12 o                         
   7   1 -12      14750.33      13626.61       437.54 o                         
   9   1 -12       1852.98       1931.18       125.95 o                         
  11   1 -12        874.35        749.06        91.49 o                         
  13   1 -12       2965.77       2515.50       177.28 o                         
  -4   2 -12       7948.57       7376.07       574.29 o                         
  -2   2 -12       5470.03       4612.82      1977.15 o                         
   0   2 -12      13175.99      11764.59       350.39 o                         
   2   2 -12      14968.15      15892.94       402.67 o                         
   4   2 -12       8171.10       8569.91       299.54 o                         
   6   2 -12       1315.24       1347.81        63.89 o                         
   8   2 -12        577.18        541.20       111.12 o                         
  10   2 -12       3444.80       3225.55       184.58 o                         
  -5   3 -12      14471.12      16253.45       937.75 o                         
  -3   3 -12      19505.56      19003.73      1158.84 o                         
  -1   3 -12       8482.13       7807.46       330.53 o                         
   1   3 -12       3810.58       3834.29       148.99 o                         
   3   3 -12       4304.53       4445.20       118.62 o                         
   5   3 -12      20567.19      19695.35       611.34 o                         
   7   3 -12       1684.91       1735.10        79.24 o                         
   9   3 -12       4454.11       4295.28       159.22 o                         
  11   3 -12       3011.85       2671.11       167.93 o                         
  -6   4 -12      11323.90      11860.85       686.77 o                         
  -4   4 -12       1985.68       2098.42       170.67 o                         
  -2   4 -12       4864.91       4573.00       229.38 o                         
   0   4 -12      30046.00      31097.19       740.35 o                         
   2   4 -12       6381.68       6135.56       192.52 o                         
   4   4 -12      13338.61      13228.64       363.18 o                         
   6   4 -12       1972.15       2040.30       111.34 o                         
   8   4 -12       2064.55       2046.17       116.59 o                         
  10   4 -12       8363.36       7707.82       368.94 o                         
  -7   5 -12       1981.63       1815.50       195.31 o                         
  -5   5 -12       9128.03       8917.77       568.36 o                         
  -3   5 -12       1368.56       1286.84       147.39 o                         
  -1   5 -12       3208.23       3237.45       195.01 o                         
   1   5 -12        663.23        794.64        67.18 o                         
   3   5 -12       2380.55       2501.96       117.48 o                         
   5   5 -12       6447.45       6540.30       189.05 o                         
   7   5 -12        664.67        712.84        46.49 o                         
   9   5 -12        957.01       1021.26        82.37 o                         
 -10   6 -12        828.96        624.03       174.32 o                         
  -8   6 -12        468.61        574.97       158.12 o                         
  -6   6 -12       3663.86       3508.24       288.63 o                         
  -4   6 -12        413.86         78.94       145.11 o                         
  -2   6 -12       5011.22       4742.65       311.21 o                         
   0   6 -12        681.38        770.93        67.09 o                         
   2   6 -12       6176.88       6523.44       244.70 o                         
   4   6 -12       1067.47       1042.07        83.92 o                         
   6   6 -12       3192.52       3343.52       234.10 o                         
   8   6 -12        613.50        660.30       176.83 o                         
  10   6 -12        144.46          4.56       120.01 o                         
  -9   7 -12        235.26        163.82       163.82 o                         
  -7   7 -12        517.00        559.00       160.40 o                         
  -5   7 -12       4718.90       4503.95       352.74 o                         
  -3   7 -12       4246.99       4084.58       311.44 o                         
  -1   7 -12       3417.14       3472.40       192.73 o                         
   1   7 -12        855.76       1036.55       156.75 o                         
   3   7 -12       3643.53       4078.65       292.96 o                         
   5   7 -12       3636.43       3668.41       306.65 o                         
   7   7 -12       2727.17       2631.87       274.48 o                         
   9   7 -12        696.46        802.22       200.33 o                         
  -6   8 -12       1313.44       1086.29       226.79 o                         
  -4   8 -12        145.71         14.15       130.97 o                         
  -2   8 -12       1266.15       1297.11       196.22 o                         
   0   8 -12       2164.93       2115.99       219.72 o                         
   2   8 -12       3782.83       3915.51       310.76 o                         
   4   8 -12        999.50       1051.83       192.11 o                         
   6   8 -12        655.05        568.13       172.95 o                         
   8   8 -12       1451.15       1409.59       243.91 o                         
  -5   9 -12        455.75        308.93       176.37 o                         
  -3   9 -12        242.37        136.90       162.22 o                         
  -1   9 -12        798.43       1039.51       197.13 o                         
   1   9 -12       2110.46       2258.82       240.71 o                         
   3   9 -12       1432.14       1222.50       203.75 o                         
   5   9 -12        692.22        387.19       186.18 o                         
  -2  10 -12       2620.48       2458.23       274.71 o                         
   0  10 -12        414.31        506.07       197.82 o                         
   2  10 -12        626.59        713.01       186.18 o                         
  -1   1 -11      19667.08      14044.37      1630.23 o                         
   1   1 -11      11037.69      10982.62       286.92 o                         
   3   1 -11       7303.83       7462.23       276.23 o                         
   5   1 -11      10274.82      10225.72       327.90 o                         
   7   1 -11       7822.07       7578.35       255.75 o                         
   9   1 -11       6046.67       5681.50       280.87 o                         
  11   1 -11       2655.62       2510.69       159.94 o                         
  -2   2 -11       7155.84       5695.87       475.95 o                         
   0   2 -11       2115.39       1823.69       115.84 o                         
   2   2 -11      16898.57      17358.29       433.27 o                         
   4   2 -11      54235.09      53891.40      1662.24 o                         
   6   2 -11       6304.61       6116.01       376.24 o                         
   8   2 -11       2216.67       2129.61       105.64 o                         
  10   2 -11       2537.20       2505.92       157.89 o                         
  -3   3 -11       1943.22       2076.52       156.75 o                         
  -1   3 -11      13255.08      10926.93       733.07 o                         
   1   3 -11       9364.47       9583.29       258.59 o                         
   3   3 -11       5626.64       6052.19       155.65 o                         
   5   3 -11       2016.19       1702.81        88.46 o                         
   7   3 -11       5350.16       5072.75       355.71 o                         
   9   3 -11        952.96        943.23        88.07 o                         
  -6   4 -11       2194.39       2429.94       193.03 o                         
  -4   4 -11       5440.49       4963.92       336.54 o                         
  -2   4 -11        692.63        669.64        39.15 o                         
   0   4 -11      12538.70      12933.93       341.58 o                         
   2   4 -11       9292.05       9443.33       364.83 o                         
   4   4 -11       1088.86       1005.86        43.64 o                         
   6   4 -11       5911.70       5913.44       196.53 o                         
   8   4 -11        131.41        169.98        49.74 o                         
  10   4 -11       1603.32       1550.04        82.90 o                         
  -7   5 -11       1910.22       1864.55       198.05 o                         
  -5   5 -11        664.93        598.02       114.54 o                         
  -3   5 -11       8706.37       8845.90       521.13 o                         
  -1   5 -11      10244.93      10442.81       344.45 o                         
   1   5 -11      20129.97      20708.36       936.38 o                         
   3   5 -11       2065.20       2042.66       204.89 o                         
   5   5 -11       2792.73       2929.44        94.80 o                         
   7   5 -11       3274.79       3294.90       135.37 o                         
   9   5 -11       4072.39       3814.44       194.62 o                         
 -10   6 -11       1620.13       1402.52       232.50 o                         
  -8   6 -11       4171.70       4301.11       344.53 o                         
  -6   6 -11       1717.25       1774.88       193.25 o                         
  -4   6 -11      14891.79      15483.17       891.43 o                         
  -2   6 -11       2473.96       2443.97       188.20 o                         
   0   6 -11       3792.62       4052.63       146.33 o                         
   2   6 -11      14793.97      15133.95       522.29 o                         
   4   6 -11       4690.40       5002.85       204.34 o                         
   6   6 -11       4847.60       4911.58       208.01 o                         
   8   6 -11       3161.22       2952.70       169.18 o                         
  10   6 -11       1587.84       1427.07       231.70 o                         
  -9   7 -11       3114.39       2067.85       256.23 o                         
  -7   7 -11        983.14        931.59       192.34 o                         
  -5   7 -11       2651.98       2420.59       239.80 o                         
  -3   7 -11       7730.54       7766.68       505.15 o                         
  -1   7 -11       1823.42       1994.07       140.05 o                         
   1   7 -11       6926.38       7327.01       449.71 o                         
   3   7 -11      10790.03      11043.11       642.51 o                         
   5   7 -11         13.87         94.00       144.43 o                         
   7   7 -11       2469.18       2444.09       259.88 o                         
   9   7 -11       1493.73       1232.54       224.74 o                         
  -8   8 -11        946.52        707.76       205.80 o                         
  -6   8 -11       4369.94       3680.05       342.02 o                         
  -4   8 -11        378.27        484.85       151.50 o                         
  -2   8 -11       6639.03       7083.56       490.55 o                         
   0   8 -11       2178.21       2282.01       161.63 o                         
   2   8 -11       3723.33       3796.87       306.20 o                         
   4   8 -11       1472.33       1293.69       199.19 o                         
   6   8 -11       1303.15       1239.38       211.96 o                         
  -5   9 -11        532.02        586.38       196.68 o                         
  -3   9 -11        274.85        406.36       171.35 o                         
  -1   9 -11       6905.22       7269.74       504.93 o                         
   1   9 -11        989.85       1143.78       187.32 o                         
   3   9 -11       1433.14       1456.60       211.51 o                         
   5   9 -11        918.08        738.79       210.37 o                         
  -2  10 -11        813.51        736.06       189.15 o                         
   2  10 -11        530.56        619.24       185.50 o                         
   2   0 -10      10602.67      10312.76       465.68 o                         
   4   0 -10      39371.67      37498.43      1572.50 o                         
   6   0 -10       8332.72       7491.29       355.48 o                         
   8   0 -10      22265.36      21490.26       952.35 o                         
  10   0 -10        952.83        946.19        96.97 o                         
  -1   1 -10      20969.50      10361.36      2771.50 o                         
   1   1 -10      12304.58      13299.72       339.11 o                         
   3   1 -10      39069.32      37155.18      1126.20 o                         
   5   1 -10       1178.19       1340.15        72.04 o                         
   7   1 -10       1467.48       1326.41        68.76 o                         
   9   1 -10       9337.78       8826.65       295.08 o                         
  -2   2 -10       2910.75       2602.43       170.67 o                         
   0   2 -10      22183.51      20285.22      1022.09 o                         
   2   2 -10      10422.77      10600.61       268.46 o                         
   4   2 -10      11008.15      10739.17       275.77 o                         
   6   2 -10       1841.50       1723.93        73.99 o                         
   8   2 -10       3019.00       2855.45       116.92 o                         
  10   2 -10       3722.97       3570.76       199.87 o                         
  -3   3 -10       7998.55       7851.10       465.45 o                         
  -1   3 -10       3888.62       3547.22       140.95 o                         
   1   3 -10      31639.64      31320.71       833.86 o                         
   3   3 -10       1967.25       1842.68        56.17 o                         
   5   3 -10      17652.83      17689.11       447.26 o                         
   7   3 -10       3455.12       3533.07       128.29 o                         
   9   3 -10      10669.23      10100.34       470.47 o                         
  11   3 -10       9233.95       9144.79       438.53 o                         
  -4   4 -10       6361.95       6478.02       384.46 o                         
  -2   4 -10      16866.10      16834.62       666.54 o                         
   0   4 -10      23088.12      23415.96       539.15 o                         
   2   4 -10        991.41        997.27        62.55 o                         
   4   4 -10        547.64        577.99        33.03 o                         
   6   4 -10      20372.60      19729.22       607.02 o                         
   8   4 -10       4957.53       5285.41       256.91 o                         
  10   4 -10       2376.76       2327.50       142.83 o                         
  -7   5 -10       1762.85       1977.72       195.54 o                         
  -5   5 -10       4923.71       5355.00       356.62 o                         
  -3   5 -10        514.25        400.65       122.30 o                         
  -1   5 -10       8610.55       8667.73       226.12 o                         
   1   5 -10      11375.91      12193.09       423.02 o                         
   3   5 -10       3449.47       3456.35       143.01 o                         
   5   5 -10       3970.05       4056.15       124.74 o                         
   7   5 -10        881.39        888.16        64.62 o                         
   9   5 -10        997.28       1066.61        66.00 o                         
 -10   6 -10        169.72         97.65       177.51 o                         
  -8   6 -10         39.76        -84.88       169.98 o                         
  -6   6 -10       4294.86       4395.57       316.69 o                         
  -4   6 -10       1001.75       1055.03       145.80 o                         
  -2   6 -10       2931.32       3049.49       250.75 o                         
   0   6 -10       4273.27       4563.77       160.56 o                         
   2   6 -10       2234.09       2367.24       113.46 o                         
   4   6 -10        752.23        800.94        97.08 o                         
   6   6 -10        992.67        935.67        83.00 o                         
   8   6 -10       1870.77       1471.20       208.77 o                         
  10   6 -10        128.70        163.82       152.87 o                         
  -9   7 -10       1552.34       1617.68       238.20 o                         
  -7   7 -10       2657.31       2681.15       267.18 o                         
  -5   7 -10       5469.03       5038.30       359.36 o                         
  -3   7 -10        149.38        202.61       130.51 o                         
  -1   7 -10       6680.13       7224.68       331.53 o                         
   1   7 -10       2922.78       3301.98       252.58 o                         
   3   7 -10      10667.18      10439.16       614.90 o                         
   5   7 -10        960.32       1045.67       160.63 o                         
   7   7 -10        789.81        675.14       141.46 o                         
   9   7 -10       1549.60       1671.75       246.19 o                         
  -6   8 -10        215.12         37.42       154.24 o                         
  -4   8 -10       2503.39       2304.45       242.99 o                         
  -2   8 -10       6236.87       6409.11       466.59 o                         
   0   8 -10       1636.00       1611.17       143.63 o                         
   2   8 -10        358.82        530.02       143.06 o                         
   4   8 -10       1395.91       1632.97       196.91 o                         
   6   8 -10       1788.02       1648.48       236.61 o                         
   8   8 -10       1058.41       1021.26       235.01 o                         
  -3   9 -10       1125.13       1276.57       211.74 o                         
  -1   9 -10       2539.44       2425.38       249.38 o                         
   5   9 -10        744.70        862.91       210.59 o                         
   7   9 -10       1181.78        788.76       206.72 o                         
  -2  10 -10        767.99        731.04       211.74 o                         
   2  10 -10        886.56       1098.84       212.19 o                         
   4  10 -10       1325.20       1225.92       230.90 o                         
  -1   1  -9        595.58        487.93       122.62 o                         
   1   1  -9       3297.77       3506.11       102.11 o                         
   3   1  -9       8861.52       8281.10       282.12 o                         
   5   1  -9      27118.70      25434.43       781.02 o                         
   7   1  -9       7944.18       7809.82       256.42 o                         
   9   1  -9        351.49        335.40        53.96 o                         
  11   1  -9       1063.88       1070.54       103.13 o                         
  13   1  -9       1891.13       1815.50       146.48 o                         
  -2   2  -9       2510.55       2157.38       122.87 o                         
   0   2  -9      77336.22      77976.45      4321.64 o                         
   2   2  -9      26291.02      27256.52      1087.81 o                         
   4   2  -9       4739.37       4887.96       141.38 o                         
   6   2  -9       6371.42       6143.03       206.29 o                         
   8   2  -9      15541.98      15630.63       489.52 o                         
  10   2  -9       4286.97       4128.26       158.32 o                         
  -3   3  -9      18340.61      18938.02      1051.83 o                         
  -1   3  -9      12318.50      12372.36       415.64 o                         
   1   3  -9      10464.96      11157.67       299.07 o                         
   3   3  -9       8882.20       8849.61       275.85 o                         
   5   3  -9       6975.38       6384.89       170.06 o                         
   7   3  -9      10047.16      10001.14       628.59 o                         
   9   3  -9       4954.56       4834.81       175.69 o                         
  11   3  -9         14.46        -25.55        73.01 o                         
  -4   4  -9       4905.11       4383.02       297.30 o                         
  -2   4  -9       1644.95       1702.16        70.23 o                         
   0   4  -9       3355.38       3322.25       103.88 o                         
   2   4  -9       2606.78       2570.93       112.69 o                         
   4   4  -9       1324.38       1379.38        50.54 o                         
   6   4  -9       7916.57       8236.62       263.44 o                         
   8   4  -9        649.87        679.36        51.02 o                         
  10   4  -9       1126.81        984.75        89.90 o                         
  12   4  -9       1990.40       1519.34       145.11 o                         
  -5   5  -9       5704.11       6332.90       387.65 o                         
  -3   5  -9      19619.56      19627.76      1070.77 o                         
  -1   5  -9       5549.14       5597.69       286.25 o                         
   1   5  -9       8003.51       8770.83       369.17 o                         
   3   5  -9       3783.72       3861.41       159.62 o                         
   5   5  -9      10980.00      10741.78       299.28 o                         
   7   5  -9       2303.06       2440.80        90.38 o                         
   9   5  -9        535.98        581.82        66.85 o                         
  -8   6  -9       9351.94       9814.45       662.59 o                         
  -6   6  -9       1183.32       1079.90       156.98 o                         
  -4   6  -9       2325.71       2429.94       207.17 o                         
  -2   6  -9       8297.98       9053.75       563.56 o                         
   0   6  -9      10506.94      11469.38       346.70 o                         
   2   6  -9      11551.37      12243.86       421.57 o                         
   4   6  -9       1005.38       1020.12        72.06 o                         
   6   6  -9       1548.41       1647.28       102.15 o                         
   8   6  -9       2164.22       2098.42       227.48 o                         
  10   6  -9       6792.52       6586.17       465.23 o                         
  -9   7  -9       1402.96       1199.23       221.77 o                         
  -7   7  -9       3277.10       3027.96       283.84 o                         
  -5   7  -9        439.42        205.35       131.42 o                         
  -3   7  -9       5820.38       5987.92       421.42 o                         
  -1   7  -9       9636.81      10665.76       454.93 o                         
   1   7  -9       2500.13       2496.34       219.49 o                         
   3   7  -9       8505.72       8738.20       517.93 o                         
   5   7  -9       4052.39       4332.60       320.80 o                         
   7   7  -9        317.61        285.89       158.35 o                         
   9   7  -9       1714.84       1839.91       237.75 o                         
  -8   8  -9        217.64        391.07       196.45 o                         
  -6   8  -9       2449.04       1990.50       238.66 o                         
  -4   8  -9       1005.93        896.91       171.58 o                         
  -2   8  -9       8343.70       8972.07       606.23 o                         
   0   8  -9       1507.19       1683.05       137.12 o                         
   2   8  -9       1447.67       1571.82       185.50 o                         
   4   8  -9       3700.47       3826.30       301.40 o                         
   6   8  -9        289.36        -84.88       164.73 o                         
   8   8  -9       3639.89       3525.12       334.72 o                         
  -5   9  -9       4686.40       3969.59       361.18 o                         
  -3   9  -9       1113.77        958.06       201.01 o                         
  -1   9  -9       2575.86       2770.82       266.49 o                         
   1   9  -9        634.30        731.04       170.44 o                         
   3   9  -9       2124.50       1860.44       230.67 o                         
   5   9  -9        730.35        794.24       180.48 o                         
   7   9  -9       4217.08       3628.03       345.21 o                         
  -4  10  -9        941.70        697.72       216.98 o                         
  -2  10  -9        409.96        359.59       188.46 o                         
   2  10  -9       2112.46       2016.05       248.70 o                         
   4  10  -9        165.07        543.26       198.27 o                         
   0   0  -8      12762.49      12643.22       547.82 o                         
   2   0  -8      32212.17      31591.05      1341.37 o                         
   6   0  -8      24439.02      24367.40      1073.74 o                         
   8   0  -8       2492.51       2304.45       137.58 o                         
  10   0  -8       3567.31       3468.77       196.91 o                         
  -1   1  -8      74356.01      62684.16      2467.43 o                         
   1   1  -8      11304.05      12562.68       313.19 o                         
   3   1  -8       3468.04       3059.79        85.39 o                         
   5   1  -8       9086.06       8310.80       273.99 o                         
   7   1  -8       7582.74       7343.43       243.13 o                         
   9   1  -8       8317.48       8245.61       276.04 o                         
  11   1  -8        990.71       1159.98       107.46 o                         
  13   1  -8        515.27        287.49        88.98 o                         
  -2   2  -8      13202.13      11887.70       476.41 o                         
   0   2  -8       9696.36       9102.09       341.28 o                         
   2   2  -8      18351.62      18471.29       461.97 o                         
   4   2  -8       7692.45       7800.98       206.21 o                         
   6   2  -8      16965.85      16433.42       574.97 o                         
   8   2  -8      12257.99      12297.96       393.23 o                         
  10   2  -8       2363.27       2416.39       107.85 o                         
  12   2  -8        250.09        269.92        80.09 o                         
  -3   3  -8      42013.01      43691.93      2416.25 o                         
  -1   3  -8       8267.10       7794.51       205.56 o                         
   1   3  -8      51087.53      52826.98      1396.27 o                         
   3   3  -8       1055.78       1119.14        80.09 o                         
   5   3  -8       5513.64       5423.90       146.17 o                         
   7   3  -8      15461.94      15098.82       480.85 o                         
   9   3  -8       9534.41       9230.47       311.23 o                         
  11   3  -8       2797.21       2554.06       159.26 o                         
  -4   4  -8      35371.24      38148.70      1996.43 o                         
  -2   4  -8        199.86        214.99        26.20 o                         
   0   4  -8       2330.46       2740.94        98.53 o                         
   2   4  -8      33371.81      33925.84      1209.15 o                         
   4   4  -8      13933.79      13754.61       368.65 o                         
   6   4  -8       4415.15       4377.76       151.15 o                         
   8   4  -8        586.02        692.62        50.60 o                         
  10   4  -8       2604.88       2816.22       162.22 o                         
  -7   5  -8        582.18        662.81        91.04 o                         
  -5   5  -8       4179.92       4600.69       304.60 o                         
  -3   5  -8       7413.26       8124.44       482.11 o                         
  -1   5  -8        119.02        149.27        47.52 o                         
   1   5  -8       2902.41       2822.96       120.60 o                         
   3   5  -8       6982.55       6874.74       253.05 o                         
   5   5  -8       1491.11       1436.29        57.67 o                         
   7   5  -8       4088.90       4008.48       129.99 o                         
   9   5  -8       2411.31       2475.59       104.86 o                         
  -8   6  -8       1156.92       1377.42       205.58 o                         
  -6   6  -8       3195.25       3263.65       261.93 o                         
  -4   6  -8        771.32        682.66       134.84 o                         
  -2   6  -8       3863.37       4066.33       292.51 o                         
   0   6  -8       5210.29       5570.72       183.90 o                         
   2   6  -8        874.20        825.03        60.39 o                         
   4   6  -8       3099.15       3420.05       231.24 o                         
   6   6  -8       2692.21       2857.80       136.78 o                         
   8   6  -8       2920.68       2988.92       148.48 o                         
  10   6  -8        282.99        523.41       183.67 o                         
  -9   7  -8       2017.48       1952.17       253.26 o                         
  -7   7  -8       1450.06       1352.78       196.68 o                         
  -5   7  -8       1723.62       1687.50       188.46 o                         
  -3   7  -8        226.63        230.67       130.51 o                         
  -1   7  -8       9479.77      10598.26       447.49 o                         
   1   7  -8       1997.46       2102.75       179.56 o                         
   3   7  -8       2851.33       2908.17       242.08 o                         
   5   7  -8        371.59        586.38       154.92 o                         
   7   7  -8       4028.43       4338.76       339.74 o                         
   9   7  -8       2495.53       2295.32       256.23 o                         
  -8   8  -8        821.47        791.50       206.94 o                         
  -6   8  -8       1096.53       1176.18       196.68 o                         
  -4   8  -8       1102.86       1073.74       184.58 o                         
  -2   8  -8       1023.39       1215.88       186.64 o                         
   0   8  -8       2101.18       2006.66       141.19 o                         
   2   8  -8       2049.20       2281.63       219.04 o                         
   4   8  -8       6345.98       6656.21       451.99 o                         
   6   8  -8        799.84        643.42       162.45 o                         
   8   8  -8         46.04        372.36       182.53 o                         
  -7   9  -8        230.81        141.46       194.40 o                         
  -5   9  -8       1886.18       1848.12       250.52 o                         
  -3   9  -8        677.18        543.26       173.63 o                         
  -1   9  -8        243.30        345.21       156.29 o                         
   1   9  -8       2272.26       2415.79       216.07 o                         
   3   9  -8       1098.96       1229.34       180.93 o                         
   5   9  -8       1273.99       1209.27       202.61 o                         
  -4  10  -8        413.50        262.16       179.34 o                         
  -2  10  -8        911.23        815.91       204.66 o                         
   2  10  -8        716.41        672.63       178.42 o                         
   4  10  -8        281.17        332.89       156.98 o                         
   1   1  -7      32686.21      35175.74       871.44 o                         
   3   1  -7      20090.64      19938.05       500.62 o                         
   5   1  -7        976.69       1000.23        47.75 o                         
   7   1  -7        355.30        365.32        81.23 o                         
   9   1  -7       5064.97       5013.00       179.23 o                         
  11   1  -7       5712.40       5103.19       228.28 o                         
  -2   2  -7      61218.37      58464.14      3326.39 o                         
   0   2  -7      17207.12      16789.19       763.11 o                         
   2   2  -7        764.78        739.82        33.91 o                         
   4   2  -7      15982.55      16067.09       403.09 o                         
   6   2  -7      18492.36      17768.27       557.82 o                         
   8   2  -7      13762.20      13318.12       428.82 o                         
  10   2  -7        337.89        282.23        51.54 o                         
  -9   3  -7       4383.10       4401.96       253.49 o                         
  -7   3  -7       2843.69       2857.06       173.63 o                         
  -5   3  -7       7404.24       7335.00       335.40 o                         
  -3   3  -7       8505.23       8236.06       607.49 o                         
  -1   3  -7       5654.45       5394.12       324.32 o                         
   1   3  -7      17040.64      18064.95       885.62 o                         
   3   3  -7      14467.51      14215.53       438.88 o                         
   5   3  -7       1881.94       1871.31        59.03 o                         
   7   3  -7        725.68        714.07        49.01 o                         
   9   3  -7       3826.70       3729.32       144.19 o                         
  11   3  -7        418.80        398.43        63.32 o                         
  13   3  -7       1377.17       1095.64       123.44 o                         
 -10   4  -7        127.49         58.41       104.50 o                         
  -8   4  -7       6234.45       6516.58       331.52 o                         
  -6   4  -7        415.54        421.87        68.68 o                         
  -4   4  -7      11409.37      12153.34       736.85 o                         
  -2   4  -7        990.52        911.34        59.32 o                         
   0   4  -7       1433.12       1579.46        77.36 o                         
   2   4  -7       4319.93       4243.12       199.66 o                         
   4   4  -7         39.50         31.81        25.84 o                         
   6   4  -7      10143.74      10215.77       395.29 o                         
   8   4  -7        866.51        956.33        81.68 o                         
  10   4  -7       2885.03       2943.11       126.09 o                         
  -9   5  -7       2708.17       3225.55       206.26 o                         
  -7   5  -7       5438.17       5674.20       287.94 o                         
  -5   5  -7       6501.71       6812.35       259.12 o                         
  -3   5  -7       7508.20       8219.36       493.75 o                         
  -1   5  -7       3949.28       4405.73       119.15 o                         
   1   5  -7      18299.88      19094.54       556.70 o                         
   3   5  -7       9673.03      10346.86       364.23 o                         
   5   5  -7       7776.56       7964.06       229.67 o                         
   7   5  -7       1814.03       1959.40        76.84 o                         
   9   5  -7       1105.45       1127.66        68.27 o                         
  11   5  -7       8272.70       8107.10       387.19 o                         
 -10   6  -7       1162.37       1105.22       142.83 o                         
  -8   6  -7       1944.66       2448.88       245.73 o                         
  -6   6  -7       3464.65       3729.35       165.09 o                         
  -4   6  -7      11041.49      11413.13       472.07 o                         
  -2   6  -7       9682.14      10566.48       638.40 o                         
   0   6  -7      15916.09      17644.68       511.96 o                         
   2   6  -7       2764.21       3013.25       127.98 o                         
   4   6  -7       3408.21       3297.30       176.94 o                         
   6   6  -7      10141.72      10620.03       390.05 o                         
   8   6  -7       1593.69       1589.72        73.14 o                         
  10   6  -7       4458.79       4245.25       188.53 o                         
  -9   7  -7        213.62        265.58        86.98 o                         
  -7   7  -7       1911.38       1901.97       114.09 o                         
  -5   7  -7       3571.57       3814.44       295.02 o                         
  -3   7  -7        609.33        733.55       150.13 o                         
  -1   7  -7       7863.63       8462.88       375.01 o                         
   1   7  -7       7266.98       7740.80       343.97 o                         
   3   7  -7        215.04        354.11       125.95 o                         
   5   7  -7       8615.84       9402.39       574.29 o                         
   7   7  -7       3692.39       4096.90       318.06 o                         
   9   7  -7        315.84        667.83       199.87 o                         
  -8   8  -7        161.74        220.63       175.91 o                         
  -4   8  -7       2878.17       2740.70       270.15 o                         
  -2   8  -7       5315.28       5739.22       426.89 o                         
   0   8  -7       9114.88       9298.03       412.67 o                         
   2   8  -7       4779.21       5174.75       343.61 o                         
   4   8  -7       6802.30       7083.56       474.35 o                         
   6   8  -7        252.39        554.44       162.00 o                         
   8   8  -7       3972.85       4195.24       352.74 o                         
  -7   9  -7       3092.29       2387.73       280.18 o                         
  -5   9  -7       3731.56       3160.75       311.44 o                         
  -3   9  -7       2528.11       2607.45       263.53 o                         
  -1   9  -7       3023.95       3128.58       288.63 o                         
   1   9  -7       1649.58       1795.19       206.49 o                         
   3   9  -7      10931.86      11265.11       669.20 o                         
   7   9  -7       1212.52       1105.22       203.29 o                         
  -4  10  -7       2335.98       1648.48       244.36 o                         
  -2  10  -7       2035.55       1799.07       247.10 o                         
   2  10  -7       2126.15       1774.88       233.41 o                         
   4  10  -7       2162.06       1511.81       226.57 o                         
   0   0  -6      51479.40      48868.95      2196.30 o                         
   2   0  -6      45724.59      43800.44      1335.85 o                         
   4   0  -6      21775.89      22196.19       967.87 o                         
   6   0  -6       4781.99       4770.67       224.28 o                         
   8   0  -6      16914.86      15626.23       716.43 o                         
  10   0  -6       5178.05       5264.64       270.37 o                         
  -7   1  -6       1669.52       1723.09       122.98 o                         
  -1   1  -6      21677.33      17857.91       785.00 o                         
   1   1  -6      17494.10      17064.86       432.17 o                         
   3   1  -6       2528.71       2397.76        67.35 o                         
   5   1  -6      24677.19      24809.24       760.62 o                         
   7   1  -6       7591.91       7275.25       238.99 o                         
   9   1  -6       1218.16       1083.83       106.10 o                         
  11   1  -6        456.43        459.12        64.34 o                         
 -10   2  -6        118.88        -73.01        98.11 o                         
  -8   2  -6       2469.74       2272.51       154.92 o                         
  -6   2  -6       5061.31       4937.00       255.09 o                         
  -4   2  -6       1944.96       1893.53       108.15 o                         
  -2   2  -6       1483.89       1403.20        58.21 o                         
   0   2  -6      14999.89      15690.81       514.14 o                         
   2   2  -6       7056.90       6614.69       208.49 o                         
   4   2  -6       3221.76       3087.91        85.68 o                         
   6   2  -6      47340.22      48258.73      1483.95 o                         
   8   2  -6       4187.17       3969.23       146.81 o                         
  10   2  -6       2041.05       1890.04       120.01 o                         
  14   2  -6        637.68        581.82       110.66 o                         
 -11   3  -6        478.23        429.86       122.75 o                         
  -9   3  -6       3226.82       3160.75       193.25 o                         
  -7   3  -6       7230.18       7392.49       353.20 o                         
  -5   3  -6       1094.21       1146.98        87.39 o                         
  -3   3  -6      47802.11      50462.26      1672.89 o                         
  -1   3  -6      18126.84      17734.74       694.97 o                         
   1   3  -6      10494.37      10896.58       366.07 o                         
   3   3  -6      15886.15      15286.31       459.10 o                         
   5   3  -6      23953.37      23460.74       607.45 o                         
   7   3  -6       8068.37       7931.27       263.30 o                         
   9   3  -6        421.99        411.25        53.52 o                         
  11   3  -6       3822.10       3606.96       147.71 o                         
 -12   4  -6       1074.87        975.85       146.25 o                         
 -10   4  -6        846.10        796.97       121.38 o                         
  -8   4  -6      11833.00      11944.13       563.79 o                         
  -6   4  -6       1037.93        981.79        86.70 o                         
  -4   4  -6       6528.62       7244.36       259.49 o                         
  -2   4  -6      25681.06      24749.25      3015.75 o                         
   0   4  -6      17587.24      18508.15       534.30 o                         
   2   4  -6      23855.11      23029.22      1000.27 o                         
   4   4  -6      13716.18      14303.56       388.18 o                         
   6   4  -6       2784.68       2882.65       195.31 o                         
   8   4  -6       6294.66       6368.26       218.20 o                         
  10   4  -6      10232.10      10235.68       338.28 o                         
  12   4  -6        611.04        392.90       100.39 o                         
 -11   5  -6        191.85        227.94       121.15 o                         
  -9   5  -6        526.18        667.83       106.10 o                         
  -7   5  -6       1482.46       1474.85       121.15 o                         
  -5   5  -6       1225.30       1306.92        78.95 o                         
  -3   5  -6      10024.50      10824.03       376.37 o                         
  -1   5  -6       4917.28       5229.12       168.02 o                         
   1   5  -6       2600.41       2816.62       102.82 o                         
   3   5  -6       1512.39       1464.17        76.25 o                         
   5   5  -6       8130.90       8099.46       228.49 o                         
   7   5  -6       1630.25       1612.90        68.71 o                         
   9   5  -6       2450.07       2444.19       106.21 o                         
  11   5  -6        981.21        990.91       102.22 o                         
 -10   6  -6       2262.15       2520.29       196.68 o                         
  -8   6  -6         57.07        308.93        92.41 o                         
  -6   6  -6       1956.78       1990.80       192.80 o                         
  -4   6  -6       2960.43       2973.31       141.58 o                         
  -2   6  -6       3372.52       4017.73       278.59 o                         
   0   6  -6       8054.19       8365.30       262.87 o                         
   2   6  -6        548.85        515.51        50.65 o                         
   4   6  -6       5265.09       5820.22       222.09 o                         
   6   6  -6       1253.86       1181.48        76.95 o                         
   8   6  -6       2387.98       2379.36        93.32 o                         
  10   6  -6        423.10        387.47        67.08 o                         
  -9   7  -6        319.56        477.46        98.34 o                         
  -7   7  -6       1388.97       1505.83       102.02 o                         
  -5   7  -6       9310.33       9788.73       365.86 o                         
  -3   7  -6       4060.80       4427.28       324.22 o                         
  -1   7  -6       3995.62       4378.58       222.97 o                         
   1   7  -6       3785.52       4255.50       213.48 o                         
   3   7  -6       3780.89       4090.74       293.19 o                         
   5   7  -6       7076.81       7318.80       474.12 o                         
   7   7  -6       4387.83       4238.82       335.86 o                         
  -8   8  -6       3670.62       3344.06       175.57 o                         
  -6   8  -6       1574.82       1480.04       118.19 o                         
  -4   8  -6       2328.08       2322.93       248.70 o                         
  -2   8  -6       6309.30       6196.69       443.78 o                         
   0   8  -6       1636.53       1642.36       138.33 o                         
   2   8  -6       4129.72       4516.72       321.03 o                         
   4   8  -6        849.38        829.60       162.45 o                         
   6   8  -6        313.85        219.27       159.94 o                         
   8   8  -6       1633.60       1956.50       257.82 o                         
  -5   9  -6        867.73        937.52       190.06 o                         
  -3   9  -6        100.36         39.24       151.73 o                         
  -1   9  -6       2175.78       2496.34       267.41 o                         
   1   9  -6       1999.93       2033.16       211.05 o                         
   5   9  -6        109.50        223.60       149.90 o                         
   7   9  -6       1549.64       1504.28       244.59 o                         
  -4  10  -6        955.25        810.44       217.67 o                         
  -2  10  -6       1515.70       1384.50       234.55 o                         
   0  10  -6        770.03        981.79       215.61 o                         
   2  10  -6        768.52        579.54       172.49 o                         
   4  10  -6       1455.55       1182.80       216.76 o                         
  -9   1  -5       7360.46       7557.69       381.95 o                         
  -7   1  -5       4229.88       3903.65       214.93 o                         
  -5   1  -5       1660.67       1703.24       106.55 o                         
  -1   1  -5      36169.54      31767.18      1796.90 o                         
   1   1  -5      12517.08      12388.01       302.68 o                         
   3   1  -5      12304.24      12439.14       317.77 o                         
   5   1  -5       5097.96       5663.46       183.03 o                         
   7   1  -5       5482.91       5254.80       178.65 o                         
   9   1  -5       6101.76       5981.10       206.27 o                         
  11   1  -5       1047.34       1111.22        71.60 o                         
  -8   2  -5       2928.09       2851.81       178.65 o                         
  -6   2  -5      37161.91      38055.61      1677.23 o                         
  -4   2  -5      21786.05      22381.46       971.98 o                         
  -2   2  -5      11692.87      11254.85       496.71 o                         
   0   2  -5      10182.67      10226.17       296.92 o                         
   2   2  -5      19005.53      18428.76       791.04 o                         
   4   2  -5      28908.38      28079.92       705.13 o                         
   6   2  -5      29444.06      31088.77       940.70 o                         
   8   2  -5       1534.19       1519.39        73.71 o                         
  10   2  -5       3208.87       3229.37       134.18 o                         
  12   2  -5       4729.32       4395.57       240.71 o                         
 -11   3  -5        875.53       1156.56       146.25 o                         
  -9   3  -5       4280.55       4478.39       249.38 o                         
  -7   3  -5       7679.35       8210.69       380.80 o                         
  -5   3  -5       1520.13       1441.99        97.88 o                         
  -3   3  -5       8980.59       9055.34       783.29 o                         
  -1   3  -5      16891.16      16286.88       549.97 o                         
   1   3  -5        899.77        939.59        69.26 o                         
   3   3  -5      15224.36      15668.79       501.73 o                         
   5   3  -5      13789.91      14322.25       557.74 o                         
   7   3  -5       2675.84       2683.27       108.61 o                         
   9   3  -5      11566.73      11726.00       548.28 o                         
  11   3  -5       1245.84       1055.30        80.78 o                         
 -12   4  -5        735.74        713.01       147.85 o                         
 -10   4  -5        100.04        -10.95        99.48 o                         
  -8   4  -5       6399.31       6876.16       340.65 o                         
  -6   4  -5        815.16        700.23        81.00 o                         
  -4   4  -5      11435.26      11975.61       512.23 o                         
  -2   4  -5      17078.64      17832.41      1146.76 o                         
   0   4  -5       5347.53       5977.00       185.29 o                         
   2   4  -5      17961.62      18800.60       631.78 o                         
   4   4  -5        992.07       1065.96        46.74 o                         
   6   4  -5       3313.03       3406.33       121.43 o                         
   8   4  -5        397.41        403.92        46.85 o                         
  10   4  -5       1372.98       1531.99       163.48 o                         
 -11   5  -5       3238.69       3329.59       231.59 o                         
  -9   5  -5       7976.21       7995.76       418.68 o                         
  -7   5  -5       2114.58       2373.81       144.20 o                         
  -5   5  -5       1186.86       1310.32        78.60 o                         
  -3   5  -5      22727.13      21755.90      1127.08 o                         
  -1   5  -5       9407.41       9819.13       268.33 o                         
   1   5  -5      22091.61      22436.13       647.32 o                         
   3   5  -5       5528.52       5752.88       217.52 o                         
   5   5  -5       2303.49       2226.50        78.70 o                         
   7   5  -5      13743.34      14038.37       389.94 o                         
   9   5  -5       2375.40       2447.81       107.65 o                         
  11   5  -5       1224.35       1202.65       106.10 o                         
 -10   6  -5        558.43        484.85       120.01 o                         
  -8   6  -5       4638.02       4750.82       263.30 o                         
  -6   6  -5       3724.51       4092.62       446.52 o                         
  -4   6  -5      14171.54      14297.98       512.53 o                         
  -2   6  -5       1598.75       1753.26       103.70 o                         
   0   6  -5        764.01        718.76        47.60 o                         
   2   6  -5      13610.63      14652.52       505.69 o                         
   4   6  -5       7899.97       8570.04       312.31 o                         
   6   6  -5       4726.42       4876.12       159.23 o                         
   8   6  -5       4292.74       4231.89       349.32 o                         
  10   6  -5       1208.88       1133.97       202.61 o                         
  -9   7  -5        855.44       1171.44       111.77 o                         
  -7   7  -5        109.21        184.77        68.06 o                         
  -5   7  -5       8559.96       9071.36       333.10 o                         
  -3   7  -5       4547.19       4889.22       193.14 o                         
  -1   7  -5        361.65        345.07        85.10 o                         
   1   7  -5       4066.88       4429.65       226.20 o                         
   3   7  -5       4773.03       4711.57       327.87 o                         
   5   7  -5        448.52        523.41       148.53 o                         
   7   7  -5       8091.66       8314.96       531.39 o                         
   9   7  -5       1657.17       1778.99       225.65 o                         
  -8   8  -5        166.43        238.55        82.06 o                         
  -6   8  -5       3542.19       3433.53       163.41 o                         
  -4   8  -5       3271.12       3273.15       151.17 o                         
  -2   8  -5        601.33        700.23       131.42 o                         
   0   8  -5       6873.21       7180.53       333.05 o                         
   2   8  -5       2424.24       2720.85       224.28 o                         
   4   8  -5       5190.01       5460.41       381.26 o                         
   6   8  -5        276.37        348.86       149.90 o                         
   8   8  -5       3792.55       3838.17       325.59 o                         
  -7   9  -5        688.00        710.50       208.77 o                         
  -5   9  -5       3179.92       3285.55       317.60 o                         
  -3   9  -5        336.48        561.28       174.32 o                         
  -1   9  -5       4702.87       5299.32       403.39 o                         
   1   9  -5         88.85        213.56       143.74 o                         
   3   9  -5       1877.08       1835.80       212.88 o                         
   5   9  -5       2576.21       2631.87       264.67 o                         
  -4  10  -5        177.89        163.82       192.11 o                         
  -2  10  -5       2779.14       2529.88       283.61 o                         
   0  10  -5       1750.06       1960.61       249.61 o                         
   2  10  -5        268.07        141.46       144.20 o                         
   4  10  -5       5524.80       5147.37       383.77 o                         
 -10   0  -4      21005.77      20098.92       920.87 o                         
  -8   0  -4       1201.55       1345.71       112.26 o                         
  -6   0  -4       6986.33       6844.45       339.96 o                         
   2   0  -4      13897.74      13311.03       401.32 o                         
   6   0  -4      32161.99      32119.71      1403.89 o                         
   8   0  -4      27984.24      27204.38      1181.66 o                         
  10   0  -4       2218.07       2322.93       147.39 o                         
  12   0  -4        247.65        148.31        86.02 o                         
 -11   1  -4       3171.59       3043.70       205.58 o                         
  -9   1  -4      18139.46      17633.38       799.26 o                         
  -7   1  -4       2273.00       2080.85       139.41 o                         
  -5   1  -4      17790.31      18350.96       802.45 o                         
  -3   1  -4       3095.11       3086.14       154.01 o                         
  -1   1  -4       7119.50       6383.61       179.63 o                         
   1   1  -4      11868.90      11738.21       317.86 o                         
   5   1  -4       9922.32      10298.17       322.19 o                         
   7   1  -4        508.85        545.01        44.06 o                         
   9   1  -4      11762.93      11504.57       376.80 o                         
  11   1  -4       1420.82       1410.14       116.48 o                         
 -12   2  -4        248.42        143.74       120.24 o                         
 -10   2  -4       1400.26       1515.46       141.23 o                         
  -8   2  -4       4742.57       4516.72       243.91 o                         
  -6   2  -4       3077.49       3128.58       176.37 o                         
  -4   2  -4       4799.33       4910.31       227.71 o                         
  -2   2  -4      20307.89      20919.56       620.34 o                         
   0   2  -4       2028.49       1502.47       170.55 o                         
   2   2  -4       1806.87       1632.97        57.10 o                         
   4   2  -4      21253.08      21552.59       627.59 o                         
   6   2  -4       5254.15       4901.79       183.90 o                         
   8   2  -4       1984.67       1981.65        87.03 o                         
  10   2  -4       1152.17       1063.81        71.37 o                         
  12   2  -4       1263.83       1371.92       197.93 o                         
 -13   3  -4       2144.71       1939.62       193.48 o                         
 -11   3  -4       1393.90       1449.29       156.29 o                         
  -9   3  -4       4495.68       4542.51       257.60 o                         
  -7   3  -4      26059.66      26937.20      1175.95 o                         
  -5   3  -4       6519.50       6524.33       300.95 o                         
  -3   3  -4       6740.35       7025.09       720.88 o                         
  -1   3  -4      16839.74      17015.16       421.39 o                         
   1   3  -4      42742.48      42642.69      1209.49 o                         
   3   3  -4       9577.65       9716.97       292.71 o                         
   5   3  -4      25359.04      24539.52       832.47 o                         
   7   3  -4       3279.81       3308.54       139.75 o                         
   9   3  -4       1942.41       2111.42       144.88 o                         
  11   3  -4       9324.25       9605.91       373.96 o                         
 -12   4  -4       7038.89       7164.33       396.32 o                         
 -10   4  -4       1643.78       1811.39       154.47 o                         
  -8   4  -4       4914.94       5106.30       273.11 o                         
  -6   4  -4      18534.29      19135.61       845.80 o                         
  -4   4  -4      22382.00      21926.51       990.23 o                         
  -2   4  -4      15228.70      14110.20       565.67 o                         
   0   4  -4      16973.21      17712.24       510.70 o                         
   2   4  -4       2235.52       2405.52       102.21 o                         
   4   4  -4       4005.89       4128.33       122.73 o                         
   6   4  -4      22719.03      23150.58       714.27 o                         
   8   4  -4       2448.62       2396.04       100.38 o                         
  10   4  -4       2190.62       2254.87       108.47 o                         
 -11   5  -4       1196.85       1166.37       153.33 o                         
  -9   5  -4        631.82        543.26       113.63 o                         
  -7   5  -4       7594.88       8210.69       398.15 o                         
  -5   5  -4       1579.02       1683.62       109.75 o                         
  -3   5  -4       1656.40       1623.27        96.61 o                         
  -1   5  -4      11275.91      11941.63       292.09 o                         
   1   5  -4       6314.56       6506.07       205.58 o                         
   3   5  -4        995.54       1066.28        63.70 o                         
   5   5  -4       7700.64       7866.73       225.32 o                         
   7   5  -4       1566.85       1719.69        71.70 o                         
   9   5  -4        112.44         79.80        50.88 o                         
  11   5  -4       3335.69       3397.77       141.02 o                         
 -10   6  -4        439.39        552.38       123.44 o                         
  -8   6  -4       1107.86       1280.00       122.98 o                         
  -6   6  -4       3618.28       4030.23       316.01 o                         
  -4   6  -4       1279.49       1375.90        79.31 o                         
  -2   6  -4       2006.31       2018.98       215.61 o                         
   0   6  -4      10368.12      11107.78       651.93 o                         
   2   6  -4       2022.86       2361.09       112.37 o                         
   4   6  -4       6512.39       7198.94       262.81 o                         
   6   6  -4        645.30        712.19        43.19 o                         
   8   6  -4       3624.93       3797.92       241.05 o                         
  10   6  -4       2082.51       2281.63       246.42 o                         
  -9   7  -4       1679.77       1969.17       133.89 o                         
  -7   7  -4       4176.28       4405.68       195.68 o                         
  -5   7  -4       3851.65       4085.51       237.40 o                         
  -3   7  -4       3726.20       3404.84       148.38 o                         
  -1   7  -4        888.06       1042.07        99.86 o                         
   1   7  -4      17328.48      18485.32       748.73 o                         
   3   7  -4       2700.17       2775.84       221.55 o                         
   5   7  -4       1329.44       1519.34       186.18 o                         
   7   7  -4        679.79        772.79       231.13 o                         
   9   7  -4       1666.17       2345.98       254.40 o                         
  -8   8  -4         48.63        104.50        89.90 o                         
  -6   8  -4         70.26         36.87        61.90 o                         
  -4   8  -4       3566.82       3971.02       170.24 o                         
  -2   8  -4       6630.66       6547.38       471.61 o                         
   0   8  -4       4530.98       4633.09       237.99 o                         
   2   8  -4       1745.75       1726.97       190.52 o                         
   4   8  -4       3144.48       3247.22       261.25 o                         
   6   8  -4       1184.40       1489.68       195.31 o                         
   8   8  -4       2707.52       2980.73       292.05 o                         
  -7   9  -4        268.72        -83.28       194.40 o                         
  -5   9  -4        343.78        213.56       223.37 o                         
  -3   9  -4       3718.52       3820.37       330.61 o                         
  -1   9  -4       4029.46       4072.49       353.65 o                         
   1   9  -4       1098.97       1003.01       157.43 o                         
   3   9  -4        249.50        -44.04       140.09 o                         
   5   9  -4       4429.55       4078.65       341.56 o                         
   7   9  -4         79.82         60.69       168.84 o                         
  -4  10  -4        867.54        624.03       205.35 o                         
  -2  10  -4        787.18        815.91       204.66 o                         
   0  10  -4       2051.47       2204.74       273.57 o                         
   2  10  -4       1427.90       1121.20       188.69 o                         
 -13   1  -3       2631.07       2477.40       199.64 o                         
 -11   1  -3       1701.56       1537.82       149.90 o                         
  -9   1  -3       1020.42        999.81       114.77 o                         
  -7   1  -3       6088.04       5782.89       205.45 o                         
  -5   1  -3      17626.26      18234.59       825.72 o                         
  -3   1  -3      19920.66      20248.13       910.83 o                         
  -1   1  -3      26167.12      24476.97      2310.73 o                         
   1   1  -3       3494.96       3270.55       146.43 o                         
   5   1  -3      11498.79      11078.58       344.69 o                         
   7   1  -3       9508.45       9486.14       302.66 o                         
   9   1  -3        439.67        485.18        54.72 o                         
  11   1  -3       1745.99       1690.03        91.52 o                         
 -12   2  -3       1363.78       1328.37       160.17 o                         
 -10   2  -3       6984.36       6648.23       350.46 o                         
  -8   2  -3       6784.40       6617.20       334.26 o                         
  -6   2  -3      10732.57      10615.53       482.34 o                         
  -4   2  -3       1854.04       1786.98       104.96 o                         
  -2   2  -3       8619.14       8772.25       486.79 o                         
   0   2  -3      87273.51      85023.48      4485.40 o                         
   2   2  -3       4724.61       4803.97       147.37 o                         
   4   2  -3       3528.74       3526.38        97.09 o                         
   6   2  -3      13147.94      13333.05       417.27 o                         
   8   2  -3      16488.95      16268.11       521.18 o                         
  10   2  -3       7926.26       8212.66       275.30 o                         
  12   2  -3       1822.89       1842.00       102.60 o                         
 -13   3  -3        767.92        723.28       156.75 o                         
 -11   3  -3       3650.47       3553.65       233.41 o                         
  -9   3  -3        683.35        499.68       100.39 o                         
  -7   3  -3       1043.98       1266.31       101.99 o                         
  -5   3  -3      12839.89      12880.74       574.74 o                         
  -3   3  -3        471.16        536.55        29.59 o                         
  -1   3  -3       6857.31       7083.13       183.10 o                         
   1   3  -3       7866.47       7609.41       247.36 o                         
   3   3  -3       2167.92       2001.21        65.10 o                         
   5   3  -3       4800.35       4238.75       199.37 o                         
   7   3  -3       4550.89       4558.07       159.41 o                         
   9   3  -3         61.04         66.25        44.50 o                         
  11   3  -3       2639.64       2629.41       221.66 o                         
 -12   4  -3        536.90        527.97       140.55 o                         
 -10   4  -3         98.51        105.41       102.90 o                         
  -8   4  -3       2606.78       2534.67       168.38 o                         
  -6   4  -3       1981.67       2355.33       139.18 o                         
  -4   4  -3       1523.35       1556.76        98.11 o                         
  -2   4  -3       7247.73       7339.90       343.24 o                         
   0   4  -3       3829.85       4904.73       155.96 o                         
   2   4  -3      15862.67      16973.23       570.14 o                         
   4   4  -3        389.93        368.78        31.34 o                         
   6   4  -3       4145.57       4435.07       155.08 o                         
   8   4  -3       1523.28       1576.74        77.19 o                         
  10   4  -3        356.63        358.76        55.97 o                         
  12   4  -3       1286.20       1363.28       141.00 o                         
 -11   5  -3        822.42       1061.19       136.90 o                         
  -9   5  -3       1322.51       1449.29       138.27 o                         
  -7   5  -3      11649.14      11996.38       554.67 o                         
  -5   5  -3       2411.85       2505.92       138.72 o                         
  -3   5  -3      35618.66      36569.27      1236.89 o                         
  -1   5  -3        395.06        418.51        40.77 o                         
   1   5  -3       4319.67       4720.22       153.92 o                         
   3   5  -3      14243.62      14617.19       505.04 o                         
   5   5  -3       8004.76       7984.92       396.64 o                         
   7   5  -3      17193.40      18741.82       568.44 o                         
   9   5  -3        103.01         97.27        44.97 o                         
  11   5  -3       2038.21       2122.88       108.84 o                         
 -10   6  -3       1447.05       1388.15       156.52 o                         
  -8   6  -3      13621.98      14112.36       680.84 o                         
  -6   6  -3        100.03        -15.06       123.89 o                         
  -4   6  -3       4594.24       4786.60       186.93 o                         
  -2   6  -3      27857.60      29253.28      1289.47 o                         
   0   6  -3       2916.67       3137.47       167.53 o                         
   2   6  -3      25354.89      26984.36       912.33 o                         
   4   6  -3       7494.57       8329.01       295.30 o                         
   6   6  -3       3168.86       3289.37       238.74 o                         
   8   6  -3       5572.97       5990.73       228.34 o                         
  10   6  -3       5159.59       5216.04       379.44 o                         
  -9   7  -3       1754.26       1980.61       139.44 o                         
  -7   7  -3       1681.13       1848.19       137.47 o                         
  -5   7  -3       1478.80       1542.60        91.19 o                         
  -3   7  -3       2544.03       2694.24       121.16 o                         
  -1   7  -3      12283.66      12859.06       801.77 o                         
   1   7  -3       2752.69       2909.54       166.55 o                         
   3   7  -3       2530.07       2750.74       215.39 o                         
   5   7  -3       4205.44       4704.96       321.03 o                         
   7   7  -3       1450.66       1515.46       208.31 o                         
   9   7  -3       2574.39       3064.92       274.94 o                         
  -8   8  -3        550.73        667.83       111.12 o                         
  -6   8  -3       4498.08       4447.83       200.23 o                         
  -4   8  -3       4943.50       5315.69       216.08 o                         
  -2   8  -3       4681.79       4970.77       384.00 o                         
   0   8  -3       6758.65       7261.70       338.31 o                         
   2   8  -3        108.42        168.84       112.94 o                         
   4   8  -3       6081.32       6593.92       426.67 o                         
   6   8  -3        709.79        680.16       164.51 o                         
   8   8  -3        985.58       1249.42       199.19 o                         
  -7   9  -3        351.45        317.18        81.57 o                         
  -5   9  -3      11329.52      10625.57       689.28 o                         
  -3   9  -3        133.39         86.70       147.62 o                         
  -1   9  -3       6262.59       6617.20       489.64 o                         
   1   9  -3       4672.35       5181.59       371.45 o                         
   3   9  -3        652.30        786.25       166.10 o                         
   5   9  -3       3606.16       3451.88       308.71 o                         
   7   9  -3        382.75         24.64       150.82 o                         
  -4  10  -3        626.84        675.14       213.56 o                         
  -2  10  -3        251.54        279.50       185.27 o                         
   0  10  -3       3653.25       3451.88       331.07 o                         
   2  10  -3       1956.73       2089.52       231.36 o                         
 -12   0  -2        414.46        489.18       112.03 o                         
 -10   0  -2       3968.42       3993.54       235.46 o                         
  -8   0  -2       9885.22       9607.28       449.48 o                         
  -6   0  -2      28752.01      28013.91      1231.17 o                         
  -4   0  -2      14865.45      15187.47       671.03 o                         
  -2   0  -2      22185.38      21518.35       665.21 o                         
   2   0  -2      31622.00      28989.22       833.83 o                         
   4   0  -2      35757.39      32842.76      1436.97 o                         
   6   0  -2       2890.70       3096.63       154.24 o                         
   8   0  -2         73.34        135.76        54.53 o                         
  10   0  -2      14293.13      13606.30       635.21 o                         
  12   0  -2       3092.46       3006.97       193.94 o                         
 -13   1  -2       1409.72       1564.29       173.86 o                         
 -11   1  -2       1498.61       1222.50       136.90 o                         
  -9   1  -2      15095.82      15399.17       498.61 o                         
  -7   1  -2       5084.50       4824.67       175.86 o                         
  -5   1  -2       5583.20       5015.07       172.21 o                         
  -3   1  -2       9084.67      10023.68       430.32 o                         
  -1   1  -2      30452.43      23497.41      1671.75 o                         
   1   1  -2      29094.23      27690.78       905.35 o                         
   3   1  -2      54560.30      55062.85      2028.22 o                         
   5   1  -2      42340.89      42190.00      1283.41 o                         
   7   1  -2       3202.29       3232.64       162.57 o                         
   9   1  -2      13025.27      12275.85       400.35 o                         
  11   1  -2       1018.90        986.70        74.18 o                         
 -12   2  -2       1519.61       1280.00       150.36 o                         
 -10   2  -2       2035.73       1956.50       164.73 o                         
  -8   2  -2       6249.80       6332.90       319.20 o                         
  -6   2  -2       2620.58       2592.85       150.82 o                         
  -4   2  -2       9691.15       9937.89       447.66 o                         
  -2   2  -2       9599.27       9195.14       643.88 o                         
   0   2  -2      15950.55      14696.85       421.13 o                         
   2   2  -2       3046.94       2798.72        85.79 o                         
   4   2  -2       5923.51       5558.10       143.74 o                         
   6   2  -2        224.02        226.34        43.12 o                         
   8   2  -2       1613.83       1614.86        79.83 o                         
  10   2  -2       1420.49       1501.68        82.11 o                         
  12   2  -2       2284.92       2314.33       115.03 o                         
 -13   3  -2        304.26        368.71       150.36 o                         
 -11   3  -2       6238.63       6447.44       345.21 o                         
  -9   3  -2       2756.00       2750.74       180.48 o                         
  -7   3  -2       7146.76       7466.65       363.24 o                         
  -5   3  -2        285.42        389.25        58.41 o                         
  -3   3  -2      19991.96      18449.80      2088.49 o                         
  -1   3  -2      30388.12      31463.28       748.13 o                         
   1   3  -2      23481.02      22873.83       662.23 o                         
   3   3  -2       5252.80       5339.13       150.34 o                         
   5   3  -2       3784.66       4231.11       149.01 o                         
   7   3  -2      12442.27      12776.11       396.70 o                         
   9   3  -2       2373.27       2357.75       104.88 o                         
  11   3  -2       3179.27       3204.79       135.61 o                         
 -12   4  -2       2595.42       2725.64       204.43 o                         
 -10   4  -2        787.10        888.47       122.52 o                         
  -8   4  -2       2570.56       2520.29       172.72 o                         
  -6   4  -2      17458.11      18715.10       810.21 o                         
  -4   4  -2      32614.91      32428.64      1341.83 o                         
  -2   4  -2        404.13        411.11        22.99 o                         
   0   4  -2        691.03        659.70        31.60 o                         
   2   4  -2      78826.45      85285.86      2251.29 o                         
   4   4  -2      10619.22      10451.05       283.12 o                         
   6   4  -2      15269.74      15683.14       490.48 o                         
   8   4  -2       4813.32       5239.08       185.64 o                         
  10   4  -2       2387.00       2496.54       126.06 o                         
  12   4  -2       3347.11       3357.20       215.84 o                         
 -11   5  -2       2006.15       2369.25       190.74 o                         
  -9   5  -2       1312.94       1409.59       136.21 o                         
  -7   5  -2        469.44        626.54        90.81 o                         
  -5   5  -2      17797.16      19361.04       824.13 o                         
  -3   5  -2       2665.47       2504.16       162.45 o                         
  -1   5  -2        550.26        568.66        62.94 o                         
   1   5  -2      21782.84      23730.99       696.86 o                         
   3   5  -2        788.27        768.22        39.88 o                         
   5   5  -2        512.53        579.63        61.82 o                         
   7   5  -2       8694.60       9118.99       406.89 o                         
   9   5  -2        215.61        307.70        75.69 o                         
  11   5  -2        686.49        621.75       119.10 o                         
 -10   6  -2       1011.53       1229.34       143.97 o                         
  -8   6  -2       1740.65       1823.48       151.04 o                         
  -6   6  -2       3003.91       3283.35       176.83 o                         
  -4   6  -2       4037.78       4066.84       167.81 o                         
  -2   6  -2        466.30        529.55        80.88 o                         
   0   6  -2       4844.12       4880.11       229.97 o                         
   2   6  -2        322.00        409.61        43.92 o                         
   4   6  -2       3610.08       3711.41       115.86 o                         
   6   6  -2        101.77        186.46        41.96 o                         
   8   6  -2       1258.87       1381.03        86.65 o                         
  10   6  -2       1375.71       1671.75       214.93 o                         
  -9   7  -2       2420.39       2612.24       195.31 o                         
  -7   7  -2        523.80        619.71        83.87 o                         
  -5   7  -2       2720.45       2753.66       132.85 o                         
  -3   7  -2       7806.00       7976.21       301.38 o                         
  -1   7  -2       5291.69       5362.13       382.63 o                         
   1   7  -2       6034.01       6391.63       297.88 o                         
   3   7  -2        600.83        700.23       126.40 o                         
   5   7  -2       5647.32       5775.50       377.61 o                         
   7   7  -2       3615.95       4555.51       328.78 o                         
   9   7  -2       3416.61       3491.36       316.01 o                         
  -8   8  -2       2231.15       2207.53       140.00 o                         
  -6   8  -2       2163.70       2236.27       207.40 o                         
  -4   8  -2       2611.12       2953.67       149.79 o                         
  -2   8  -2       1170.96       1219.31       173.40 o                         
   0   8  -2        974.31       1107.44       117.23 o                         
   2   8  -2       4257.77       4581.29       310.30 o                         
   4   8  -2       6631.22       7091.78       450.62 o                         
   6   8  -2       1259.40       1307.38       176.14 o                         
   8   8  -2        142.61        147.17       172.72 o                         
  -7   9  -2       1488.21       1511.09       221.43 o                         
  -3   9  -2        289.43        120.70       158.57 o                         
  -1   9  -2       1032.88        778.27       167.93 o                         
   1   9  -2       2000.84       2156.47       165.99 o                         
   3   9  -2        593.35        687.68       137.81 o                         
   5   9  -2       2214.20       2231.67       234.78 o                         
   7   9  -2       1092.87        799.71       191.89 o                         
  -4  10  -2       1006.44        762.29       195.08 o                         
  -2  10  -2        755.78        899.88       211.96 o                         
   0  10  -2       2131.66       2016.05       261.70 o                         
   4  10  -2        479.24        208.09       157.20 o                         
 -13   1  -1       1259.74       1196.03       155.38 o                         
 -11   1  -1         95.58         59.95       161.43 o                         
  -9   1  -1       5238.60       5126.35       193.18 o                         
  -7   1  -1       7036.25       6810.94       236.83 o                         
  -5   1  -1      12942.08      12787.27       408.49 o                         
  -3   1  -1       2046.38       2227.21        79.70 o                         
  -1   1  -1        400.42        211.71         9.84 o                         
   1   1  -1       6116.10       5302.75       172.23 o                         
   3   1  -1      46872.99      46487.91      1159.95 o                         
   5   1  -1       4875.38       4793.72       156.65 o                         
   7   1  -1       3884.58       3984.53       140.77 o                         
   9   1  -1       6903.17       6797.22       231.06 o                         
  11   1  -1       3591.18       3432.61       142.52 o                         
 -12   2  -1       5344.65       5085.76       306.65 o                         
 -10   2  -1      10336.54      10264.16       493.52 o                         
  -8   2  -1        254.27        313.31        61.60 o                         
  -6   2  -1       4341.38       4338.76       214.02 o                         
  -4   2  -1      25809.50      26718.17      1155.65 o                         
  -2   2  -1      64478.07      66040.53      2675.90 o                         
   0   2  -1      50899.53      51910.24      1236.05 o                         
   2   2  -1       1978.58       2147.38        70.84 o                         
   4   2  -1      30045.31      29207.95       729.92 o                         
   6   2  -1      29013.66      29602.83       894.93 o                         
   8   2  -1      10047.10      10227.12       331.28 o                         
  10   2  -1         73.82         23.40        49.47 o                         
  12   2  -1        340.43        485.38        70.34 o                         
 -13   3  -1        206.66        -52.71       126.17 o                         
 -11   3  -1         49.06         69.82        99.02 o                         
  -9   3  -1       7671.80       7491.29       380.35 o                         
  -7   3  -1       3205.59       3144.78       187.55 o                         
  -5   3  -1       8949.10       9190.42       421.19 o                         
  -3   3  -1       2493.99       2439.52       117.96 o                         
  -1   3  -1       2255.76       2299.33        67.16 o                         
   1   3  -1      35806.75      36806.88       880.83 o                         
   3   3  -1      33021.36      34360.90       788.89 o                         
   5   3  -1        133.84        213.60        27.19 o                         
   7   3  -1       1345.39       1415.19        68.52 o                         
   9   3  -1       3201.20       3229.28       128.54 o                         
  11   3  -1        704.77        725.02        69.58 o                         
 -12   4  -1       2258.15       2054.84       199.19 o                         
 -10   4  -1         71.25         87.61       101.99 o                         
  -8   4  -1       5405.25       5306.17       285.43 o                         
  -6   4  -1       5010.24       5446.26       260.79 o                         
  -4   4  -1       1970.65       2033.16       116.36 o                         
  -2   4  -1       9013.31       8729.03       246.11 o                         
   0   4  -1       4492.66       4869.19       124.25 o                         
   2   4  -1      15584.23      16549.51       384.86 o                         
   4   4  -1       1418.39       1393.95        72.65 o                         
   6   4  -1       4804.77       5312.24       181.93 o                         
   8   4  -1       7122.12       7193.34       246.33 o                         
  10   4  -1        295.62        371.16        94.92 o                         
  12   4  -1       2253.79       2563.64       188.69 o                         
 -11   5  -1       2094.30       1918.63       175.69 o                         
  -9   5  -1        312.68        332.89        92.41 o                         
  -7   5  -1      19871.97      21058.12       942.77 o                         
  -5   5  -1        741.19        772.79        74.38 o                         
  -3   5  -1      13549.72      13710.15       683.46 o                         
  -1   5  -1      13994.44      14943.94       367.43 o                         
   1   5  -1      27276.57      29375.66       709.33 o                         
   3   5  -1       5181.09       5209.91       151.81 o                         
   5   5  -1       3507.06       3768.55       118.05 o                         
   7   5  -1       8635.64       8726.09       253.13 o                         
   9   5  -1       1155.85       1204.91        68.00 o                         
  11   5  -1       5723.40       5833.68       313.72 o                         
 -10   6  -1        880.20        767.54       127.09 o                         
  -8   6  -1       2674.24       2918.67       190.97 o                         
  -6   6  -1       1879.38       2378.38       144.43 o                         
  -4   6  -1       4826.05       4717.43       194.15 o                         
  -2   6  -1      25584.23      27035.15       949.15 o                         
   0   6  -1       1262.13       1252.72       107.64 o                         
   2   6  -1       2758.86       3091.39       217.67 o                         
   4   6  -1      10548.88      11013.51       427.69 o                         
   6   6  -1      12748.41      12870.76       740.39 o                         
   8   6  -1       1676.43       1675.81       179.68 o                         
  10   6  -1       1994.68       2420.59       230.22 o                         
 -11   7  -1       1186.60       1143.78       164.73 o                         
  -9   7  -1       1623.34       1660.12       155.61 o                         
  -7   7  -1       4219.20       4693.20       210.63 o                         
  -5   7  -1       1068.29       1210.78        86.72 o                         
  -3   7  -1       3720.33       3867.99       164.53 o                         
  -1   7  -1       6943.89       7162.99       279.55 o                         
   1   7  -1       1801.60       2063.08       138.56 o                         
   3   7  -1       1661.34       1844.02       176.37 o                         
   5   7  -1      10532.90      11174.08       646.39 o                         
   9   7  -1        965.88       1303.95       200.10 o                         
  -8   8  -1       2012.48       1963.79       136.52 o                         
  -6   8  -1       5585.19       5505.27       238.12 o                         
  -4   8  -1       1337.44       1540.20        95.30 o                         
  -2   8  -1       3315.74       3358.50       148.89 o                         
   0   8  -1       2645.53       2979.42       181.12 o                         
   2   8  -1        343.75        396.78       125.49 o                         
   4   8  -1       4870.77       5209.20       365.52 o                         
   6   8  -1        876.31       1111.61       172.04 o                         
   8   8  -1       2568.72       2515.50       263.53 o                         
  -7   9  -1        274.44        292.49        79.08 o                         
  -5   9  -1       3870.37       3858.14       210.14 o                         
  -3   9  -1        907.45        911.28       184.58 o                         
  -1   9  -1       3776.91       4060.40       352.97 o                         
   1   9  -1       6907.19       7535.19       358.81 o                         
   3   9  -1       3363.27       2780.86       251.89 o                         
   5   9  -1       2005.53       2155.69       239.57 o                         
   7   9  -1         30.46         30.80       144.43 o                         
  -4  10  -1       4710.17       4510.33       404.31 o                         
  -2  10  -1        975.30        837.82       210.14 o                         
   0  10  -1        903.37        888.47       227.71 o                         
   2  10  -1       4125.96       4201.40       321.94 o                         
   4  10  -1       2562.68       2309.01       238.66 o                         
 -12   0   0       4626.94       4421.12       266.72 o                         
 -10   0   0      14323.66      13329.08       628.59 o                         
  -8   0   0      10200.49      10090.76       479.83 o                         
  -6   0   0      30496.45      31252.46      1351.18 o                         
  -4   0   0      38678.69      39732.15      1732.90 o                         
  -2   0   0        635.08        699.45        65.60 o                         
   2   0   0        639.00        670.34        39.47 o                         
   4   0   0      38672.05      40248.03      1724.92 o                         
   6   0   0      30482.81      30197.43      1344.80 o                         
   8   0   0      10203.94      10129.09       461.57 o                         
  10   0   0      14322.23      13494.95       621.52 o                         
  12   0   0       4627.95       4320.05       244.82 o                         
 -13   1   0       2788.60       2544.25       211.96 o                         
 -11   1   0       3121.94       3081.26       182.99 o                         
  -9   1   0       1900.73       2105.40       102.14 o                         
  -7   1   0       2463.77       2455.37       102.04 o                         
  -5   1   0      32777.66      31367.13       974.95 o                         
  -3   1   0      45378.91      45895.53      2046.63 o                         
   3   1   0      45362.47      48309.07      2870.18 o                         
   5   1   0      32771.86      31887.24       970.92 o                         
   7   1   0       2465.02       2486.64        95.99 o                         
   9   1   0       1901.90       1955.06       176.71 o                         
  11   1   0       3118.91       2899.00       129.02 o                         
  13   1   0       2789.86       2681.15       188.01 o                         
 -12   2   0       2621.78       2254.25       199.64 o                         
 -10   2   0       3372.46       3380.56       147.18 o                         
  -8   2   0       1615.00       1699.57        84.84 o                         
  -6   2   0       5803.10       5355.48       187.85 o                         
  -4   2   0       2578.36       2864.63        99.29 o                         
  -2   2   0      16973.57      16454.48       752.48 o                         
   0   2   0        109.78        244.25        48.84 o                         
   2   2   0      16972.85      15720.82       670.34 o                         
   4   2   0       2581.17       2767.24       124.03 o                         
   6   2   0       5800.42       5586.18       184.16 o                         
   8   2   0       1616.80       1641.06        79.18 o                         
  10   2   0       3372.37       3313.84       134.13 o                         
  12   2   0       2621.07       2689.79       124.29 o                         
 -11   3   0       5198.27       5209.20       296.38 o                         
  -9   3   0        987.47        919.95       115.91 o                         
  -7   3   0      10038.84      10439.16       488.04 o                         
  -5   3   0       5801.44       6144.21       284.52 o                         
  -3   3   0      38582.13      40056.60      1625.21 o                         
  -1   3   0       7207.41       7855.46       286.94 o                         
   1   3   0       7211.24       7677.51       198.63 o                         
   3   3   0      38593.18      36776.76       998.42 o                         
   5   3   0       5805.05       5908.42       194.71 o                         
   7   3   0      10040.61      10269.66       335.39 o                         
   9   3   0        986.79       1039.31        63.94 o                         
  11   3   0       5199.28       5067.19       200.33 o                         
 -12   4   0        500.38        563.56       133.70 o                         
 -10   4   0       6412.99       6828.70       355.25 o                         
  -8   4   0      13546.63      14363.12       641.14 o                         
  -6   4   0       2624.35       2857.06       158.35 o                         
  -4   4   0        425.76        508.35        55.90 o                         
  -2   4   0      17237.49      16938.86       570.21 o                         
   0   4   0       3019.69       2831.93        77.00 o                         
   2   4   0      17239.92      17485.26       458.77 o                         
   4   4   0        426.54        469.45        32.04 o                         
   6   4   0       2626.01       2660.24        90.67 o                         
   8   4   0      13544.60      13407.33       441.82 o                         
  10   4   0       6414.49       6474.48       233.76 o                         
  12   4   0        500.34        543.26       106.78 o                         
 -11   5   0       1586.51       1691.38       164.96 o                         
  -9   5   0       4001.69       3927.38       239.57 o                         
  -7   5   0       2391.43       2656.28       167.47 o                         
  -5   5   0       3529.23       3519.65       187.09 o                         
  -3   5   0      13601.91      15098.78       516.50 o                         
  -1   5   0       3692.72       4053.65       102.61 o                         
   1   5   0       3689.80       4008.09       107.82 o                         
   3   5   0      13601.60      14220.36       496.04 o                         
   5   5   0       3532.28       3432.57       109.98 o                         
   7   5   0       2388.35       2563.34        97.00 o                         
   9   5   0       4002.14       4152.98       140.50 o                         
  11   5   0       1586.98       1656.24       151.73 o                         
 -12   6   0        209.04         36.28       120.70 o                         
 -10   6   0       2357.66       2222.77       184.58 o                         
  -8   6   0        167.73        199.87        93.09 o                         
  -6   6   0       2473.19       2597.64       160.63 o                         
  -4   6   0       9288.92      10135.13       368.19 o                         
  -2   6   0       2069.74       2248.61       101.94 o                         
   0   6   0       3320.43       3757.35       126.30 o                         
   2   6   0       2067.84       2232.49        91.58 o                         
   4   6   0       9290.00       9381.28       422.79 o                         
   6   6   0       2473.71       2456.07       252.58 o                         
   8   6   0        168.41        334.19       110.43 o                         
  10   6   0       2358.02       2486.75       242.99 o                         
 -11   7   0        723.20        751.80       143.97 o                         
  -9   7   0       1293.59       1280.00       140.09 o                         
  -7   7   0       1446.61       1417.83       173.06 o                         
  -5   7   0       8085.44       8976.64       331.48 o                         
  -3   7   0       3880.67       3877.79       162.08 o                         
  -1   7   0       2479.42       2854.87       120.75 o                         
   1   7   0       2479.12       2715.52       115.64 o                         
   3   7   0       3885.05       3820.24       144.84 o                         
   5   7   0       8084.11       8090.58       311.61 o                         
   7   7   0       1444.47       1419.51        89.04 o                         
   9   7   0       1292.94       1286.29       170.55 o                         
  -8   8   0       2574.01       2821.58       314.87 o                         
  -6   8   0        319.31        302.05        74.75 o                         
  -4   8   0        583.29        523.90        62.63 o                         
  -2   8   0       7635.79       7850.27       302.07 o                         
   0   8   0       1078.93       1321.29       187.55 o                         
   2   8   0       7639.61       8158.90       483.25 o                         
   4   8   0        584.35        658.02       146.94 o                         
   6   8   0        319.26        478.69       150.59 o                         
   8   8   0       2573.91       2520.29       254.17 o                         
  -7   9   0       1077.93       1223.64       108.14 o                         
  -5   9   0        580.02        687.68        87.61 o                         
  -3   9   0        201.25        702.74       190.06 o                         
  -1   9   0       2064.60       2383.17       251.89 o                         
   1   9   0       2064.42       2097.12       164.91 o                         
   3   9   0        201.49        172.49       140.55 o                         
   5   9   0        580.42        670.34       168.16 o                         
   7   9   0       1078.50       1098.84       202.61 o                         
  -4  10   0        987.82        952.13       218.12 o                         
   0  10   0        850.18        759.56       189.60 o                         
   4  10   0        988.45       1067.58       193.48 o                         
 -11   1   1       3594.63       3441.03       154.46 o                         
  -9   1   1       6902.00       6735.24       241.09 o                         
  -7   1   1       3887.71       3908.68       145.68 o                         
  -5   1   1       4876.06       4747.63       162.95 o                         
  -3   1   1      46870.10      46223.84      1437.81 o                         
  -1   1   1       6125.27       6084.43       245.96 o                         
   1   1   1        403.11        204.02        18.71 o                         
   3   1   1       2046.03       2282.32        71.53 o                         
   5   1   1      12941.63      12958.66       403.50 o                         
   7   1   1       7036.32       7034.65       229.33 o                         
   9   1   1       5237.46       5178.86       184.62 o                         
  11   1   1         95.31        147.24        55.58 o                         
  13   1   1       1258.93       1237.13       152.98 o                         
 -12   2   1        340.13        406.36        98.11 o                         
 -10   2   1         74.02         61.30        62.14 o                         
  -8   2   1      10051.37      10034.28       338.27 o                         
  -6   2   1      29021.11      28346.88      1052.86 o                         
  -4   2   1      30045.15      28554.17       889.92 o                         
  -2   2   1       1980.65       2030.58        84.68 o                         
   0   2   1      50891.43      46896.53      2160.34 o                         
   2   2   1      64456.64      60732.52      1772.66 o                         
   4   2   1      25826.54      26244.04       809.48 o                         
   6   2   1       4340.10       4080.42       144.46 o                         
   8   2   1        253.56        236.61        63.20 o                         
  10   2   1      10336.14       9909.95       332.80 o                         
  12   2   1       5346.42       5261.43       198.36 o                         
 -11   3   1        705.56        720.54       128.23 o                         
  -9   3   1       3200.85       3329.59       203.98 o                         
  -7   3   1       1344.31       1587.10       117.96 o                         
  -5   3   1        133.38        281.10        54.53 o                         
  -3   3   1      33032.02      36688.91      1500.40 o                         
  -1   3   1      35801.43      36762.61      1910.05 o                         
   1   3   1       2255.25       2443.58        64.48 o                         
   3   3   1       2492.60       2255.45        61.66 o                         
   5   3   1       8940.25       9082.97       292.74 o                         
   7   3   1       3205.53       3342.96       122.96 o                         
   9   3   1       7674.07       7769.64       258.94 o                         
  11   3   1         49.29        112.44        58.94 o                         
  13   3   1        206.94        105.66        68.18 o                         
 -12   4   1       2253.27       2587.83       209.00 o                         
 -10   4   1        294.98        365.06       107.69 o                         
  -8   4   1       7123.17       7474.86       371.68 o                         
  -6   4   1       4800.50       5588.18       271.29 o                         
  -4   4   1       1419.11       1300.53        89.67 o                         
  -2   4   1      15578.21      16375.65       659.35 o                         
   0   4   1       4494.34       4745.56       122.83 o                         
   2   4   1       9011.50       8834.99       240.70 o                         
   4   4   1       1967.87       1995.30        56.87 o                         
   6   4   1       5011.73       5092.02       154.18 o                         
   8   4   1       5403.20       5551.15       193.74 o                         
  10   4   1         71.42         65.94        67.54 o                         
  12   4   1       2258.73       2304.45       174.32 o                         
 -11   5   1       5724.42       5775.50       326.73 o                         
  -9   5   1       1154.38       1156.56       123.44 o                         
  -7   5   1       8637.05       8944.92       424.61 o                         
  -5   5   1       3504.67       3726.59       198.27 o                         
  -3   5   1       5189.65       5239.06       226.00 o                         
  -1   5   1      27268.44      28469.78       802.72 o                         
   1   5   1      13997.82      14794.53       445.27 o                         
   3   5   1      13552.63      14181.06       380.82 o                         
   5   5   1        739.38        753.55        42.05 o                         
   7   5   1      19871.13      20898.82       569.58 o                         
   9   5   1        313.22        306.02        50.19 o                         
  11   5   1       2094.99       2200.18       165.87 o                         
 -10   6   1       1995.57       1819.38       171.12 o                         
  -8   6   1       1673.67       1897.64       141.46 o                         
  -6   6   1      12738.78      14431.79       619.69 o                         
  -4   6   1      10554.03      11502.90       417.84 o                         
  -2   6   1       2758.51       3097.99       134.44 o                         
   0   6   1       1259.10       1293.86        58.23 o                         
   2   6   1      25588.83      27330.79       916.71 o                         
   4   6   1       4821.11       4698.81       452.79 o                         
   6   6   1       1878.05       2006.66       140.66 o                         
   8   6   1       2674.26       2866.53       170.32 o                         
  10   6   1        879.88        889.01        85.71 o                         
 -11   7   1       2295.89       2539.46       206.94 o                         
  -9   7   1        966.68       1064.38       137.13 o                         
  -7   7   1        341.15        459.98        92.18 o                         
  -5   7   1      10532.36      11140.38       419.62 o                         
  -3   7   1       1663.51       1804.72        96.01 o                         
  -1   7   1       1801.81       2042.14        99.09 o                         
   1   7   1       6944.42       7678.35       239.92 o                         
   3   7   1       3724.87       3815.90       151.63 o                         
   5   7   1       1068.34       1252.99       131.42 o                         
   7   7   1       4218.20       4297.51       220.75 o                         
   9   7   1       1624.43       1823.14       114.25 o                         
  -8   8   1       2566.20       2682.04       191.66 o                         
  -6   8   1        875.27        919.67        91.13 o                         
  -4   8   1       4866.97       5250.52       219.93 o                         
  -2   8   1        343.84        365.06        49.28 o                         
   0   8   1       2646.53       3139.30       283.61 o                         
   2   8   1       3315.62       3559.35       262.16 o                         
   4   8   1       1337.43       1409.59       164.96 o                         
   6   8   1       5585.98       5616.93       379.44 o                         
   8   8   1       2013.39       1844.02       229.76 o                         
  -7   9   1         30.44         16.56       137.13 o                         
  -5   9   1       2003.32       2202.77       126.63 o                         
  -3   9   1       3361.66       3166.22       306.42 o                         
  -1   9   1       6908.87       7392.49       542.12 o                         
   1   9   1       3774.23       4236.87       234.44 o                         
   3   9   1        907.58        975.85       167.02 o                         
   5   9   1       3868.97       3915.51       310.76 o                         
   7   9   1        274.15        210.82       169.30 o                         
  -4  10   1       2561.52       2173.48       298.44 o                         
  -2  10   1       4125.97       3951.56       372.36 o                         
   0  10   1        904.26       1108.42       229.08 o                         
   2  10   1        974.31       1012.13       161.08 o                         
   4  10   1       4710.81       4351.53       334.03 o                         
 -12   0   2       3090.59       3160.75       214.93 o                         
 -10   0   2      14293.64      14010.38       644.56 o                         
  -8   0   2         73.35         98.79        64.57 o                         
  -6   0   2       2890.95       2831.51       157.66 o                         
  -4   0   2      35732.43      33190.02      1427.16 o                         
  -2   0   2      31646.34      29389.98       918.88 o                         
   2   0   2      22176.87      21198.06      2111.31 o                         
   4   0   2      14867.43      15411.98       676.05 o                         
   6   0   2      28748.17      27981.96      1214.51 o                         
   8   0   2       9885.63       9430.22       436.02 o                         
  10   0   2       3968.51       4189.08       222.69 o                         
  12   0   2        413.76        385.37        95.60 o                         
 -11   1   2       1018.65       1217.63       175.57 o                         
  -9   1   2      13026.42      12419.18       406.54 o                         
  -7   1   2       3197.57       3210.46       124.37 o                         
  -5   1   2      42339.02      41933.58      1286.00 o                         
  -3   1   2      54562.25      55899.06      1708.61 o                         
  -1   1   2      29107.56      27822.60       856.36 o                         
   1   1   2      30446.14      27330.27      1511.97 o                         
   3   1   2       9079.10       9498.05       358.74 o                         
   5   1   2       5582.72       5130.95       194.85 o                         
   7   1   2       5081.95       4910.12       167.95 o                         
   9   1   2      15101.96      15185.70       486.91 o                         
  11   1   2       1495.84       1638.96        91.53 o                         
  13   1   2       1410.21       1321.93        98.19 o                         
 -12   2   2       2286.41       2076.52       187.09 o                         
 -10   2   2       1419.27       1416.64        94.59 o                         
  -8   2   2       1612.24       1945.43       175.80 o                         
  -6   2   2        223.46        288.82        96.06 o                         
  -4   2   2       5923.54       5363.67       180.52 o                         
  -2   2   2       3048.69       2586.53        88.98 o                         
   0   2   2      15949.87      14570.48       619.26 o                         
   2   2   2       9599.96       9176.15       245.54 o                         
   4   2   2       9689.13       9880.50       312.10 o                         
   6   2   2       2620.86       2633.67        98.76 o                         
   8   2   2       6247.56       6257.24       213.76 o                         
  10   2   2       2036.26       2033.77       109.52 o                         
  12   2   2       1519.63       1422.35        94.28 o                         
 -11   3   2       3180.65       2985.97       214.02 o                         
  -9   3   2       2373.56       2479.86       113.78 o                         
  -7   3   2      12441.66      12004.84       399.48 o                         
  -5   3   2       3787.75       4452.84       216.76 o                         
  -3   3   2       5252.32       5659.82       251.44 o                         
  -1   3   2      23482.91      21763.56       605.72 o                         
   1   3   2      30380.17      30358.25       754.60 o                         
   3   3   2      19993.24      18823.33       493.90 o                         
   5   3   2        284.73        438.85        50.08 o                         
   7   3   2       7144.79       7509.63       248.68 o                         
   9   3   2       2755.29       2703.79       114.11 o                         
  11   3   2       6239.84       6166.96       228.11 o                         
  13   3   2        304.44        476.41       106.32 o                         
 -12   4   2       3348.95       3274.60       235.01 o                         
 -10   4   2       2385.16       2378.38       181.62 o                         
  -8   4   2       4815.11       5348.15       279.50 o                         
  -6   4   2      15275.01      15305.43       709.13 o                         
  -4   4   2      10621.66      10992.91       480.74 o                         
  -2   4   2      78822.90      84125.45      4163.64 o                         
   0   4   2        693.48        621.96        29.24 o                         
   2   4   2        403.65        432.30        31.39 o                         
   4   4   2      32607.48      30537.94       816.27 o                         
   6   4   2      17468.02      17689.90       485.22 o                         
   8   4   2       2567.24       2725.29       109.15 o                         
  10   4   2        787.06        692.73        65.39 o                         
  12   4   2       2595.35       2164.59       177.74 o                         
 -11   5   2        686.65        715.52       125.26 o                         
  -9   5   2        214.51        359.59        88.76 o                         
  -7   5   2       8697.01       9172.17       439.21 o                         
  -5   5   2        512.67        667.83        76.43 o                         
  -1   5   2      21787.84      23486.48       832.59 o                         
   1   5   2        550.44        573.01        41.27 o                         
   3   5   2       2664.16       2695.83        83.98 o                         
   5   5   2      17798.88      18198.25       499.15 o                         
   7   5   2        470.63        490.42        52.90 o                         
   9   5   2       1310.93       1343.69        78.69 o                         
  11   5   2       2006.03       2587.83       242.99 o                         
 -10   6   2       1375.84       1269.73       146.48 o                         
  -8   6   2       1256.59       1335.21       129.14 o                         
  -4   6   2       3607.67       3768.26       161.54 o                         
  -2   6   2        322.69        347.04        49.74 o                         
   0   6   2       4847.52       4817.65       159.48 o                         
   2   6   2        465.53        464.30        40.26 o                         
   4   6   2       4036.46       3852.90       159.45 o                         
   6   6   2       3004.28       3143.03       142.46 o                         
   8   6   2       1739.89       1954.81       108.66 o                         
  10   6   2       1010.93       1235.96       184.81 o                         
 -11   7   2        305.40        262.16       134.62 o                         
  -9   7   2       3417.52       3639.66       236.38 o                         
  -7   7   2       3616.72       3968.66       199.10 o                         
  -5   7   2       5649.69       5743.91       237.02 o                         
  -3   7   2        599.67        755.77       119.33 o                         
  -1   7   2       6035.08       6514.61       249.55 o                         
   1   7   2       5286.98       5440.24       181.50 o                         
   3   7   2       7810.18       7943.57       286.12 o                         
   5   7   2       2723.75       2540.30       119.36 o                         
   7   7   2        522.85        524.16        69.45 o                         
   9   7   2       2420.29       2779.71       145.33 o                         
  -8   8   2        142.58         72.29       215.39 o                         
  -6   8   2       1259.40       1328.97       101.03 o                         
  -4   8   2       6637.18       6740.33       368.14 o                         
  -2   8   2       4255.18       4364.84       184.24 o                         
   0   8   2        973.91       1026.63        65.53 o                         
   2   8   2       1168.93       1055.03       155.15 o                         
   4   8   2       2609.79       2554.06       222.00 o                         
   6   8   2       2164.49       2401.88       224.74 o                         
   8   8   2       2232.77       1852.23       226.11 o                         
  -7   9   2       1092.54       1074.91       231.47 o                         
  -5   9   2       2216.11       2220.71       128.32 o                         
  -3   9   2        593.19        807.70       206.26 o                         
  -1   9   2       2001.85       2364.46       269.46 o                         
   1   9   2       1032.16        922.92       203.07 o                         
   3   9   2        289.71        365.06       136.90 o                         
   5   9   2        559.65        541.20       155.61 o                         
   7   9   2       1489.33       1249.42       206.03 o                         
  -4  10   2        479.16        332.89       223.14 o                         
  -2  10   2        274.81        391.07       209.68 o                         
   0  10   2       2132.95       2041.83       280.64 o                         
   2  10   2        756.10        682.66       157.20 o                         
 -11   1   3       1745.36       1662.57       104.38 o                         
  -9   1   3        439.99        564.76        64.15 o                         
  -7   1   3       9511.51       9303.62       309.43 o                         
  -5   1   3      11505.22      10902.83       349.05 o                         
  -3   1   3     239313.63     228163.42      9993.56 o                         
  -1   1   3       3495.07       3392.80        81.25 o                         
   1   1   3      26186.83      24696.42      1205.24 o                         
   3   1   3      19908.06      21204.16       639.37 o                         
   5   1   3      17631.26      18720.02       757.27 o                         
   7   1   3       6090.33       6065.85       199.89 o                         
   9   1   3       1021.20       1088.35        72.14 o                         
  11   1   3       1703.75       1647.96        98.79 o                         
  13   1   3       2632.46       2587.16       128.37 o                         
 -12   2   3       1821.37       1734.95       167.02 o                         
 -10   2   3       7925.71       8072.40       288.25 o                         
  -8   2   3      16487.66      16683.72       527.73 o                         
  -6   2   3      13147.75      13074.34       420.75 o                         
  -4   2   3       3532.49       3545.79       122.64 o                         
  -2   2   3       4729.63       4550.44       105.37 o                         
   0   2   3      87236.41      81911.94      3129.41 o                         
   2   2   3       8622.93       8556.07       231.92 o                         
   4   2   3       1854.54       1855.56        96.63 o                         
   6   2   3      10736.71      10546.79       336.30 o                         
   8   2   3       6785.18       6617.65       222.48 o                         
  10   2   3       6983.56       6671.73       327.64 o                         
  12   2   3       1363.58       1336.39       123.89 o                         
 -11   3   3       2640.37       2846.80       198.73 o                         
  -9   3   3         61.08        -16.03       122.30 o                         
  -7   3   3       4547.00       4600.93       167.07 o                         
  -5   3   3       4799.70       4429.28       150.59 o                         
  -3   3   3       2162.94       2467.82       113.85 o                         
  -1   3   3       7869.05       7816.81       217.59 o                         
   1   3   3       6860.10       7016.95       199.18 o                         
   3   3   3        469.14        519.48        38.60 o                         
   5   3   3      12841.17      12668.59       399.06 o                         
   7   3   3       1046.13       1122.43        76.78 o                         
   9   3   3        683.12        707.86        60.07 o                         
  11   3   3       3649.17       3691.93       151.89 o                         
  13   3   3        767.47        843.52       135.99 o                         
 -12   4   3       1286.12       1286.84       150.82 o                         
 -10   4   3        356.44        253.03       103.36 o                         
  -8   4   3       1524.15       1583.23       121.61 o                         
  -6   4   3       4144.35       4542.51       663.27 o                         
  -4   4   3        389.46        459.98        55.22 o                         
  -2   4   3      15859.44      16402.25       589.94 o                         
   0   4   3       3830.98       4856.62       159.28 o                         
   2   4   3       7246.99       7351.11       212.07 o                         
   4   4   3       1520.35       1623.26        60.63 o                         
   6   4   3       1982.18       2135.69        78.55 o                         
   8   4   3       2605.92       2707.66       110.67 o                         
  10   4   3         98.27         88.98       117.39 o                         
  12   4   3        536.87        616.95       109.06 o                         
 -11   5   3       2038.09       1973.39       182.53 o                         
  -9   5   3        102.99         71.42        83.28 o                         
  -7   5   3      17196.67      18754.35       850.37 o                         
  -5   5   3       8004.83       7995.76       375.79 o                         
  -3   5   3      14254.08      14555.55       525.50 o                         
  -1   5   3       4314.15       4624.28       142.36 o                         
   1   5   3        394.36        428.03        35.21 o                         
   3   5   3      35624.67      34812.96       945.07 o                         
   5   5   3       2413.74       2350.25        81.56 o                         
   7   5   3      11650.71      11773.40       425.16 o                         
   9   5   3       1321.55       1334.10        77.88 o                         
  11   5   3        823.81        791.50       161.31 o                         
 -10   6   3       5163.11       4883.61       300.49 o                         
  -8   6   3       5577.32       5341.08       307.11 o                         
  -6   6   3       3165.45       3006.97       188.69 o                         
  -4   6   3       7496.61       7957.17       313.63 o                         
  -2   6   3      25356.71      26881.56       946.37 o                         
   0   6   3       2914.17       3070.04       111.65 o                         
   2   6   3      27862.63      28591.25       862.61 o                         
   4   6   3       4595.13       4313.42       176.28 o                         
   6   6   3        100.25        276.31        60.24 o                         
   8   6   3      13622.38      14830.40       522.47 o                         
  10   6   3       1447.52       1831.70       204.43 o                         
 -11   7   3        717.07        607.60       136.67 o                         
  -9   7   3       2573.80       2785.88       201.70 o                         
  -7   7   3       1452.28       1516.62       178.88 o                         
  -5   7   3       4203.72       4535.49       202.30 o                         
  -3   7   3       2532.62       2675.15       126.38 o                         
  -1   7   3       2751.32       3221.51       136.70 o                         
   1   7   3      12288.51      12814.56       390.42 o                         
   3   7   3       2542.96       2534.67       206.72 o                         
   5   7   3       1477.72       1215.22        81.16 o                         
   7   7   3       1680.14       1835.81       108.96 o                         
   9   7   3       1753.99       1834.16       123.23 o                         
  -8   8   3        985.68        910.05       205.23 o                         
  -6   8   3        710.87        679.08        84.59 o                         
  -4   8   3       6083.14       6646.82       270.74 o                         
  -2   8   3        108.68        236.08        47.53 o                         
   0   8   3       6761.76       7176.47       277.99 o                         
   2   8   3       4681.97       4698.34       320.80 o                         
   4   8   3       4941.74       4863.53       339.74 o                         
   6   8   3       4496.33       4244.98       317.38 o                         
  -7   9   3        381.68        352.95        87.59 o                         
  -5   9   3       3603.48       3830.05       238.77 o                         
  -3   9   3        651.40        796.57        75.79 o                         
  -1   9   3       4673.94       5574.03       428.03 o                         
   1   9   3       6263.16       6632.71       497.85 o                         
   3   9   3        134.05        214.93       128.91 o                         
   5   9   3      11326.90       9625.99       609.20 o                         
   7   9   3        351.71          3.42       161.08 o                         
  -4  10   3        790.10        840.55       221.55 o                         
  -2  10   3       1954.61       2046.17       285.20 o                         
   0  10   3       3653.91       3832.23       348.86 o                         
 -12   0   4        247.28         73.01       101.30 o                         
 -10   0   4       2219.01       2258.82       158.80 o                         
  -8   0   4      27983.29      26937.20      1191.70 o                         
  -6   0   4      32154.33      32342.62      1408.91 o                         
  -4   0   4      58812.95      56562.63      2453.90 o                         
  -2   0   4      13899.03      12882.18       678.00 o                         
   2   0   4      34996.27      35888.28      1556.53 o                         
   4   0   4      30345.38      33486.63      1450.89 o                         
   6   0   4       6981.12       7466.65       330.15 o                         
   8   0   4       1200.97       1293.69        99.71 o                         
  10   0   4      21002.93      19977.30       904.67 o                         
  12   0   4       2149.32       2209.31       161.54 o                         
 -11   1   4       1421.89       1275.42        94.65 o                         
  -9   1   4      11763.46      11618.19       385.80 o                         
  -7   1   4        508.40        512.16        48.21 o                         
  -5   1   4       9926.62      10086.70       325.62 o                         
  -1   1   4      11871.94      11614.12       346.70 o                         
   1   1   4       7115.50       6720.17       441.45 o                         
   3   1   4       3093.52       3118.95       178.42 o                         
   5   1   4      17800.10      18035.29       562.42 o                         
   7   1   4       2268.66       2322.56        92.76 o                         
   9   1   4      18140.15      17483.29       558.20 o                         
  11   1   4       3171.08       3062.50       139.98 o                         
  13   1   4         17.57         48.26        69.29 o                         
 -12   2   4       1263.53       1121.20       150.36 o                         
 -10   2   4       1150.80       1197.24       120.70 o                         
  -8   2   4       1983.09       2089.65        95.54 o                         
  -6   2   4       5249.97       5275.18       453.02 o                         
  -4   2   4      21252.44      21929.99       954.07 o                         
  -2   2   4       1804.07       1588.83        67.57 o                         
   0   2   4       2028.84       1631.46       109.80 o                         
   2   2   4      20304.64      19631.10       621.34 o                         
   4   2   4       4799.66       4718.08       157.79 o                         
   6   2   4       3077.89       3249.45       209.34 o                         
   8   2   4       4739.47       4583.76       162.30 o                         
  10   2   4       1401.07       1311.86        81.87 o                         
  12   2   4        248.65        409.36        71.96 o                         
 -11   3   4       9326.88       9144.79       475.04 o                         
  -9   3   4       1941.21       2322.93       161.08 o                         
  -7   3   4       3278.36       3323.86       128.31 o                         
  -5   3   4      25357.66      24622.10      1459.11 o                         
  -3   3   4       9580.97       8943.15       290.61 o                         
  -1   3   4      42739.01      40683.06      1154.31 o                         
   1   3   4      16851.03      16622.75       413.30 o                         
   3   3   4       6742.86       6989.11       233.99 o                         
   5   3   4       6515.61       6314.95       209.28 o                         
   7   3   4      26056.27      26129.21       818.52 o                         
   9   3   4       4495.60       4652.71       170.53 o                         
  11   3   4       1393.16       1427.37        88.71 o                         
  13   3   4       2146.84       2089.52       170.21 o                         
 -10   4   4       2192.30       2406.44       173.40 o                         
  -8   4   4       2448.81       2359.89       157.89 o                         
  -6   4   4      22716.20      22841.21      1025.14 o                         
  -4   4   4       4007.88       4307.50       206.94 o                         
  -2   4   4       2236.60       2592.85       131.42 o                         
   0   4   4      16977.62      17105.53       511.42 o                         
   2   4   4      15236.93      14030.06       380.61 o                         
   4   4   4      22374.97      22610.81       602.26 o                         
   6   4   4      18536.45      18882.90       512.16 o                         
   8   4   4       4916.33       4944.26       194.62 o                         
  10   4   4       1644.17       1669.32        92.08 o                         
  12   4   4       7039.68       7043.40       368.71 o                         
 -11   5   4       3332.89       2795.91       222.23 o                         
  -9   5   4        112.54        -39.70        88.53 o                         
  -7   5   4       1566.39       1703.24       134.16 o                         
  -5   5   4       7698.50       8184.68       380.35 o                         
  -3   5   4        997.47        989.35        88.64 o                         
  -1   5   4       6314.33       6364.16       188.92 o                         
   1   5   4      11275.37      11440.11       291.79 o                         
   3   5   4       1657.62       1800.54        71.12 o                         
   5   5   4       1576.75       1618.82        63.55 o                         
   7   5   4       7593.69       8192.58       256.11 o                         
   9   5   4        631.95        678.19        87.95 o                         
 -10   6   4       2083.81       1939.62       180.93 o                         
  -8   6   4       3625.26       3939.47       233.87 o                         
  -6   6   4        646.50        702.74        91.27 o                         
  -4   6   4       6511.56       7012.31       275.29 o                         
  -2   6   4       2023.15       2199.92       202.95 o                         
   0   6   4      10370.44      11257.43       410.24 o                         
   2   6   4       2004.32       2011.22        91.33 o                         
   4   6   4       1280.67       1264.18        77.20 o                         
   6   6   4       3616.23       3664.78       162.49 o                         
   8   6   4       1108.29       1113.08        90.12 o                         
  10   6   4        439.45        358.48        78.90 o                         
  -9   7   4       1664.39       1981.83       170.21 o                         
  -7   7   4        679.08        780.78       106.78 o                         
  -5   7   4       1329.97       1577.13       128.11 o                         
  -3   7   4       2703.73       2687.16       131.17 o                         
  -1   7   4      17326.61      18072.58       659.16 o                         
   1   7   4        885.79        941.08        54.44 o                         
   3   7   4       3725.83       3674.99       257.14 o                         
   5   7   4       3853.25       3770.03       209.45 o                         
   7   7   4       4174.49       3996.53       218.81 o                         
   9   7   4       1681.13       1871.00       122.99 o                         
  -8   8   4       2706.31       2926.16       200.67 o                         
  -6   8   4       1184.92       1267.89       106.33 o                         
  -4   8   4       3143.98       3202.58       155.00 o                         
  -2   8   4       1746.36       1959.08       107.89 o                         
   0   8   4       4534.32       4503.31       348.52 o                         
   2   8   4       6629.82       6638.42       277.79 o                         
   4   8   4       3567.86       3412.64       273.57 o                         
   6   8   4         70.61         51.34       130.05 o                         
  -7   9   4         79.35        137.91        85.37 o                         
  -5   9   4       4428.46       4603.48       210.00 o                         
  -3   9   4        250.16        257.60        65.94 o                         
  -1   9   4       1099.57       1182.80       210.37 o                         
   1   9   4       4028.91       4414.73       368.26 o                         
   3   9   4       3718.80       3565.05       279.50 o                         
   5   9   4        342.79        248.47       180.71 o                         
   7   9   4        268.09        326.05       163.82 o                         
  -4  10   4       2111.19       1803.18       292.05 o                         
  -2  10   4       1427.99       1303.95       248.47 o                         
   0  10   4       2051.27       2168.92       289.08 o                         
   4  10   4        867.63        710.50       173.18 o                         
 -11   1   5       1047.41        916.93        85.61 o                         
  -9   1   5       6101.16       5793.37       213.31 o                         
  -7   1   5       5479.18       5271.48       186.34 o                         
  -5   1   5       5107.54       5411.52       183.83 o                         
  -3   1   5      12302.34      12751.34       389.04 o                         
  -1   1   5      12508.74      12005.48       332.04 o                         
   1   1   5      36180.97      34565.32      1392.60 o                         
   3   1   5      12691.05      13570.59       420.75 o                         
   5   1   5       1660.46       1722.19        69.88 o                         
   7   1   5       4230.05       4071.57       144.30 o                         
   9   1   5       7360.57       7641.30       259.81 o                         
  11   1   5       4054.45       4203.50       168.59 o                         
  13   1   5        199.45        293.37        69.04 o                         
 -10   2   5       3207.60       3387.19       141.39 o                         
  -8   2   5       1534.63       1590.58        82.96 o                         
  -6   2   5      29434.63      29833.40       945.10 o                         
  -4   2   5      28925.11      28133.66       866.61 o                         
  -2   2   5      19004.07      18235.05       560.80 o                         
   0   2   5      10184.24       9755.45       571.21 o                         
   2   2   5      11696.74      11464.46       490.25 o                         
   4   2   5      21792.06      21966.84       685.76 o                         
   6   2   5      37164.60      38538.85      1910.18 o                         
   8   2   5       2930.31       2985.21       143.40 o                         
  10   2   5        619.97        619.89       113.05 o                         
  12   2   5       1954.22       1927.07       109.59 o                         
 -11   3   5       1244.16       1205.84       142.60 o                         
  -9   3   5      11568.47      11819.32       560.83 o                         
  -7   3   5       2674.11       2718.00       110.51 o                         
  -5   3   5      13781.71      14457.08       454.69 o                         
  -3   3   5      15221.98      14859.60       675.36 o                         
  -1   3   5        899.98        975.22        49.59 o                         
   1   3   5      16889.08      16361.33       409.93 o                         
   3   3   5       8983.73       9125.78       261.65 o                         
   5   3   5       1519.38       1480.47        80.79 o                         
   7   3   5       7681.93       7810.26       262.58 o                         
   9   3   5       4279.77       4096.90       155.69 o                         
  11   3   5        877.53        860.11       108.04 o                         
  13   3   5        266.20        396.78       121.84 o                         
 -10   4   5       1371.20       1262.88       142.60 o                         
  -8   4   5        398.28        387.19        86.47 o                         
  -6   4   5       3315.53       3144.78       182.07 o                         
  -4   4   5        992.45       1051.83        80.54 o                         
  -2   4   5      17961.63      18079.03      1001.75 o                         
   0   4   5       5347.61       5645.84       220.27 o                         
   2   4   5      17073.98      17198.23       479.37 o                         
   4   4   5      11430.50      11129.64       317.52 o                         
   6   4   5        816.08        837.92        46.06 o                         
   8   4   5       6401.32       6677.48       201.09 o                         
  10   4   5        100.18        -82.37        82.37 o                         
  12   4   5        736.14        687.68       125.26 o                         
  -9   5   5       2371.52       2501.13       176.83 o                         
  -7   5   5      13744.28      13528.27       644.56 o                         
  -5   5   5       2303.14       2510.71       143.51 o                         
  -3   5   5       5529.52       5910.37       226.75 o                         
  -1   5   5      22081.67      21562.35       777.39 o                         
   1   5   5       9406.20       9449.17       243.53 o                         
   3   5   5      22721.36      21591.66       586.10 o                         
   5   5   5       1186.59       1180.04        54.65 o                         
   7   5   5       2115.45       1887.01       135.61 o                         
   9   5   5       7973.77       8487.34       315.06 o                         
  11   5   5       3238.11       3139.30       198.05 o                         
 -10   6   5       1208.35       1012.13       136.67 o                         
  -8   6   5       4292.02       4497.56       249.84 o                         
  -6   6   5       4728.42       4698.34       255.31 o                         
  -4   6   5       7899.16       8388.31       322.11 o                         
  -2   6   5      13614.17      14504.84       717.80 o                         
   0   6   5        764.66        806.81        56.22 o                         
   2   6   5       1598.43       1720.94        90.33 o                         
   4   6   5      14164.71      13905.41      1023.66 o                         
   6   6   5       3726.63       3683.34       165.99 o                         
   8   6   5       4637.14       4932.70       206.29 o                         
  10   6   5        558.92        559.00       101.53 o                         
  -9   7   5       1656.41       1679.74       156.52 o                         
  -7   7   5       8093.82       8167.57       405.67 o                         
  -5   7   5        449.06        546.77        72.65 o                         
  -3   7   5       4772.12       5038.05       209.31 o                         
  -1   7   5       4071.99       4226.46       213.22 o                         
   1   7   5        362.26        427.24        42.73 o                         
   3   7   5       4547.39       4802.30       259.08 o                         
   5   7   5       8558.66       8044.71       434.77 o                         
   7   7   5        109.19        111.22        62.76 o                         
   9   7   5        855.03        894.17       114.31 o                         
  -8   8   5       3793.33       3615.12       267.86 o                         
  -6   8   5        277.06        441.17        80.34 o                         
  -4   8   5       5190.13       5727.46       236.42 o                         
  -2   8   5       2421.98       2639.27       132.49 o                         
   0   8   5       6875.86       6931.15       277.76 o                         
   2   8   5        599.04        756.92        59.00 o                         
   4   8   5       3273.00       3560.97       241.63 o                         
   6   8   5       3538.46       3176.95       258.51 o                         
   8   8   5        166.04        106.55       142.83 o                         
  -7   9   5        544.29        542.57       189.49 o                         
  -5   9   5       2575.16       2714.19       225.65 o                         
  -3   9   5       1877.82       1992.80       114.02 o                         
   1   9   5       4702.49       4704.96       406.36 o                         
   3   9   5        337.53        139.18       129.60 o                         
   5   9   5       3179.92       3006.97       256.68 o                         
  -4  10   5       5525.83       4678.72       444.46 o                         
  -2  10   5        268.20        570.41       196.22 o                         
   0  10   5       1748.57       2067.85       282.47 o                         
   4  10   5        178.15        235.01       155.38 o                         
 -10   0   6       5180.79       5223.12       283.15 o                         
  -8   0   6      16910.34      16338.78       720.54 o                         
  -6   0   6       4780.52       4652.71       234.55 o                         
  -4   0   6      21786.86      22267.38       969.47 o                         
  -2   0   6      45776.34      43891.65      2964.41 o                         
   0   0   6      51486.11      50037.38      2158.43 o                         
   2   0   6      10456.66      11023.03       481.42 o                         
   4   0   6      28448.52      30714.45      1339.32 o                         
   6   0   6      68546.47      74964.92      3243.34 o                         
   8   0   6       2790.91       2750.74       160.40 o                         
  10   0   6      16848.85      15902.08       722.82 o                         
  12   0   6        445.11        447.66        99.02 o                         
 -11   1   6        456.05        528.81        75.26 o                         
  -9   1   6       1217.00       1155.86        75.58 o                         
  -7   1   6       7588.29       7331.12       248.69 o                         
  -5   1   6      24703.29      24352.66       764.08 o                         
  -3   1   6       2524.67       2368.82        72.71 o                         
  -1   1   6      17496.82      17129.09       597.25 o                         
   1   1   6      21680.89      20004.01       587.52 o                         
   3   1   6      10450.28      12180.65       380.17 o                         
   5   1   6      34607.77      36424.61      1114.18 o                         
   7   1   6       1669.63       1741.31        80.26 o                         
   9   1   6        880.06        819.00        60.34 o                         
  11   1   6       6352.62       5884.79       217.64 o                         
  13   1   6       1116.14       1172.00        92.13 o                         
 -10   2   6       2042.11       2008.14       136.44 o                         
  -8   2   6       4186.57       4235.92       155.95 o                         
  -6   2   6      47348.63      48605.73      1518.19 o                         
  -4   2   6       3220.87       3104.34       133.13 o                         
  -2   2   6       7056.19       6545.39       179.15 o                         
   0   2   6      15000.47      14616.34       823.66 o                         
   2   2   6       1481.43       1389.30        55.34 o                         
   4   2   6       1947.04       1879.29        74.53 o                         
   6   2   6       5061.29       5048.55       172.79 o                         
   8   2   6       2471.43       2231.24       124.12 o                         
  10   2   6        118.68         92.36        51.20 o                         
  12   2   6        764.06        704.95        72.60 o                         
 -11   3   6       3822.86       3628.03       235.92 o                         
  -9   3   6        420.90        372.36        86.70 o                         
  -7   3   6       8073.14       7614.29       259.11 o                         
  -5   3   6      23950.22      24284.08       937.18 o                         
  -3   3   6      15891.58      14378.92       465.69 o                         
  -1   3   6      10494.40      10441.80       313.07 o                         
   1   3   6      18115.43      16522.25       517.71 o                         
   3   3   6      47813.37      47296.10      1306.51 o                         
   5   3   6       1089.50       1097.99        72.94 o                         
   7   3   6       7231.58       6975.41       243.22 o                         
   9   3   6       3226.83       3220.91       151.61 o                         
  11   3   6        476.46        528.67        70.53 o                         
  13   3   6       2818.39       2801.16       202.15 o                         
 -10   4   6      10232.92       9861.68       493.29 o                         
  -8   4   6       6297.50       6264.45       317.60 o                         
  -6   4   6       2783.73       2801.16       161.77 o                         
  -4   4   6      13711.88      14363.12       641.14 o                         
  -2   4   6      23853.74      22761.68       807.55 o                         
   0   4   6      17587.09      17416.17       645.82 o                         
   2   4   6      25684.68      24546.43       805.56 o                         
   4   4   6       6528.69       6496.90       198.02 o                         
   6   4   6       1039.17        973.74        49.19 o                         
   8   4   6      11830.51      11951.60       338.48 o                         
  10   4   6        845.60        795.56        91.04 o                         
  12   4   6       1074.58       1054.11        92.04 o                         
  -9   5   6       2452.64       2322.93       175.00 o                         
  -7   5   6       1629.76       1723.09       134.84 o                         
  -5   5   6       8130.87       7953.09       383.31 o                         
  -3   5   6       1514.91       1279.89       125.95 o                         
  -1   5   6       2598.09       2877.41       124.06 o                         
   1   5   6       4920.24       4856.14       131.28 o                         
   3   5   6      10026.95       9966.42       285.93 o                         
   5   5   6       1225.06       1156.96        53.48 o                         
   7   5   6       1481.82       1483.28        68.37 o                         
   9   5   6        527.28        629.37        77.30 o                         
 -10   6   6        423.34        336.54       115.68 o                         
  -8   6   6       2388.41       2332.06       166.10 o                         
  -6   6   6       1255.88       1192.61       108.83 o                         
  -4   6   6       5260.63       5432.75       226.66 o                         
  -2   6   6        550.11        528.63        53.08 o                         
   0   6   6       8053.79       8288.06       316.67 o                         
   2   6   6       3369.17       3404.55       167.38 o                         
   4   6   6       2964.02       2713.04       155.23 o                         
   6   6   6       1955.23       1948.13       112.37 o                         
   8   6   6         57.32        121.61        64.99 o                         
  -9   7   6        331.18        347.04       113.85 o                         
  -7   7   6       4385.08       4620.08       253.26 o                         
  -5   7   6       7076.51       7647.24       310.87 o                         
  -3   7   6       3780.03       4162.33       183.41 o                         
  -1   7   6       3786.11       3881.41       171.29 o                         
   1   7   6       3993.97       4299.56       151.83 o                         
   3   7   6       4059.26       3999.50       165.16 o                         
   5   7   6       9310.61       8725.61       370.28 o                         
   7   7   6       1389.78       1366.95        95.42 o                         
   9   7   6        319.92        312.36        96.28 o                         
  -8   8   6       1633.16       1742.78       140.39 o                         
  -6   8   6        314.12        184.17       117.28 o                         
  -4   8   6        848.42        810.37        91.27 o                         
  -2   8   6       4127.26       4407.82       193.97 o                         
   0   8   6       1638.14       1733.83        96.45 o                         
   2   8   6       6304.46       6057.08       231.89 o                         
   4   8   6       2328.11       2342.10       116.48 o                         
   6   8   6       1576.07       1213.25        93.18 o                         
  -7   9   6       1551.12       1546.34       272.54 o                         
  -5   9   6        109.20        145.40       147.85 o                         
  -3   9   6        252.35        307.34        73.70 o                         
  -1   9   6       1998.46       1999.34       112.16 o                         
   1   9   6       2175.05       2420.59       282.01 o                         
   3   9   6        100.51         99.71       132.56 o                         
   5   9   6        867.68        707.76       162.68 o                         
  -4  10   6       1455.97       1420.32       273.57 o                         
   0  10   6        770.46        497.62       225.88 o                         
   4  10   6        955.08        381.72       156.75 o                         
 -11   1   7       5711.66       5459.37       239.57 o                         
  -9   1   7       5062.98       5101.92       187.93 o                         
  -7   1   7        355.04        386.11        44.25 o                         
  -5   1   7        976.83       1017.27        52.45 o                         
  -3   1   7      20074.90      19964.22       553.69 o                         
  -1   1   7      32701.36      33905.42      1232.69 o                         
   1   1   7       7925.89       3357.20       614.44 o                         
   3   1   7       8436.44       8929.67       283.87 o                         
   5   1   7      21383.55      21576.84       669.61 o                         
   7   1   7       9971.34      10185.42       582.39 o                         
   9   1   7       3654.33       3349.28       130.89 o                         
  11   1   7       1165.17       1179.06       128.57 o                         
  13   1   7        522.08        585.23        83.17 o                         
 -10   2   7        337.79        317.26        62.80 o                         
  -8   2   7      13771.65      13460.86       434.88 o                         
  -6   2   7      18474.82      18109.88       571.75 o                         
  -4   2   7      15987.73      15646.26       494.17 o                         
  -2   2   7        765.71        738.86        59.95 o                         
   0   2   7      17209.45      16061.04       440.83 o                         
   2   2   7      61231.67      56495.22      2057.22 o                         
   4   2   7      10633.53      10400.27       330.65 o                         
   6   2   7       9156.59       9753.64       316.83 o                         
   8   2   7       5001.85       4951.23       180.58 o                         
  10   2   7       7480.71       7488.41       293.30 o                         
  12   2   7       4181.39       3969.44       264.21 o                         
  -9   3   7       3829.32       3867.83       225.88 o                         
  -7   3   7        726.87        693.67        53.72 o                         
  -5   3   7       1883.22       1877.52        76.58 o                         
  -3   3   7      14470.31      14112.36       441.33 o                         
  -1   3   7      17052.30      17738.05       726.24 o                         
   1   3   7       5648.13       5319.16       132.84 o                         
   3   3   7       8501.11       8202.82       381.00 o                         
   5   3   7       7409.48       7138.27       224.51 o                         
   7   3   7       2844.51       3062.25       184.93 o                         
   9   3   7       4378.63       4605.08       204.09 o                         
  11   3   7       1495.02       1357.63        90.86 o                         
  13   3   7         92.44        474.35       110.20 o                         
 -10   4   7       2882.57       2862.08       199.41 o                         
  -8   4   7        865.74        741.30       101.53 o                         
  -6   4   7      10140.00       9994.93       477.55 o                         
  -4   4   7         39.37         32.62        19.67 o                         
  -2   4   7       4321.80       4121.32       202.38 o                         
   0   4   7       1430.39       1363.78        75.69 o                         
   2   4   7        991.99        974.28       134.04 o                         
   4   4   7      11407.83      11101.07       323.01 o                         
   6   4   7        415.74        444.26        46.47 o                         
   8   4   7       6234.99       6520.95       197.82 o                         
  10   4   7        127.70        115.96       114.65 o                         
  12   4   7       3399.06       3463.06       213.56 o                         
  -9   5   7       1105.46       1102.03       117.28 o                         
  -7   5   7       1815.07       1893.53       137.13 o                         
  -5   5   7       7773.41       8228.03       389.93 o                         
  -3   5   7       9676.67      10087.14       379.49 o                         
  -1   5   7      18292.01      18249.41       660.89 o                         
   1   5   7       3950.80       4036.99       130.65 o                         
   3   5   7       7514.40       7452.40       215.85 o                         
   5   5   7       6502.03       6493.70       212.30 o                         
   7   5   7       5443.94       5496.54       217.57 o                         
   9   5   7       2708.98       3054.20       195.31 o                         
  11   5   7       1058.08       1048.87       123.66 o                         
 -10   6   7       4459.38       4548.89       264.21 o                         
  -8   6   7       1592.09       1671.75       144.43 o                         
  -6   6   7      10146.43      10952.99       509.95 o                         
  -4   6   7       3405.54       3351.39       155.54 o                         
  -2   6   7       2765.60       2830.14       161.77 o                         
   0   6   7      15918.63      16546.86       617.99 o                         
   2   6   7       9689.84       9866.22       309.87 o                         
   4   6   7      11034.86      11000.75       404.34 o                         
   6   6   7       3465.66       3424.88       153.06 o                         
   8   6   7       1944.90       2057.63       145.91 o                         
  10   6   7       1161.33       1232.54       134.16 o                         
  -9   7   7        316.28        284.29       107.92 o                         
  -7   7   7       3691.86       3604.98       223.60 o                         
  -5   7   7       8614.03       9261.75       365.44 o                         
  -3   7   7        214.86        240.70       112.14 o                         
  -1   7   7       7263.46       7219.93       322.97 o                         
   1   7   7       7861.78       8249.44       331.86 o                         
   3   7   7        609.65        662.99        61.81 o                         
   5   7   7       3570.87       3483.75       173.83 o                         
   7   7   7       1912.43       1659.29       203.52 o                         
  -8   8   7       3973.36       3715.38       338.71 o                         
  -6   8   7        252.48        337.20        79.99 o                         
  -4   8   7       6803.06       7552.19       303.96 o                         
  -2   8   7       4776.63       4929.24       214.21 o                         
   0   8   7       9111.48       8977.79       349.86 o                         
   2   8   7       5313.77       6151.74       292.28 o                         
   4   8   7       2880.32       2775.84       154.35 o                         
   6   8   7       2602.05       1920.36       174.55 o                         
   8   8   7        161.53         24.64        89.21 o                         
  -7   9   7       1212.65       1198.75       160.97 o                         
  -5   9   7        408.97        427.84        83.65 o                         
  -3   9   7      10934.26      11107.60       427.86 o                         
  -1   9   7       1648.90       1655.55       102.95 o                         
   1   9   7       3024.31       3001.72       313.95 o                         
   3   9   7       2527.80       2578.25       227.94 o                         
  -4  10   7       2162.22       1575.70       269.23 o                         
  -2  10   7       2125.52       1786.98       278.59 o                         
   0  10   7        130.68        -37.88       200.10 o                         
 -10   0   8       3568.09       3395.98       206.03 o                         
  -8   0   8       2490.78       2383.17       144.66 o                         
  -6   0   8      24427.24      24576.62      1078.30 o                         
  -4   0   8      59604.66      55376.38      1879.53 o                         
  -2   0   8      32225.75      30876.53      1249.19 o                         
   0   0   8      12758.85      12048.85       545.31 o                         
   2   0   8      39762.70      39106.30      1681.34 o                         
   4   0   8       9359.18       9026.37       408.41 o                         
   6   0   8      62068.42      70128.08      3035.94 o                         
   8   0   8       2088.87       2028.83       124.81 o                         
  10   0   8       1101.55       1064.38       102.90 o                         
  12   0   8       3078.46       3027.96       199.87 o                         
 -11   1   8        990.36       1018.94        86.19 o                         
  -9   1   8       8315.97       8285.11       285.81 o                         
  -7   1   8       7578.98       7417.46       250.13 o                         
  -5   1   8       9082.62       8870.46       276.75 o                         
  -3   1   8       3466.82       3175.55       101.59 o                         
  -1   1   8      11307.56      12016.03       380.40 o                         
   1   1   8      74361.00      67260.30      1988.21 o                         
   3   1   8        139.34        154.60        23.91 o                         
   5   1   8       6396.01       6494.69       215.03 o                         
   7   1   8      16209.93      15948.17       507.48 o                         
   9   1   8       1494.58       1305.97        78.06 o                         
  11   1   8       5182.82       4870.25       188.60 o                         
  13   1   8       1759.36       1753.65       110.20 o                         
 -10   2   8       2362.15       2080.85       161.31 o                         
  -8   2   8      12259.59      11959.98       398.98 o                         
  -6   2   8      16966.39      16891.06       688.25 o                         
  -4   2   8       7691.76       7908.54       252.09 o                         
  -2   2   8      18355.58      18106.09       491.94 o                         
   0   2   8       9695.96       9017.50       397.57 o                         
   2   2   8      13204.42      13033.45       802.50 o                         
   4   2   8       4605.04       4617.70       306.95 o                         
   6   2   8       4276.23       4402.53       156.87 o                         
   8   2   8       9157.56       9153.13       542.91 o                         
  10   2   8        943.28        977.76        76.94 o                         
  12   2   8       1521.95       1457.53        98.00 o                         
  -9   3   8       9525.20       9776.57       462.94 o                         
  -7   3   8      15471.13      15247.49       512.68 o                         
  -5   3   8       5513.40       5376.79       227.94 o                         
  -3   3   8       1055.82       1003.15        45.85 o                         
  -1   3   8      51098.15      51585.87      1397.46 o                         
   1   3   8       8264.07       7492.53       220.37 o                         
   3   3   8      42006.45      41450.92      1799.54 o                         
   5   3   8        596.09        546.07        43.85 o                         
   7   3   8       2432.06       2286.17       107.35 o                         
   9   3   8       9789.12       9616.63       324.61 o                         
  11   3   8        973.99        926.98       108.38 o                         
  13   3   8       1010.56       1081.28        94.18 o                         
 -12   4   8       2788.49       2299.89       187.78 o                         
  -8   4   8        585.88        707.76        99.02 o                         
  -6   4   8       4418.68       4427.28       235.24 o                         
  -4   4   8      13927.32      13240.49       423.61 o                         
  -2   4   8      33375.68      33574.02      1470.29 o                         
   0   4   8       2329.89       2517.64        92.20 o                         
   2   4   8        200.62        237.47        19.21 o                         
   4   4   8      35366.58      33406.64       937.14 o                         
   6   4   8       7395.24       7821.02       222.78 o                         
   8   4   8       5919.77       6178.22       188.82 o                         
  10   4   8       2809.54       2722.83       149.56 o                         
  12   4   8       3473.43       3155.50       209.23 o                         
 -11   5   8        188.57        253.03       398.15 o                         
  -9   5   8       2409.74       2236.23       171.58 o                         
  -7   5   8       4088.74       3814.44       212.42 o                         
  -5   5   8       1492.15       1632.97       115.91 o                         
  -3   5   8       6980.36       6547.38       324.68 o                         
  -1   5   8       2902.32       2682.22       121.71 o                         
   1   5   8        118.85        138.90        15.32 o                         
   3   5   8       7407.92       7302.15       213.94 o                         
   5   5   8       4180.88       4017.10       177.05 o                         
   7   5   8        582.45        608.49       126.97 o                         
   9   5   8       2738.23       2710.81       179.11 o                         
  11   5   8       2467.08       2406.44       182.76 o                         
  -8   6   8       2919.63       2725.64       184.58 o                         
  -6   6   8       2693.22       2597.64       170.44 o                         
  -4   6   8       3094.36       3143.60       152.43 o                         
  -2   6   8        874.64        905.80        99.71 o                         
   0   6   8       5207.13       5250.95       216.34 o                         
   2   6   8       3860.66       3945.04       168.95 o                         
   4   6   8        771.41        644.37        76.47 o                         
   6   6   8       3195.37       2880.77       136.59 o                         
   8   6   8       1156.95       1366.93       127.09 o                         
  10   6   8       2189.75       2258.82       172.49 o                         
  -7   7   8       4027.25       4139.80       239.80 o                         
  -5   7   8        372.52        379.89        81.91 o                         
  -3   7   8       2850.81       2955.51       142.33 o                         
  -1   7   8       1992.99       1975.36       106.93 o                         
   1   7   8       9483.67       9992.76       388.56 o                         
   3   7   8        225.58        224.69       115.22 o                         
   5   7   8       1722.82       1614.81       168.38 o                         
   7   7   8       1450.27       1273.44       245.39 o                         
   9   7   8       2018.48       2120.32       162.68 o                         
  -8   8   8         45.89        138.74        93.82 o                         
  -6   8   8        800.46        776.29        90.74 o                         
  -4   8   8       6346.82       6864.63       283.81 o                         
  -2   8   8       2050.98       2225.01       122.28 o                         
   0   8   8       2102.84       2119.49       136.33 o                         
   2   8   8       1024.58       1036.55        86.02 o                         
   4   8   8       1101.41       1001.54        80.08 o                         
   6   8   8       1098.48        922.92       104.50 o                         
   8   8   8        821.13        799.71       118.87 o                         
  -7   9   8        617.87        685.17       120.01 o                         
  -5   9   8       1273.39       1342.29       119.10 o                         
  -3   9   8       1098.79       1240.39       101.18 o                         
  -1   9   8       2274.15       2056.13       123.56 o                         
   1   9   8        243.26        216.53        59.09 o                         
   3   9   8        676.52        643.42       143.06 o                         
   5   9   8       1885.43       1363.28       211.74 o                         
  -4  10   8        281.68        407.48        78.09 o                         
  -2  10   8        715.63        815.91       234.78 o                         
   0  10   8        368.25        116.59       210.37 o                         
  -9   1   9        352.02        317.91        60.13 o                         
  -7   1   9       7948.74       7733.35       261.35 o                         
  -5   1   9      27127.56      25388.60       894.92 o                         
  -3   1   9       8863.61       7915.15       395.39 o                         
  -1   1   9       3296.99       3472.78       126.03 o                         
   1   1   9        598.79        669.53        58.07 o                         
   3   1   9      40780.36      42265.05      1291.16 o                         
   5   1   9       7781.61       8569.59       281.45 o                         
   7   1   9       2855.19       2833.50       130.52 o                         
   9   1   9        891.55        864.65        67.44 o                         
  11   1   9       2830.26       2494.33       116.26 o                         
  13   1   9       2232.16       2066.73       121.20 o                         
  -8   2   9      15547.11      15131.23       494.24 o                         
  -6   2   9       6375.74       6205.47       209.70 o                         
  -4   2   9       4742.34       4785.43       163.35 o                         
  -2   2   9      26267.43      24666.80       735.44 o                         
   0   2   9      77346.93      77232.90      2099.39 o                         
   2   2   9       2505.36       2241.63        98.49 o                         
   4   2   9       3988.57       4378.62       218.95 o                         
   6   2   9      19681.76      20970.63       660.25 o                         
   8   2   9       5106.27       5265.71       191.11 o                         
  10   2   9       5993.43       5844.65       216.91 o                         
  12   2   9        581.23        637.84       116.71 o                         
 -11   3   9         14.34         -7.07        87.61 o                         
  -9   3   9       4954.89       4503.95       519.30 o                         
  -7   3   9      10044.54       9658.24       325.04 o                         
  -5   3   9       6974.64       6438.70       213.61 o                         
  -3   3   9       8884.01       8510.41       276.75 o                         
  -1   3   9      10460.04      10521.36       387.43 o                         
   1   3   9      12318.96      11691.20       473.87 o                         
   3   3   9      18332.69      18052.28       694.28 o                         
   5   3   9       6380.78       6319.53       237.63 o                         
   7   3   9        495.95        668.21        55.12 o                         
   9   3   9        105.50         39.39        52.85 o                         
  11   3   9       2934.00       3049.06       231.70 o                         
  13   3   9        294.25        260.56       112.48 o                         
  -8   4   9        649.88        593.45        90.81 o                         
  -6   4   9       7915.42       7749.80       386.97 o                         
  -4   4   9       1323.25       1310.64        56.97 o                         
  -2   4   9       2610.32       2801.16       146.71 o                         
   0   4   9       3353.45       3247.19       113.91 o                         
   2   4   9       1645.93       1789.35        61.04 o                         
   4   4   9       4907.20       4464.70       330.05 o                         
   6   4   9        127.72         84.56        45.16 o                         
   8   4   9       4104.25       4015.91       133.00 o                         
  10   4   9        985.13        884.20        84.41 o                         
  -9   5   9        537.03        476.41       102.22 o                         
  -7   5   9       2301.56       2272.51       159.49 o                         
  -5   5   9      10980.82      10556.67       500.59 o                         
  -3   5   9       3782.83       3873.76       202.15 o                         
  -1   5   9       8000.46       8060.53       314.06 o                         
   1   5   9       5543.57       5630.70       221.39 o                         
   3   5   9      19626.83      17656.01      1917.03 o                         
   5   5   9       5700.07       5273.55       221.64 o                         
   7   5   9       2076.09       2194.82       113.89 o                         
   9   5   9       4539.30       4797.14       264.67 o                         
  11   5   9        216.93        251.44       110.66 o                         
 -10   6   9       6789.62       6702.99       359.81 o                         
  -6   6   9       1546.29       1511.81       126.40 o                         
  -4   6   9       1007.10       1074.72        83.80 o                         
  -2   6   9      11553.20      11479.77       438.95 o                         
   0   6   9      10501.62      10770.08       569.61 o                         
   2   6   9       8298.93       8497.31       279.94 o                         
   4   6   9       2327.09       2114.27       108.60 o                         
   6   6   9       1183.87       1162.35        83.67 o                         
   8   6   9       9353.90      10370.94       496.26 o                         
  10   6   9        255.65        379.89       111.80 o                         
  -9   7   9       1716.39       1679.74       160.63 o                         
  -7   7   9        317.15        354.11        97.20 o                         
  -5   7   9       4052.46       4140.60       194.34 o                         
  -3   7   9       8510.11       8543.39       333.23 o                         
  -1   7   9       2499.97       2595.63       128.24 o                         
   1   7   9       9634.48      10166.64       391.89 o                         
   3   7   9       5821.90       5931.77       229.86 o                         
   5   7   9        439.04        276.31       107.92 o                         
   7   7   9       3277.51       3258.17       196.22 o                         
   9   7   9       1403.65       1441.99       141.46 o                         
  -8   8   9       3639.67       3139.30       369.40 o                         
  -6   8   9        288.71        341.02       113.40 o                         
  -4   8   9       3702.19       3622.89       180.27 o                         
  -2   8   9       1446.09       1516.51        99.98 o                         
   0   8   9       1508.36       1616.01        98.09 o                         
   2   8   9       8341.59       8990.10       425.75 o                         
   4   8   9       1007.02       1021.26        94.69 o                         
   6   8   9       2451.81       2213.64       152.87 o                         
   8   8   9        217.77        439.67       106.10 o                         
  -7   9   9       4215.54       3957.61       458.95 o                         
  -5   9   9        731.63        594.06        90.87 o                         
  -3   9   9       2123.09       2242.02       130.58 o                         
  -1   9   9        633.80        774.78        82.71 o                         
   1   9   9       2576.61       2429.32       239.46 o                         
  -4  10   9        164.96        227.94        83.74 o                         
  -2  10   9       2112.33       1774.88       285.66 o                         
   0  10   9       2235.86       1956.50       291.59 o                         
 -10   0  10        952.27        963.99       103.81 o                         
  -8   0  10      22274.63      21616.43       969.24 o                         
  -6   0  10       8331.32       7825.78       363.46 o                         
  -4   0  10      39383.58      36155.32      1487.28 o                         
  -2   0  10      10607.54      10639.32       361.78 o                         
   0   0  10      16161.07      18170.25       798.34 o                         
   2   0  10     123234.92     117230.82      5070.02 o                         
   4   0  10       3737.08       4121.32       208.54 o                         
   6   0  10      11382.01      11777.80       539.15 o                         
   8   0  10       7356.20       7131.93       346.81 o                         
  10   0  10      15049.48      14420.38       665.32 o                         
  12   0  10       1837.33       1652.36       147.62 o                         
  -9   1  10       9343.45       8881.72       302.38 o                         
  -7   1  10       1466.31       1419.02       119.90 o                         
  -5   1  10       1179.51       1370.98       158.90 o                         
  -3   1  10      39062.16      36866.20      1040.24 o                         
  -1   1  10      12303.67      13300.35       431.20 o                         
   3   1  10      12065.98      12507.79       392.50 o                         
   5   1  10       9811.13      10666.62       345.32 o                         
   7   1  10       7483.71       7528.06       254.91 o                         
   9   1  10       1319.35       1278.83        88.30 o                         
  11   1  10       1597.67       1341.21        92.49 o                         
  13   1  10        766.80        743.06        90.91 o                         
 -12   2  10        748.15        780.78       125.49 o                         
 -10   2  10       3723.83       3633.73       218.81 o                         
  -8   2  10       3019.00       2846.80       118.82 o                         
  -6   2  10       1838.29       1694.17        77.17 o                         
  -4   2  10      11006.71      10786.16       306.02 o                         
  -2   2  10      10425.03      10312.01       351.38 o                         
   0   2  10      22182.29      21457.36       595.37 o                         
   2   2  10       2910.08       2536.08        81.36 o                         
   4   2  10      10790.57      10506.52       672.49 o                         
   6   2  10       4028.30       4119.91       159.14 o                         
   8   2  10       3962.30       3783.38       149.48 o                         
  10   2  10       1563.68       1644.78        97.12 o                         
  12   2  10       3991.92       3752.95       161.41 o                         
 -13   3  10       1400.03       1182.80       147.85 o                         
  -7   3  10       3456.55       3247.22       190.52 o                         
  -5   3  10      17656.07      17018.26       546.24 o                         
  -3   3  10       1964.02       1837.47        63.10 o                         
  -1   3  10      31644.09      31161.82       851.62 o                         
   1   3  10       3888.38       3712.56       131.73 o                         
   3   3  10       8001.57       7657.00       403.68 o                         
   5   3  10      21413.53      22042.77       898.67 o                         
   7   3  10       9247.25      10154.58       376.87 o                         
   9   3  10       7256.51       7366.07       257.81 o                         
  11   3  10        622.80        705.96       155.61 o                         
  13   3  10       2639.54       2780.86       201.47 o                         
  -6   4  10      20376.72      19043.20       883.22 o                         
  -4   4  10        547.43        561.28        63.43 o                         
  -2   4  10        990.90        975.09        58.00 o                         
   0   4  10      23083.38      22399.94       734.33 o                         
   2   4  10      16876.75      16619.73       453.77 o                         
   4   4  10       6370.96       5841.93       286.70 o                         
   6   4  10        140.58        148.67        34.80 o                         
   8   4  10        253.06        199.63        64.80 o                         
  10   4  10       4991.88       4736.11       188.16 o                         
  -5   5  10       3968.74       3921.44       215.39 o                         
  -3   5  10       3451.66       3323.88       181.85 o                         
  -1   5  10      11373.56      11641.81       437.82 o                         
   1   5  10       8614.85       8736.36       283.69 o                         
   3   5  10        514.39        495.23       154.21 o                         
   5   5  10       4920.52       4890.23       260.56 o                         
   7   5  10       1763.93       1699.36       137.81 o                         
   9   5  10        148.65        148.31       100.16 o                         
  11   5  10       2165.22       2434.73       188.46 o                         
 -10   6  10        128.51         62.97       109.06 o                         
  -8   6  10       1871.45       1914.52       146.25 o                         
  -6   6  10        993.14        966.96       107.01 o                         
  -4   6  10        753.74        697.05       100.62 o                         
  -2   6  10       2234.32       2231.23       116.75 o                         
   0   6  10       4277.63       4618.44       199.64 o                         
   2   6  10       2931.70       3048.02       142.62 o                         
   4   6  10       1002.46        857.53        85.56 o                         
   6   6  10       4297.10       3971.43       215.04 o                         
   8   6  10         39.75        -32.40        92.41 o                         
  10   6  10        169.56        162.68       106.10 o                         
  -7   7  10        790.17        588.89       104.27 o                         
  -5   7  10        960.16       1005.53       195.88 o                         
  -3   7  10      10669.78      10264.16       483.93 o                         
  -1   7  10       2921.81       2867.82       143.27 o                         
   1   7  10       6682.20       7224.98       286.88 o                         
   3   7  10        149.39        276.31       198.50 o                         
   5   7  10       5466.44       4428.88       459.29 o                         
   7   7  10       2654.73       2903.15       185.27 o                         
   9   7  10       1552.28       1726.97       158.80 o                         
  -8   8  10       1057.92       1067.58       268.32 o                         
  -6   8  10       1787.51       1910.18       130.03 o                         
  -4   8  10       1393.56       1423.25       108.40 o                         
  -2   8  10        358.55        452.47        69.31 o                         
   0   8  10       1636.19       1654.75       103.10 o                         
   2   8  10       6236.44       6478.02       315.32 o                         
   4   8  10       2502.28       2318.45       122.46 o                         
   6   8  10        215.52        260.56        81.68 o                         
   8   8  10        811.67        899.88       126.17 o                         
  -7   9  10       1182.51        764.80       258.97 o                         
  -5   9  10        743.66        802.22       105.64 o                         
  -3   9  10        112.27        192.52        75.89 o                         
  -1   9  10        111.09        172.00        67.12 o                         
   1   9  10       2539.90       2024.93       239.57 o                         
   3   9  10       1127.08       1172.99       104.73 o                         
  -4  10  10       1326.19       1202.15       110.96 o                         
  -2  10  10        886.95        638.40       238.89 o                         
  -9   1  11       6046.06       5581.11       292.51 o                         
  -7   1  11       7817.97       7884.91       260.90 o                         
  -5   1  11      10275.99      10258.66       251.63 o                         
  -3   1  11       7303.49       7538.35       247.76 o                         
  -1   1  11      11030.44      11134.93       303.53 o                         
   1   1  11      19678.13      17328.18       524.36 o                         
   3   1  11       6995.37       8106.24       356.51 o                         
   5   1  11        946.38        934.56        56.54 o                         
   7   1  11       8538.45       9574.63       317.26 o                         
   9   1  11       2513.30       2521.49       115.18 o                         
  11   1  11        965.52        949.62        86.29 o                         
  13   1  11        157.36         76.43       104.50 o                         
  -8   2  11       2217.28       2222.99       137.58 o                         
  -6   2  11       6307.15       6110.18       208.03 o                         
  -4   2  11      54236.51      53937.46      1437.43 o                         
  -2   2  11      16892.99      16809.94       475.44 o                         
   0   2  11       2114.78       2037.21        74.71 o                         
   2   2  11       7162.05       6799.07       186.07 o                         
   4   2  11      13301.17      12855.26       957.49 o                         
   6   2  11      15119.10      16231.29       516.24 o                         
   8   2  11       1064.56       1130.50        76.78 o                         
  10   2  11        296.10        435.79        70.48 o                         
  12   2  11       3149.91       3112.75       152.43 o                         
 -13   3  11        393.57        292.51       117.73 o                         
  -9   3  11        955.46        757.05       105.18 o                         
  -7   3  11       5349.22       5188.66       268.32 o                         
  -5   3  11       2016.24       1717.08       405.15 o                         
  -3   3  11       5628.69       5848.47       172.97 o                         
  -1   3  11       9362.49       9283.43       361.16 o                         
   1   3  11      13253.90      11494.17       682.13 o                         
   3   3  11       1940.69       2145.13       134.41 o                         
   5   3  11       2846.02       2756.44       124.45 o                         
   7   3  11       3899.39       3902.14       138.61 o                         
   9   3  11        580.62        569.86        71.87 o                         
  11   3  11       3697.43       3780.96       164.39 o                         
  -8   4  11        131.45        273.11        86.93 o                         
  -6   4  11       5912.05       5645.45       301.40 o                         
  -4   4  11       1088.31       1186.64       625.28 o                         
  -2   4  11       9295.59       9741.46       265.96 o                         
   0   4  11      12538.89      12259.07       431.02 o                         
   2   4  11        693.32        685.62       113.69 o                         
   4   4  11       5441.36       5211.85       247.67 o                         
   6   4  11       2195.93       2015.31       117.25 o                         
   8   4  11       5538.67       5521.61       425.30 o                         
  10   4  11        616.04        686.35       112.94 o                         
  12   4  11        504.28        550.10       120.93 o                         
 -11   5  11       1791.69       1452.94       152.87 o                         
  -7   5  11       3269.95       3252.70       196.22 o                         
  -5   5  11       2795.05       2790.90       171.58 o                         
  -3   5  11       2065.93       2037.50       129.37 o                         
  -1   5  11      20137.49      20792.38       854.79 o                         
   1   5  11      10242.96      10076.04       325.23 o                         
   3   5  11       8706.59       7624.67       313.20 o                         
   5   5  11        664.75        595.66       129.03 o                         
   7   5  11       1909.40       2182.38       151.73 o                         
   9   5  11      13348.33      15163.97       717.57 o                         
  11   5  11       1417.55       1671.75       156.29 o                         
  -8   6  11       3160.72       3171.47       198.96 o                         
  -6   6  11       4847.86       4883.61       266.95 o                         
  -4   6  11       4682.11       4773.72       212.43 o                         
  -2   6  11      14798.94      14571.16       541.32 o                         
   0   6  11       3792.19       3746.17       171.92 o                         
   2   6  11       2473.75       2364.46       148.76 o                         
   4   6  11      14894.03      13725.63       552.24 o                         
   6   6  11       1718.70       1656.24       135.99 o                         
   8   6  11       4172.34       4338.76       251.66 o                         
  10   6  11       1619.87       1844.02       164.05 o                         
  -7   7  11       2468.63       2568.44       179.11 o                         
  -5   7  11         13.97        115.24        72.32 o                         
  -3   7  11      10786.76      10725.98       480.74 o                         
  -1   7  11       6929.74       7262.69       290.35 o                         
   1   7  11       1822.93       1789.11       110.07 o                         
   3   7  11       7735.63       7003.48       359.81 o                         
   5   7  11       2652.06       2432.41       496.83 o                         
   7   7  11        982.63        987.95       117.05 o                         
  -8   8  11       2492.99       2137.53       152.30 o                         
  -6   8  11       1302.06       1199.58       109.04 o                         
  -4   8  11       1473.42       1356.13       106.63 o                         
  -2   8  11       3723.30       3897.29       183.22 o                         
   0   8  11       2181.03       2322.82       127.86 o                         
   2   8  11       6638.65       6663.97       335.40 o                         
   4   8  11        378.25        327.64        79.63 o                         
   6   8  11       4369.12       4042.14       230.90 o                         
   8   8  11        944.91        896.91       131.65 o                         
  -5   9  11        918.53        737.23       100.06 o                         
  -3   9  11       1431.35       1753.55       120.53 o                         
  -1   9  11        989.15        984.39        93.57 o                         
   1   9  11       6903.71       6854.70       289.50 o                         
   3   9  11        274.72        317.38        80.09 o                         
  -2  10  11        530.42        354.11        84.42 o                         
   0  10  11       1759.96       1420.32       252.12 o                         
 -12   0  12       4616.11       4548.89       270.60 o                         
 -10   0  12       3902.06       3909.58       227.02 o                         
  -8   0  12      25540.30      24337.74      1087.88 o                         
  -6   0  12        658.93        687.68        72.56 o                         
  -4   0  12      12391.01      12521.16       431.28 o                         
  -2   0  12      21788.27      21502.69       723.27 o                         
   0   0  12      26500.10      25316.10      1094.50 o                         
   2   0  12       1786.01       1452.94        91.04 o                         
   4   0  12       1657.29       1660.12       105.18 o                         
   6   0  12       4890.79       4421.12       228.62 o                         
   8   0  12       6077.96       6516.58       331.52 o                         
  10   0  12       9465.79       9263.89       450.62 o                         
  12   0  12       1971.27       2067.85       173.86 o                         
  -9   1  12       1852.83       1770.75        92.19 o                         
  -7   1  12      14750.84      14029.73       443.98 o                         
  -5   1  12        585.76        621.35        38.10 o                         
  -3   1  12      23519.13      23029.53       586.57 o                         
  -1   1  12      19444.07      20617.86       557.88 o                         
   1   1  12       5481.17       4867.12       167.18 o                         
   3   1  12      29635.20      32922.36      1016.89 o                         
   5   1  12      12248.94      13677.57       438.43 o                         
   7   1  12       2338.46       2351.54       106.36 o                         
   9   1  12        625.75        686.27        84.42 o                         
  11   1  12       4609.48       4220.11       175.53 o                         
  13   1  12        648.77        472.30       122.52 o                         
  -8   2  12        576.24        533.33        59.04 o                         
  -6   2  12       1315.49       1230.04        89.28 o                         
  -4   2  12       8171.13       8523.64       238.06 o                         
  -2   2  12      14971.28      15618.35       437.70 o                         
   0   2  12      13178.69      13028.91       360.73 o                         
   2   2  12       5470.33       5097.77       148.36 o                         
   4   2  12       7949.65       8110.50       407.73 o                         
   6   2  12       2609.67       2646.13       190.29 o                         
   8   2  12       1418.68       1368.73        83.45 o                         
  10   2  12       2048.35       1995.07       109.79 o                         
  12   2  12       1579.88       1683.70       181.50 o                         
 -13   3  12        233.26        262.16       122.30 o                         
 -11   3  12       3014.79       2592.85       189.60 o                         
  -7   3  12       1685.97       1852.23       131.65 o                         
  -5   3  12      20562.14      19439.87       616.87 o                         
  -3   3  12       4308.03       4165.65       171.15 o                         
  -1   3  12       3806.51       3737.40       116.15 o                         
   1   3  12       8474.99       7877.23       257.58 o                         
   3   3  12      19500.40      18463.49       900.56 o                         
   5   3  12      14458.48      14513.19       480.09 o                         
   7   3  12       3145.86       3628.80       296.50 o                         
   9   3  12      13114.39      13878.86       457.37 o                         
  11   3  12        216.99         88.24        74.95 o                         
  -8   4  12       2065.28       1939.62       147.17 o                         
  -6   4  12       1971.64       2046.17       138.27 o                         
  -4   4  12      13339.26      12967.67       598.24 o                         
  -2   4  12       6383.66       6171.05       179.16 o                         
   0   4  12      30032.58      28703.77       798.67 o                         
   2   4  12       4866.34       4790.77       141.26 o                         
   4   4  12       1985.81       1974.77       105.94 o                         
   6   4  12      11323.15      11150.27       701.88 o                         
   8   4  12      13461.62      14667.76       612.85 o                         
  10   4  12        592.74        612.16       115.91 o                         
  12   4  12        368.19        501.96       126.17 o                         
 -11   5  12        626.15        672.63       123.89 o                         
  -9   5  12        956.54        796.97       107.92 o                         
  -7   5  12        666.01        736.06       103.59 o                         
  -5   5  12       6445.97       6211.75       323.76 o                         
  -3   5  12       2381.86       2309.01       146.94 o                         
  -1   5  12        662.00        741.42        60.90 o                         
   1   5  12       3208.97       3153.49       144.24 o                         
   3   5  12       1369.86       1329.41       153.25 o                         
   5   5  12       9129.49       8944.92       433.74 o                         
   7   5  12       1980.25       2028.83       146.25 o                         
   9   5  12        302.14        381.72       113.85 o                         
  11   5  12        138.11        305.74       120.24 o                         
 -10   6  12        144.24        -94.00       109.29 o                         
  -8   6  12        613.59        619.24       102.22 o                         
  -6   6  12       3191.93       3530.83       210.14 o                         
  -4   6  12       1069.65       1028.22        85.68 o                         
  -2   6  12       6175.24       6065.77       407.61 o                         
   0   6  12        682.58        609.67       107.69 o                         
   2   6  12       5007.04       4652.71       247.56 o                         
   4   6  12        413.55        236.01       150.35 o                         
   6   6  12       3662.67       3357.20       204.89 o                         
   8   6  12        467.91        419.82       103.81 o                         
  -7   7  12       2727.76       2821.24       187.78 o                         
  -5   7  12       3636.86       3798.93       184.47 o                         
  -3   7  12       3643.29       3597.89       192.68 o                         
  -1   7  12        855.02        721.89        77.54 o                         
   1   7  12       3418.22       3329.59       160.10 o                         
   3   7  12       4251.62       4029.82       224.28 o                         
   5   7  12       4720.60       4529.73       250.75 o                         
   7   7  12        516.94        595.73       104.96 o                         
   9   7  12        235.64          3.19       108.83 o                         
  -8   8  12       1451.85       1664.00       155.84 o                         
  -6   8  12        655.52        802.22       113.63 o                         
  -4   8  12        999.96        933.02        96.99 o                         
  -2   8  12       3783.06       3712.82       183.32 o                         
   0   8  12       2166.71       2150.04       126.54 o                         
   2   8  12       1265.99       1273.15       112.48 o                         
   4   8  12        145.93        185.27        78.03 o                         
   6   8  12       1314.87       1205.84       122.75 o                         
   8   8  12        928.09        966.96       130.74 o                         
  -5   9  12        692.29        486.90       227.71 o                         
  -3   9  12       1432.17       1548.96       152.76 o                         
  -1   9  12       2110.16       2190.38       306.54 o                         
   1   9  12        797.96        859.28       154.35 o                         
   3   9  12        242.41        348.86        82.14 o                         
   5   9  12        455.67        222.00        76.89 o                         
  -2  10  12        626.76        608.84        86.60 o                         
   0  10  12        414.41        240.94       222.46 o                         
  -7   1  13        999.39        902.55        68.60 o                         
  -5   1  13       2637.00       2522.15        86.17 o                         
  -3   1  13      25858.40      26053.06       731.31 o                         
  -1   1  13      12527.44      12757.79       353.80 o                         
   1   1  13       1254.79       1243.15        54.66 o                         
   3   1  13       2124.34       2074.64        88.55 o                         
   5   1  13       9142.71       9893.92       325.82 o                         
   7   1  13      10424.72      11578.99       381.55 o                         
   9   1  13       2509.43       2443.81       118.50 o                         
  11   1  13        394.19        475.92        77.84 o                         
  13   1  13       1690.50       1613.69       111.24 o                         
 -10   2  13       1218.55       1314.45       131.65 o                         
  -8   2  13      17291.38      17270.64       608.28 o                         
  -6   2  13       6846.54       6605.47       227.83 o                         
  -4   2  13       8376.57       8343.95       237.77 o                         
  -2   2  13       7161.34       7900.28       230.13 o                         
   0   2  13       8233.99       8411.32       232.52 o                         
   2   2  13      39809.76      38319.35      1824.87 o                         
   4   2  13      11257.83      12321.02       378.57 o                         
   6   2  13       1957.32       1905.42       128.63 o                         
   8   2  13       5100.74       5366.29       200.33 o                         
  10   2  13       6321.94       6299.43       480.28 o                         
  12   2  13       3372.82       3251.52       151.86 o                         
 -11   3  13       3910.58       3861.89       237.52 o                         
  -7   3  13         94.05        -68.22        68.22 o                         
  -5   3  13       2263.22       2277.59        95.19 o                         
  -3   3  13       7133.09       6884.45       201.03 o                         
  -1   3  13        214.45        225.78        26.50 o                         
   1   3  13      12567.23      12659.76       368.57 o                         
   3   3  13       4759.69       4611.45       157.73 o                         
   5   3  13       4211.54       4434.12       138.35 o                         
   7   3  13       7715.02       8507.20       365.63 o                         
   9   3  13       1828.54       1840.90       199.07 o                         
  11   3  13        474.47        788.93       118.53 o                         
 -12   4  13       2071.97       1691.38       164.96 o                         
 -10   4  13        308.22        451.76       111.57 o                         
  -8   4  13       1469.75       1452.94       131.19 o                         
  -6   4  13        425.93        326.05        81.00 o                         
  -4   4  13       1637.89       1690.54       871.81 o                         
  -2   4  13       1790.47       1766.27        91.95 o                         
   0   4  13       8304.00       7808.02       313.48 o                         
   2   4  13        503.32        547.51        36.72 o                         
   4   4  13       4564.78       4684.86       168.30 o                         
   6   4  13         97.85         97.38        40.39 o                         
   8   4  13       2771.75       2996.47       198.73 o                         
  10   4  13        623.33        835.08       121.38 o                         
  12   4  13        197.27        287.49       126.40 o                         
 -11   5  13       3870.09       3351.49       232.27 o                         
  -9   5  13       1530.12       1225.92       137.13 o                         
  -7   5  13        527.39        501.96        98.34 o                         
  -5   5  13      10531.93      10273.97       493.75 o                         
  -3   5  13       1595.45       1718.98       126.86 o                         
  -1   5  13      21849.09      22856.99       999.22 o                         
   1   5  13         48.27         51.83        40.72 o                         
   3   5  13       3320.38       2897.90       180.02 o                         
   5   5  13       4168.35       4084.58       232.04 o                         
   7   5  13        917.44       1118.00       121.38 o                         
   9   5  13       2419.49       2882.62       194.85 o                         
  11   5  13        674.60        821.39       142.37 o                         
  -8   6  13       3248.81       2996.47       203.98 o                         
  -6   6  13      15152.79      15069.97       680.16 o                         
  -4   6  13        344.77        379.50       159.83 o                         
  -2   6  13       5089.06       4897.26       215.12 o                         
   0   6  13      12041.59      11430.81       400.39 o                         
   2   6  13       4994.13       4644.41       191.88 o                         
   4   6  13       6259.86       6254.99       494.66 o                         
   6   6  13       3559.72       3662.71       214.02 o                         
   8   6  13        648.86        762.29       118.64 o                         
  -9   7  13         82.27        277.90       105.18 o                         
  -7   7  13       1029.50        952.13       120.93 o                         
  -5   7  13       4160.49       4027.24       236.38 o                         
  -3   7  13        837.05        854.14        88.64 o                         
  -1   7  13       8742.51       8703.23       342.99 o                         
   1   7  13       2030.03       2193.97       121.22 o                         
   3   7  13        649.31        697.72        90.81 o                         
   5   7  13       4359.28       3933.54       227.71 o                         
   7   7  13       1372.28       1395.22       139.18 o                         
   9   7  13        399.74        455.87       126.40 o                         
  -8   8  13       1400.96       1360.41       132.21 o                         
  -6   8  13       1514.21       1691.38       145.34 o                         
  -4   8  13       3187.27       3200.37       207.29 o                         
  -2   8  13       6164.75       6352.71       423.70 o                         
   0   8  13       2138.76       2011.27       211.74 o                         
   2   8  13       4032.06       3867.83       219.72 o                         
   4   8  13       1101.07        963.99       106.78 o                         
   6   8  13       6364.45       5602.55       293.19 o                         
  -5   9  13         14.38        267.38       184.01 o                         
  -3   9  13       3320.64       3333.26       498.99 o                         
  -1   9  13        717.32        735.46        87.82 o                         
   1   9  13       1875.67       1758.91       140.32 o                         
   3   9  13       2116.47       2173.48       151.50 o                         
   5   9  13        411.29        392.90        94.69 o                         
  -2  10  13        967.48        984.75       110.89 o                         
   0  10  13         35.16         75.31        76.12 o                         
 -10   0  14        174.50         29.20        83.96 o                         
  -8   0  14       2377.61       2085.19       148.31 o                         
  -6   0  14      18939.68      19556.59       667.10 o                         
  -4   0  14      11299.84      11243.94       390.67 o                         
  -2   0  14      11324.94      10883.71       380.17 o                         
   0   0  14       4002.73       3435.00       173.63 o                         
   2   0  14      44588.20      41057.10      1780.82 o                         
   4   0  14      28063.97      32687.15      1433.55 o                         
   6   0  14      18335.86      19175.31       859.95 o                         
   8   0  14       1880.85       1835.80       143.29 o                         
  10   0  14       2707.44       2725.64       189.60 o                         
  12   0  14       3328.09       3096.63       207.40 o                         
 -13   1  14        789.97        835.08       135.30 o                         
 -11   1  14       4006.86       3987.61       241.40 o                         
  -9   1  14       2474.82       2477.43       114.11 o                         
  -7   1  14      14264.07      14587.00       460.86 o                         
  -5   1  14       2973.77       2779.20       111.87 o                         
  -3   1  14       6215.12       6360.09       175.66 o                         
  -1   1  14       4568.36       4285.78       132.49 o                         
   1   1  14      30457.19      28375.44      1021.03 o                         
   3   1  14       1953.19       1818.42       165.76 o                         
   5   1  14        584.21        492.78        48.45 o                         
   7   1  14      18915.46      21494.45       683.05 o                         
   9   1  14        246.97        346.52       139.98 o                         
  11   1  14       2983.24       3239.11       151.55 o                         
 -10   2  14       1296.43       1388.15       128.23 o                         
  -8   2  14        220.55        263.76        91.49 o                         
  -6   2  14       2496.55       2471.48       160.10 o                         
  -4   2  14       5740.16       5552.37       164.10 o                         
  -2   2  14       7982.27       8477.11       236.97 o                         
   0   2  14       9327.92       9074.47       256.63 o                         
   2   2  14       7978.95       7763.38       276.33 o                         
   4   2  14       7025.38       7689.72       257.64 o                         
   6   2  14       3846.08       4030.84       156.08 o                         
   8   2  14       1608.36       1887.56       132.79 o                         
  10   2  14       1181.93       1119.41        91.37 o                         
  12   2  14        622.17        627.93        87.98 o                         
 -11   3  14       1870.49       1606.04       156.98 o                         
  -9   3  14       6945.20       6454.97       352.97 o                         
  -7   3  14       3991.14       4090.74       226.11 o                         
  -5   3  14       8947.68       9216.07       301.50 o                         
  -3   3  14       4943.22       4664.04       141.11 o                         
  -1   3  14      18814.12      19386.14       514.16 o                         
   1   3  14      10720.95       9881.45       269.78 o                         
   3   3  14      16251.08      15932.70      1046.13 o                         
   5   3  14       7423.16       8215.65       265.82 o                         
   7   3  14       2313.76       2575.85       117.93 o                         
   9   3  14      14160.00      14902.15       494.73 o                         
  11   3  14         43.47         27.35       105.30 o                         
 -12   4  14       1071.31       1033.35       141.23 o                         
 -10   4  14       2162.39       1823.48       163.14 o                         
  -8   4  14       2055.52       1819.38       146.71 o                         
  -6   4  14       9976.37       9588.57       486.44 o                         
  -4   4  14      18885.62      19241.48       874.55 o                         
  -2   4  14      12979.56      13944.49       473.65 o                         
   0   4  14        849.01        854.75        50.27 o                         
   2   4  14       2518.44       2455.53        85.40 o                         
   4   4  14      16350.16      15749.40       495.32 o                         
   6   4  14       2582.80       2522.68       109.21 o                         
   8   4  14       8185.26       9163.04       457.24 o                         
  10   4  14        952.52       1121.20       147.17 o                         
  -9   5  14       2947.82       2811.20       197.59 o                         
  -7   5  14        433.50        474.35        99.94 o                         
  -5   5  14        571.69        491.24        97.43 o                         
  -3   5  14      15407.15      16046.96       738.11 o                         
  -1   5  14       4848.17       5023.67       196.88 o                         
   1   5  14       1715.25       1629.23        96.45 o                         
   3   5  14       2824.59       2760.78       160.63 o                         
   5   5  14        146.60        -42.21        74.38 o                         
   7   5  14        396.68        543.26       102.45 o                         
  11   5  14        622.64        770.28       145.80 o                         
  -8   6  14       1569.13       1711.23       150.13 o                         
  -6   6  14       3005.87       2965.21       197.59 o                         
  -4   6  14       1109.96       1091.72       151.50 o                         
  -2   6  14       8950.44       8617.17       344.26 o                         
   0   6  14       4800.48       4413.75       204.11 o                         
   2   6  14       1309.83       1384.50       113.85 o                         
   4   6  14        715.65        754.32        66.65 o                         
   6   6  14       3369.76       2887.64       184.81 o                         
  10   6  14       1194.57       1137.17       157.89 o                         
  -9   7  14       1956.58       1868.66       161.08 o                         
  -7   7  14       1204.38       1232.54       137.58 o                         
  -5   7  14        462.89        376.00        82.71 o                         
  -3   7  14       1507.59       1627.04       113.03 o                         
  -1   7  14       5438.93       5512.86       527.51 o                         
   1   7  14       6781.15       6671.73       351.14 o                         
   3   7  14       2186.86       1994.60       149.45 o                         
   5   7  14        107.10        285.89        85.56 o                         
   7   7  14       1533.95       1545.35       150.13 o                         
  -8   8  14        156.39        193.92       102.37 o                         
  -6   8  14       1420.06       1438.34       141.23 o                         
  -4   8  14       2548.38       2495.65       216.76 o                         
  -2   8  14       1711.48       1763.15       123.04 o                         
   0   8  14       1369.92       1235.52       100.65 o                         
   2   8  14       1774.79       1750.93       135.99 o                         
   4   8  14        958.06        794.24       104.96 o                         
   6   8  14       3156.64       3017.46       194.17 o                         
  -5   9  14        960.31        800.19       194.97 o                         
  -3   9  14       1281.06       1133.32       154.47 o                         
  -1   9  14        259.42        355.10       144.09 o                         
   1   9  14        121.71         55.74        74.72 o                         
   3   9  14       2024.14       1795.19       145.80 o                         
   5   9  14        313.89        315.78        96.74 o                         
 -13   1  15       2289.53       1774.88       173.18 o                         
 -11   1  15        595.43        527.97       112.03 o                         
  -9   1  15        245.65        219.60       103.47 o                         
  -7   1  15      13825.15      13302.44       376.15 o                         
  -5   1  15       4100.83       4185.16       143.03 o                         
  -3   1  15       7489.17       7384.77       225.97 o                         
  -1   1  15       1127.86       1144.77        53.63 o                         
   1   1  15      12086.27      12937.46       416.53 o                         
   3   1  15       7189.22       6329.41       217.56 o                         
   5   1  15       4504.47       4849.27       176.33 o                         
   7   1  15       1146.48       1277.02        94.92 o                         
   9   1  15       1785.40       1833.98       106.95 o                         
  11   1  15       2903.10       2958.27       225.20 o                         
 -10   2  15       3620.04       3070.17       201.24 o                         
  -8   2  15       5126.38       4717.96       262.39 o                         
  -6   2  15        203.90        209.33        63.27 o                         
  -4   2  15       7351.26       8034.83       204.94 o                         
  -2   2  15      26964.15      28560.58       764.37 o                         
   0   2  15       8151.62       7643.90       220.24 o                         
   2   2  15       5088.19       4911.18       149.48 o                         
   4   2  15       6289.87       6725.35       383.43 o                         
   6   2  15      14885.93      16241.39       525.14 o                         
   8   2  15       5550.90       6222.44       507.78 o                         
  10   2  15       1917.20       1887.92       114.29 o                         
  12   2  15       1295.80       1095.64       142.37 o                         
 -11   3  15        312.26        462.03       121.15 o                         
  -9   3  15         78.41         77.35        88.07 o                         
  -7   3  15       7285.29       7051.62       352.97 o                         
  -5   3  15        316.01        283.06        60.84 o                         
  -3   3  15       5383.93       5677.11       157.69 o                         
  -1   3  15       2546.82       2789.90        89.67 o                         
   1   3  15       3578.64       3464.88       144.24 o                         
   3   3  15       5803.67       5457.29       189.38 o                         
   5   3  15       7940.31       8177.75       236.67 o                         
   7   3  15       1508.83       1294.67        85.63 o                         
   9   3  15       1969.81       1991.46       163.82 o                         
  11   3  15       1704.21       1711.30       115.58 o                         
 -12   4  15        233.03        312.36       116.59 o                         
 -10   4  15        137.64         65.25        82.60 o                         
  -8   4  15        734.24        443.78       100.62 o                         
  -6   4  15       2377.36       2554.06       169.07 o                         
  -4   4  15       3645.11       3435.00       207.17 o                         
  -2   4  15        712.40        717.48        62.28 o                         
   0   4  15       8978.12       8831.00       697.95 o                         
   2   4  15       3313.93       2792.11       462.83 o                         
   4   4  15       2162.69       2019.15       104.67 o                         
   8   4  15        239.16        338.14       110.66 o                         
  10   4  15       5797.95       5914.22       337.91 o                         
 -11   5  15        518.87        451.76       125.95 o                         
  -9   5  15       3431.37       3662.71       225.43 o                         
  -5   5  15      20967.25      20850.71       965.59 o                         
  -3   5  15        757.79        804.96       100.39 o                         
  -1   5  15       1173.13       1263.56        89.11 o                         
   1   5  15       7274.54       6493.53       354.11 o                         
   3   5  15      13499.84      12880.74       574.74 o                         
   5   5  15       9797.14       9644.70       441.04 o                         
   7   5  15       1120.04       1269.73       129.37 o                         
   9   5  15       2271.23       2715.83       204.21 o                         
 -10   6  15       3829.94       3565.05       239.57 o                         
  -8   6  15        401.71        476.41       112.71 o                         
  -6   6  15       2649.08       2392.52       182.30 o                         
  -4   6  15      11482.51      11435.33       651.75 o                         
  -2   6  15       3347.25       3478.52       312.36 o                         
   0   6  15       7611.01       7372.55       324.04 o                         
   2   6  15       8424.14       8346.09       303.12 o                         
   4   6  15        866.27        748.59        78.26 o                         
   6   6  15       4270.59       4152.12       227.71 o                         
   8   6  15       5393.30       5652.75       316.01 o                         
  10   6  15        674.67        614.67       139.64 o                         
  -9   7  15       1043.08        908.55       129.60 o                         
  -7   7  15        786.17        764.80       126.86 o                         
  -5   7  15       3520.19       3367.80       173.73 o                         
  -3   7  15       3581.20       3499.52       495.46 o                         
  -1   7  15       4211.81       4220.22       398.26 o                         
   1   7  15       2894.93       2888.34       378.64 o                         
   3   7  15       3991.65       3485.65       208.77 o                         
   5   7  15       1887.31       1758.91       140.32 o                         
   7   7  15       2898.49       3096.63       207.40 o                         
  -6   8  15       2579.55       2516.64       347.72 o                         
  -4   8  15       1550.05       1482.02       254.40 o                         
  -2   8  15       5597.16       5332.97       390.96 o                         
   0   8  15         25.85          0.46       158.92 o                         
   2   8  15       4161.97       4282.40       237.52 o                         
   6   8  15       2829.99       2685.94       188.23 o                         
  -5   9  15        403.44        247.49        94.95 o                         
  -3   9  15       3167.19       3269.13       202.15 o                         
  -1   9  15        731.09        778.27       109.29 o                         
   1   9  15        668.04        653.00       102.45 o                         
   3   9  15       3194.23       3118.08       202.61 o                         
 -10   0  16       8228.25       7919.10       399.51 o                         
  -8   0  16      10570.82      10664.81       512.91 o                         
  -6   0  16      18168.60      18558.03       634.34 o                         
  -4   0  16       8076.26       8361.99       299.64 o                         
  -2   0  16      13036.16      13593.55       475.53 o                         
   0   0  16       9198.97       9510.34       335.35 o                         
   2   0  16      43561.96      40709.37      1773.29 o                         
   4   0  16       1526.79       1640.72       120.01 o                         
   6   0  16       8992.20      10507.61       499.45 o                         
   8   0  16       9642.70      10361.36       505.61 o                         
  10   0  16       2244.58       2191.28       174.32 o                         
  12   0  16       4959.97       4659.10       287.03 o                         
 -13   1  16        390.50        153.10       117.05 o                         
  -9   1  16       1329.31       1140.36       122.52 o                         
  -7   1  16       2204.70       2182.91       221.55 o                         
  -5   1  16       5953.95       6415.37       167.14 o                         
  -3   1  16      19250.73      19559.38       474.18 o                         
  -1   1  16       1053.58       1148.23        60.69 o                         
   1   1  16       8844.36       8321.15       238.92 o                         
   3   1  16       5375.18       4952.92       178.19 o                         
   5   1  16       1121.59       1302.91        80.34 o                         
   7   1  16      10149.78      11721.35       394.85 o                         
   9   1  16         19.46          0.55        73.58 o                         
  11   1  16       1311.01       1499.18       111.15 o                         
 -10   2  16        378.23        466.14       109.29 o                         
  -8   2  16       1614.43       1564.29       135.99 o                         
  -6   2  16       1469.92       1579.81        80.34 o                         
  -4   2  16       5688.90       5989.30       176.63 o                         
  -2   2  16       2106.46       2202.80        81.94 o                         
   0   2  16       5780.91       5331.62       161.66 o                         
   2   2  16       8971.60       8685.45       249.12 o                         
   4   2  16       9522.47      10096.35       531.73 o                         
   6   2  16       4177.81       4668.55       173.03 o                         
   8   2  16       1166.59       1262.26        94.19 o                         
  10   2  16       1780.42       1711.24       108.98 o                         
  12   2  16        278.93        365.10       257.48 o                         
 -11   3  16       5208.57       4587.68       271.74 o                         
  -9   3  16       1889.27       1914.52       150.59 o                         
  -7   3  16       1104.24       1179.60       118.19 o                         
  -5   3  16      11738.89      12146.89       431.68 o                         
  -3   3  16       7511.51       7524.78       238.97 o                         
  -1   3  16      21057.87      19797.59       531.14 o                         
   1   3  16       3478.73       3210.73       119.87 o                         
   3   3  16         76.86         69.24        36.65 o                         
   5   3  16      24220.55      25595.03       805.06 o                         
   7   3  16        317.35        414.88        67.65 o                         
   9   3  16       4247.47       4614.22       190.24 o                         
  11   3  16       1140.89       1111.61       156.06 o                         
 -10   4  16        733.61        743.81       109.52 o                         
  -8   4  16       5718.52       5341.08       300.26 o                         
  -6   4  16       7088.94       6679.48       351.37 o                         
  -4   4  16       1012.82        889.18        89.86 o                         
  -2   4  16       1712.82       1687.50        94.26 o                         
   0   4  16      21167.24      20412.54      1663.65 o                         
   2   4  16       3336.23       3022.83       132.26 o                         
   4   4  16      11409.30      11509.70       522.72 o                         
   6   4  16       6700.15       6650.93       348.86 o                         
   8   4  16       3256.61       3559.35       233.64 o                         
  10   4  16       1315.25       1667.87       167.70 o                         
 -11   5  16        130.06         40.38       106.78 o                         
  -9   5  16       2068.10       2151.12       177.28 o                         
  -7   5  16       2650.18       2666.32       187.55 o                         
  -5   5  16        409.31        547.82       107.24 o                         
  -3   5  16        313.58        400.60        60.84 o                         
  -1   5  16       2680.73       2655.19       126.69 o                         
   1   5  16        152.73         35.26        51.44 o                         
   3   5  16       1820.93       1685.35       105.87 o                         
   5   5  16       4318.34       3160.75       220.18 o                         
   7   5  16        825.73        778.27       112.03 o                         
   9   5  16        355.81        396.78       123.66 o                         
 -10   6  16         85.59        198.50       113.17 o                         
  -8   6  16       1052.70        804.96       132.79 o                         
  -6   6  16       2539.10       2286.20       178.20 o                         
  -4   6  16        268.50        392.90        98.57 o                         
  -2   6  16        736.16        629.76        80.59 o                         
   0   6  16       1305.89       1344.70        86.53 o                         
   2   6  16        352.44        423.24        76.55 o                         
   4   6  16        500.23        513.49        60.98 o                         
   6   6  16       1065.07        955.09       121.15 o                         
   8   6  16       1497.91       1594.63       164.05 o                         
  -9   7  16        457.34        468.19       117.73 o                         
  -7   7  16        634.63        410.24       116.14 o                         
  -5   7  16       2391.47       2299.64       348.06 o                         
  -3   7  16       4208.32       4078.19       432.71 o                         
  -1   7  16       2789.17       2821.19       268.09 o                         
   1   7  16        223.68        241.95        98.61 o                         
   3   7  16       5846.38       4977.39       276.31 o                         
   5   7  16        784.51        908.55       109.52 o                         
   7   7  16       3882.17       3921.44       251.21 o                         
  -6   8  16        912.11        952.13       135.53 o                         
  -4   8  16        666.34        924.78       207.51 o                         
  -2   8  16        585.07        655.51       105.18 o                         
   0   8  16       3293.33       3502.54       209.23 o                         
   2   8  16       2486.68       2133.56       158.80 o                         
   4   8  16       1351.74       1307.38       127.77 o                         
   6   8  16         55.22         99.71       100.16 o                         
  -5   9  16        682.90        359.59       224.74 o                         
  -3   9  16        302.78        219.27       203.75 o                         
  -1   9  16       1144.30       1215.88       123.21 o                         
   1   9  16       1455.27       1526.64       138.04 o                         
   3   9  16       1242.67       1176.18       124.58 o                         
  -9   1  17       2085.77       2094.08       161.77 o                         
  -7   1  17       2889.18       2860.69       103.09 o                         
  -5   1  17        503.62        474.23        38.91 o                         
  -3   1  17        935.54        984.73        49.12 o                         
  -1   1  17      12600.32      12310.54       307.61 o                         
   1   1  17      26424.59      28949.72       780.15 o                         
   3   1  17       1623.95       1546.96        91.84 o                         
   5   1  17       1768.72       2087.77       101.74 o                         
   7   1  17       8272.41       9292.10       319.02 o                         
   9   1  17       1368.83       1459.45       102.96 o                         
  11   1  17       1337.46       1459.28       112.06 o                         
 -10   2  17        521.78        685.17       114.99 o                         
  -8   2  17        362.07        421.87        84.42 o                         
  -6   2  17       9859.15       9498.15       242.34 o                         
  -4   2  17      13354.94      13526.43       336.28 o                         
  -2   2  17      15175.74      15920.88       395.86 o                         
   0   2  17       3450.95       3548.56       115.63 o                         
   2   2  17      18679.64      19061.42       520.44 o                         
   4   2  17       6398.16       6874.41       272.31 o                         
   6   2  17      10931.53      11949.84       398.72 o                         
   8   2  17         90.62        149.85        67.64 o                         
  10   2  17        508.03        457.99        81.90 o                         
  12   2  17       1961.03       1903.64       179.91 o                         
 -11   3  17       1035.30        925.89       130.74 o                         
  -9   3  17       2204.98       2369.25       167.47 o                         
  -7   3  17       4289.63       4152.12       246.19 o                         
  -5   3  17        717.28        828.19       179.93 o                         
  -3   3  17        273.59        288.63        45.27 o                         
  -1   3  17      13323.65      13132.55       480.75 o                         
   1   3  17       6476.80       6281.62       181.68 o                         
   3   3  17       1966.21       1858.33        78.29 o                         
   5   3  17        633.06        633.23        87.32 o                         
   7   3  17       2733.89       2953.14       135.20 o                         
   9   3  17        822.21       1012.53       124.01 o                         
  11   3  17       1531.14       1381.07       156.29 o                         
 -10   4  17       2624.26       2592.85       189.60 o                         
  -8   4  17       1147.07        981.79       125.72 o                         
  -6   4  17       2961.86       2970.46       192.57 o                         
  -4   4  17       3388.54       3559.96       493.46 o                         
  -2   4  17         30.25         10.07        44.70 o                         
   0   4  17       6743.86       6507.69       367.34 o                         
   2   4  17        348.45        382.49        59.38 o                         
   4   4  17       4377.68       3933.54       215.61 o                         
   6   4  17       2442.96       2434.73       174.32 o                         
   8   4  17       1082.31       1176.18       144.20 o                         
  10   4  17       1552.00       1827.59       179.79 o                         
  -9   5  17       9266.29       9080.90       473.44 o                         
  -7   5  17        914.05        874.32       121.38 o                         
  -5   5  17       7084.62       6884.15       364.61 o                         
  -3   5  17       4365.83       4317.09       185.59 o                         
  -1   5  17       3113.00       3215.78       147.12 o                         
   1   5  17       5417.92       5675.70       306.77 o                         
   3   5  17        442.79        353.00        56.27 o                         
   5   5  17       6639.09       4011.80       260.11 o                         
   9   5  17       5064.52       5306.17       306.20 o                         
  -8   6  17       1744.20       1675.63       168.16 o                         
  -6   6  17        158.71        112.48        97.20 o                         
  -4   6  17      11932.79      11546.83       761.61 o                         
  -2   6  17       1361.24       1373.40       156.86 o                         
   0   6  17       2435.47       2361.90       122.20 o                         
   2   6  17       1960.46       1931.80       105.25 o                         
   4   6  17       7469.89       6917.42       264.62 o                         
   6   6  17        671.18        813.17       114.31 o                         
   8   6  17       2182.77       2263.38       190.97 o                         
  -7   7  17        627.46        628.82       122.30 o                         
  -5   7  17       1353.77       1338.86       136.21 o                         
  -3   7  17       4809.57       4640.76       464.08 o                         
  -1   7  17        545.61        496.03        87.03 o                         
   1   7  17       1217.10       1055.03       117.96 o                         
   3   7  17       8204.04       7425.35       370.54 o                         
   5   7  17       1383.83       1246.00       121.38 o                         
  -6   8  17       1436.26        911.28       236.38 o                         
  -4   8  17        153.08        237.36       106.67 o                         
  -2   8  17       2636.62       2456.32       257.60 o                         
   0   8  17         67.59         56.13        92.41 o                         
   2   8  17       2553.58       2345.98       171.12 o                         
   4   8  17       1597.83       1556.76       135.76 o                         
   6   8  17       1628.43       1609.92       153.33 o                         
  -3   9  17        646.21        414.12       114.77 o                         
  -1   9  17       3680.23       3767.43       222.92 o                         
   1   9  17       2273.26       2558.85       183.67 o                         
   3   9  17       2469.19       2249.69       163.14 o                         
 -10   0  18       8217.56       7172.32       372.13 o                         
  -8   0  18      10412.19      11073.23       522.72 o                         
  -6   0  18       3023.18       3008.87       174.66 o                         
  -4   0  18       2039.45       2107.65       102.95 o                         
  -2   0  18      74623.63      76195.40      2525.03 o                         
   0   0  18       5657.35       5589.74       222.12 o                         
   2   0  18       8816.71       8332.30       392.44 o                         
   4   0  18      14695.88      17342.70       792.64 o                         
   6   0  18       8835.96      10119.50       490.10 o                         
   8   0  18       8566.18      10537.04       519.76 o                         
  10   0  18       5611.81       6241.87       347.26 o                         
  12   0  18       3634.93       3329.59       242.54 o                         
 -11   1  18        621.10        715.52       122.75 o                         
  -9   1  18       1715.46       1602.16       145.34 o                         
  -7   1  18       8976.89       9273.23       266.79 o                         
  -5   1  18       3048.75       3102.42        97.76 o                         
  -3   1  18       9657.93       9913.26       251.55 o                         
  -1   1  18      16242.61      16327.49       397.35 o                         
   1   1  18       2711.92       3311.46       137.00 o                         
   3   1  18      28681.44      28968.21       907.67 o                         
   5   1  18        954.63       1107.64        79.51 o                         
   7   1  18        768.74       1020.14        99.25 o                         
   9   1  18       1624.90       1849.14       115.75 o                         
  11   1  18       3030.60       3095.12       217.78 o                         
 -12   2  18        129.58         81.45       125.95 o                         
 -10   2  18        782.47        508.35       118.42 o                         
  -8   2  18       2284.02       2063.51       160.63 o                         
  -6   2  18        608.69        632.11        53.45 o                         
  -4   2  18       1796.27       1818.48        67.76 o                         
  -2   2  18       1445.56       1401.03        75.94 o                         
   0   2  18       3660.45       3246.31       109.59 o                         
   2   2  18       5606.91       5489.44       169.84 o                         
   4   2  18      16980.77      17519.82       631.78 o                         
   6   2  18       3060.02       3624.66       211.96 o                         
   8   2  18       2322.99       2241.75       160.63 o                         
  10   2  18       1897.28       1721.11       176.37 o                         
 -11   3  18        301.21        352.28       121.84 o                         
  -9   3  18       2322.59       2332.06       175.23 o                         
  -7   3  18       3295.21       2954.72       192.11 o                         
  -5   3  18      15144.59      15751.08       600.75 o                         
  -3   3  18       3343.08       3128.60       139.66 o                         
  -1   3  18       1907.10       1974.26        90.09 o                         
   1   3  18      17262.95      16378.25       443.92 o                         
   3   3  18       5172.23       5402.12       181.16 o                         
   5   3  18       5523.10       5715.78       209.17 o                         
   7   3  18        435.33        400.98        72.99 o                         
   9   3  18       4027.61       4691.95       287.94 o                         
  11   3  18       3173.77       3241.97       239.34 o                         
 -10   4  18       3274.90       3485.65       236.83 o                         
  -8   4  18       3310.61       3323.88       220.41 o                         
  -6   4  18       1184.24       1189.42       131.88 o                         
  -4   4  18       9534.86      10339.54       380.00 o                         
  -2   4  18       6565.08       6984.38       340.31 o                         
   0   4  18      13709.01      13844.96       476.70 o                         
   2   4  18         71.97        101.55        54.03 o                         
   4   4  18       1033.89        954.87        82.25 o                         
   8   4  18       4499.54       4581.29       278.13 o                         
  10   4  18       1055.94       1511.81       182.07 o                         
  -9   5  18        286.19        313.95       127.09 o                         
  -7   5  18       2310.09       2486.75       180.93 o                         
  -5   5  18       6264.57       6196.69       338.37 o                         
  -3   5  18       2972.20       2731.68       138.59 o                         
  -1   5  18       3590.74       3582.17       205.80 o                         
   1   5  18       4510.52       4691.36       334.60 o                         
   3   5  18       3677.34       3378.88       148.60 o                         
   7   5  18       3190.99       3335.06       220.63 o                         
   9   5  18         67.06        -94.92       110.89 o                         
  -8   6  18        890.67        949.16       141.23 o                         
  -6   6  18       4205.16       4313.66       263.53 o                         
  -4   6  18        888.71        951.63       100.99 o                         
  -2   6  18        536.57        565.83        64.55 o                         
   0   6  18       4221.54       4018.19       176.79 o                         
   2   6  18       3107.77       2894.14       254.52 o                         
   4   6  18        905.65        692.70        98.11 o                         
   6   6  18        376.56        512.68       108.15 o                         
   8   6  18       1876.88       2020.39       180.25 o                         
  -7   7  18       3561.80       3714.96       244.59 o                         
  -5   7  18       3333.86       3451.88       224.51 o                         
  -3   7  18        748.63        776.98        99.60 o                         
  -1   7  18        916.99        879.80       121.84 o                         
   1   7  18        196.53        248.17        60.74 o                         
   3   7  18       4787.71       4395.57       240.71 o                         
   7   7  18       1203.26       1232.54       144.20 o                         
  -6   8  18        117.14        199.30       101.81 o                         
  -4   8  18        434.95        530.02       123.21 o                         
  -2   8  18       2287.14       2309.01       174.55 o                         
   0   8  18       1034.59       1159.98       130.05 o                         
   2   8  18        267.24        357.76        97.65 o                         
   4   8  18        411.14        355.93       104.50 o                         
  -3   9  18        586.68        595.73       125.95 o                         
  -1   9  18        360.64        468.19       115.68 o                         
   1   9  18        294.82        514.74       110.43 o                         
   3   9  18         35.03        -45.40        96.51 o                         
 -11   1  19       2584.20       2666.32       202.15 o                         
  -9   1  19       1799.11       1811.39       154.47 o                         
  -7   1  19        170.03         67.18        54.69 o                         
  -5   1  19       7782.28       8785.97       255.93 o                         
  -3   1  19       7812.45       8015.61       210.43 o                         
  -1   1  19        368.87        389.38        40.46 o                         
   1   1  19       1938.46       1900.86        78.90 o                         
   3   1  19       3326.43       3360.52       137.02 o                         
   5   1  19       5927.82       6190.31       225.85 o                         
   7   1  19       3029.82       3532.18       156.37 o                         
   9   1  19        614.52        665.83        82.44 o                         
  11   1  19        670.49        793.74       117.39 o                         
 -12   2  19         30.98         22.82       125.49 o                         
 -10   2  19       3628.71       3390.51       228.16 o                         
  -8   2  19       7243.98       7615.87       383.54 o                         
  -6   2  19      10644.77      11269.26       340.91 o                         
  -4   2  19        788.67        804.70        70.44 o                         
  -2   2  19       7840.91       8265.08       215.73 o                         
   0   2  19       4817.33       4029.03       130.35 o                         
   2   2  19      24905.42      24237.71       657.76 o                         
   4   2  19         80.96        219.40        54.41 o                         
   6   2  19        743.07        789.65        75.62 o                         
   8   2  19       6911.33       7695.97       284.21 o                         
  10   2  19       1644.10       1910.08       126.46 o                         
 -11   3  19        684.80        579.54       133.48 o                         
  -9   3  19       1480.12       1321.29       145.80 o                         
  -7   3  19         19.74         95.83        90.81 o                         
  -5   3  19       4897.12       5092.61       207.63 o                         
  -3   3  19       5649.37       5907.39       204.09 o                         
  -1   3  19       1116.72       1111.16       118.07 o                         
   1   3  19       2281.04       2282.40        88.16 o                         
   3   3  19       2475.82       2449.75       111.26 o                         
   5   3  19       3104.47       3275.31       140.74 o                         
   7   3  19       6002.29       6418.15       657.34 o                         
   9   3  19        234.99        491.24       131.19 o                         
  11   3  19         35.56        277.90       140.09 o                         
 -10   4  19       1682.82       1831.70       179.79 o                         
  -8   4  19       2194.69       2164.59       177.74 o                         
  -6   4  19        286.30        305.74        95.14 o                         
  -4   4  19       1616.67       1707.32       117.12 o                         
  -2   4  19        150.30        199.83        55.26 o                         
   0   4  19       2766.04       2851.52       129.23 o                         
   2   4  19       1132.00       1144.45        95.94 o                         
   4   4  19       6570.34       6348.97       497.85 o                         
   6   4  19       3279.98       3398.94       204.78 o                         
   8   4  19         61.21         22.82       103.59 o                         
  10   4  19        291.78        175.00       128.91 o                         
  -9   5  19       2529.08       2534.67       201.92 o                         
  -7   5  19       1740.14       1640.72       158.57 o                         
  -5   5  19       2277.00       2453.67       179.79 o                         
  -3   5  19       7060.46       7479.96       289.29 o                         
  -1   5  19       6038.72       5942.52       627.91 o                         
   1   5  19       4922.83       4503.95       256.46 o                         
   3   5  19       3147.80       2705.79       183.90 o                         
   7   5  19        856.45        940.49       137.58 o                         
   9   5  19       1354.72       1269.73       163.37 o                         
  -8   6  19       4685.51       4990.85       297.07 o                         
  -6   6  19       3356.66       3198.62       227.02 o                         
  -4   6  19        779.25       1051.83       123.89 o                         
  -2   6  19       1352.21       1297.60       110.88 o                         
   0   6  19      16180.67      15154.48       784.31 o                         
   2   6  19       1961.94       1939.62       151.50 o                         
   4   6  19       5008.13       4510.33       243.91 o                         
   6   6  19       2169.02       2063.51       169.30 o                         
   8   6  19         38.09        197.13       122.07 o                         
  -7   7  19       1725.45       1629.09       177.28 o                         
  -5   7  19        833.47        744.45       111.19 o                         
  -3   7  19        333.61        114.54        93.09 o                         
  -1   7  19       2675.11       2651.49       186.87 o                         
   1   7  19        660.03        634.37        74.82 o                         
   5   7  19       2412.93       2350.54       175.91 o                         
   7   7  19        800.10        851.73       133.93 o                         
  -6   8  19       2461.09       2730.66       209.68 o                         
  -4   8  19        316.62        202.61       117.05 o                         
  -2   8  19       2714.91       2811.20       192.57 o                         
   0   8  19       1221.66       1460.25       142.37 o                         
   2   8  19       1923.26       1935.28       155.61 o                         
  -1   9  19       2956.55       2612.24       200.10 o                         
   1   9  19        863.98        595.73       112.03 o                         
  -8   0  20        345.96        310.76        97.65 o                         
  -6   0  20      12496.09      12344.33       583.87 o                         
  -4   0  20       2310.39       2407.90       116.78 o                         
  -2   0  20      19115.99      19953.62       933.87 o                         
   0   0  20       2951.54       2905.08       128.28 o                         
   2   0  20       3485.76       3379.33       194.40 o                         
   4   0  20      16618.92      16719.36       765.94 o                         
   6   0  20       1445.73       1564.29       143.51 o                         
   8   0  20       6462.32       7148.13       379.66 o                         
  10   0  20       1204.78       1328.37       167.02 o                         
  -9   1  20        911.37        826.86       120.93 o                         
  -7   1  20       6584.83       6868.33       213.53 o                         
  -5   1  20       1136.97       1155.99        58.83 o                         
  -3   1  20       2505.06       2611.52        87.40 o                         
  -1   1  20      20035.39      20051.85       543.20 o                         
   1   1  20       7558.74       7524.38       219.28 o                         
   3   1  20      11010.48      10789.96       361.37 o                         
   5   1  20       1363.83       1534.07        96.61 o                         
   7   1  20       5835.72       6337.38       241.88 o                         
   9   1  20       1013.75       1077.88       106.23 o                         
  11   1  20       1732.81       1798.54       157.89 o                         
 -10   2  20        387.53        718.03       133.02 o                         
  -8   2  20       1188.90       1137.17       138.50 o                         
  -6   2  20       1117.53       1180.24       105.98 o                         
  -4   2  20       2049.76       2078.42        86.86 o                         
  -2   2  20        308.69        185.49       127.77 o                         
   0   2  20       2557.89       2408.50        89.41 o                         
   2   2  20      10928.18      11159.79       319.76 o                         
   4   2  20       1082.18       1058.30        65.48 o                         
   6   2  20       2379.39       2853.40       134.97 o                         
   8   2  20        960.55       1281.76       105.98 o                         
  10   2  20       1112.03       1117.13       109.65 o                         
 -11   3  20        598.30        449.71       127.54 o                         
  -9   3  20       5316.69       5236.81       318.06 o                         
  -7   3  20        733.71        675.14       119.10 o                         
  -5   3  20       1729.14       1879.46        90.62 o                         
  -3   3  20       6165.16       6562.42       213.25 o                         
  -1   3  20       3236.90       3012.38       139.46 o                         
   1   3  20      12542.77      11784.45       413.21 o                         
   3   3  20        460.46        449.53        51.85 o                         
   5   3  20        903.52        988.56        90.86 o                         
   7   3  20       1497.41       1624.63       120.24 o                         
   9   3  20       3158.87       3530.83       255.54 o                         
 -10   4  20       2042.99       1640.72       181.85 o                         
  -8   4  20       4418.38       4244.98       273.80 o                         
  -6   4  20       2051.20       1893.53       170.44 o                         
  -4   4  20      14079.14      14763.12       480.39 o                         
  -2   4  20       1041.10       1010.06       101.53 o                         
   0   4  20        752.15        733.84        75.72 o                         
   2   4  20       9294.26       9040.37       337.49 o                         
   4   4  20       9285.88       9071.06       342.85 o                         
   8   4  20       1278.03       1590.76       159.94 o                         
  10   4  20       1962.79       1827.59       200.10 o                         
  -9   5  20       1964.66       1868.66       181.62 o                         
  -7   5  20         57.43         -5.25       102.45 o                         
  -5   5  20        115.03        189.15       101.30 o                         
  -3   5  20       4870.85       5111.00       212.83 o                         
  -1   5  20        734.61        729.24        95.37 o                         
   1   5  20       3762.82       3563.95       161.45 o                         
   3   5  20       6639.31       5692.32       231.68 o                         
   7   5  20        511.16        195.76       114.99 o                         
   9   5  20       1101.02       1121.20       166.33 o                         
  -8   6  20         46.64         16.43       126.40 o                         
  -6   6  20       1354.32       1571.82       147.62 o                         
  -4   6  20         93.12        100.12        82.75 o                         
  -2   6  20       2551.08       2728.32       271.97 o                         
   0   6  20       1807.22       1682.94       145.23 o                         
   2   6  20       2488.10       2257.44       122.68 o                         
   4   6  20       2741.94       2587.83       179.79 o                         
   6   6  20        168.28        -54.76       111.12 o                         
   8   6  20       1268.82       1331.79       163.82 o                         
  -7   7  20       1524.74       1485.80       169.30 o                         
  -5   7  20        131.02         75.09       118.99 o                         
  -3   7  20       2763.21       2369.25       181.39 o                         
  -1   7  20       3153.59       3423.82       212.42 o                         
   1   7  20       3398.30       3126.94       150.85 o                         
   5   7  20         53.46         10.27        97.20 o                         
   7   7  20       1775.02       1463.90       168.16 o                         
  -4   8  20       1345.71       1667.87       171.58 o                         
  -2   8  20       1017.25       1143.78       142.15 o                         
   0   8  20        978.86       1008.94       133.48 o                         
   2   8  20        697.74        484.85       109.29 o                         
   4   8  20       1721.39       1652.36       155.38 o                         
 -11   1  21        177.02        -24.19       123.21 o                         
  -9   1  21       1620.89       1485.80       147.39 o                         
  -7   1  21       3702.78       3919.30       251.44 o                         
  -5   1  21       9483.14       9914.97       255.29 o                         
  -3   1  21       5281.22       5487.96       153.43 o                         
  -1   1  21       3968.41       4174.93       138.88 o                         
   1   1  21       1311.94       1269.05        64.76 o                         
   3   1  21      11154.95      11093.39       582.84 o                         
   5   1  21       2163.00       2272.51       119.23 o                         
   7   1  21        877.28        997.86       100.15 o                         
   9   1  21       2341.31       2983.47       237.06 o                         
  11   1  21        793.31        655.51       151.73 o                         
 -10   2  21       3385.65       3593.57       240.48 o                         
  -8   2  21       2975.54       3171.47       220.63 o                         
  -6   2  21        544.53        581.82        77.08 o                         
  -4   2  21       5998.62       6380.98       401.44 o                         
  -2   2  21      17763.68      17957.57       443.32 o                         
   0   2  21       6653.68       6406.74       195.11 o                         
   2   2  21        335.40        507.48        67.48 o                         
   4   2  21       1644.26       1713.09        83.62 o                         
   6   2  21       4029.44       4254.88       178.41 o                         
   8   2  21       5345.62       6002.96       240.63 o                         
  10   2  21       1012.47       1119.13       114.19 o                         
 -11   3  21        264.24        455.87       134.62 o                         
  -9   3  21       1126.03       1222.50       153.55 o                         
  -7   3  21       1803.77       1872.77       165.42 o                         
  -5   3  21       1386.13       1340.00        81.15 o                         
  -3   3  21       3138.16       3322.79       152.91 o                         
  -1   3  21       2151.71       2096.62       112.65 o                         
   1   3  21        415.08        480.74        83.74 o                         
   3   3  21       3140.17       3337.69       156.25 o                         
   5   3  21        874.76        726.11        83.93 o                         
   7   3  21        448.41        443.04       141.46 o                         
   9   3  21        840.93        894.17       157.20 o                         
 -10   4  21        733.08        447.66       131.42 o                         
  -8   4  21       1828.38       1827.59       175.69 o                         
  -6   4  21       1395.04       1242.58       144.88 o                         
  -4   4  21       4188.34       4300.71       196.21 o                         
  -2   4  21        886.12       1026.96        89.46 o                         
   0   4  21       2479.01       2411.23       120.54 o                         
   2   4  21       1771.10       1784.66       145.80 o                         
   4   4  21       1679.23       1517.65       103.37 o                         
   6   4  21       3553.84       3457.59       230.22 o                         
   8   4  21        207.10        427.81       134.39 o                         
  -9   5  21       2744.47       2954.72       228.39 o                         
  -7   5  21       3263.40       3593.57       246.19 o                         
  -5   5  21       4924.07       5299.32       305.97 o                         
  -3   5  21       1549.11       1466.73       109.77 o                         
  -1   5  21        188.19        156.08        66.28 o                         
   1   5  21      11499.30      10740.82       396.91 o                         
   3   5  21        684.51        698.42       131.42 o                         
   5   5  21       6789.39       7059.60       377.15 o                         
   7   5  21        100.22        377.84       122.52 o                         
   9   5  21        970.19       1067.58       168.61 o                         
  -8   6  21       1212.66       1172.99       166.79 o                         
  -6   6  21       1224.03       1314.45       155.84 o                         
  -4   6  21       2129.39       2240.79       185.50 o                         
  -2   6  21        701.11        660.55       125.15 o                         
   0   6  21      11002.99       9989.15       371.11 o                         
   2   6  21       1529.55        999.15       210.37 o                         
   4   6  21        255.49         49.75        64.62 o                         
   6   6  21       5960.55       5574.03       321.03 o                         
   8   6  21       1145.31       1021.26       158.80 o                         
  -7   7  21        890.20       1008.94       157.89 o                         
  -5   7  21       1059.13        899.88       146.25 o                         
  -3   7  21       2852.56       2785.88       196.68 o                         
  -1   7  21       2407.23       2321.83       140.66 o                         
   1   7  21       2688.95       2285.74       141.80 o                         
   3   7  21        325.42        229.30        99.71 o                         
   5   7  21       2806.41       2558.85       193.25 o                         
  -4   8  21        766.64        802.22       138.04 o                         
  -2   8  21       1733.39       1819.38       171.12 o                         
   0   8  21       1572.18       1504.28       155.61 o                         
   2   8  21       3047.25       2525.08       187.32 o                         
   4   8  21       1913.63       1807.28       166.56 o                         
  -8   0  22       6925.34       7640.96       392.44 o                         
  -6   0  22      13133.04      14148.74       504.47 o                         
  -4   0  22       8141.85       8631.45       320.76 o                         
  -2   0  22      11699.09      12208.48       435.65 o                         
   0   0  22      17049.15      17341.80       597.83 o                         
   2   0  22      21943.59      23671.50      1058.22 o                         
   4   0  22       1132.78       1166.37       120.70 o                         
   8   0  22      13563.79      15986.50       760.93 o                         
  -9   1  22          8.75       -112.03       112.03 o                         
  -7   1  22        680.08        661.93        64.57 o                         
  -5   1  22       9822.98      10282.25       267.44 o                         
  -3   1  22       3696.62       3779.02       116.40 o                         
  -1   1  22       8614.51       8419.16       221.04 o                         
   1   1  22       7231.60       7282.81       219.27 o                         
   3   1  22       5260.59       5194.49       197.07 o                         
   5   1  22       2273.26       2705.79       183.90 o                         
   7   1  22       9482.10      11021.25       720.88 o                         
   9   1  22       1867.48       1969.51       212.19 o                         
 -10   2  22        171.26         36.28       124.81 o                         
  -6   2  22        882.77        829.73        70.70 o                         
  -4   2  22       1535.13       1533.11        86.20 o                         
  -2   2  22        223.13        228.78        58.89 o                         
   0   2  22       5201.01       5301.49       166.65 o                         
   2   2  22        193.15        188.23        70.96 o                         
   4   2  22       1092.89       1062.34        82.33 o                         
   6   2  22       1183.35       1299.46        99.69 o                         
   8   2  22        601.39        668.63       101.51 o                         
  10   2  22       1253.96        975.85       146.25 o                         
  -9   3  22       1719.03       1881.21       174.09 o                         
  -7   3  22       1262.34       1317.87       145.57 o                         
  -5   3  22       3754.26       3844.19       179.48 o                         
  -3   3  22       6728.95       6946.56       229.97 o                         
  -1   3  22       5572.96       5436.30       216.42 o                         
   1   3  22       7163.71       6745.40       265.64 o                         
   3   3  22       1836.29       1685.59       108.91 o                         
   5   3  22      10301.45      10952.99       539.83 o                         
   9   3  22       1505.92       1715.10       177.97 o                         
 -10   4  22        399.68        605.09       145.80 o                         
  -8   4  22       6730.79       6757.74       376.93 o                         
  -6   4  22       2273.96       2539.46       192.57 o                         
  -4   4  22       1233.71       1424.17        84.57 o                         
  -2   4  22       3946.09       4084.58       268.55 o                         
   0   4  22       5175.78       4947.22       206.40 o                         
   2   4  22       9554.76       8762.11       330.60 o                         
   6   4  22       2838.55       2975.71       213.56 o                         
   8   4  22        669.76        775.53       141.00 o                         
  -9   5  22       1589.11       1398.87       171.58 o                         
  -7   5  22       1918.10       1699.36       185.04 o                         
  -5   5  22        421.84        398.60       112.48 o                         
  -3   5  22       3783.01       3845.44       178.74 o                         
  -1   5  22       2746.88       2706.41       149.33 o                         
   1   5  22         75.03        -17.63        75.07 o                         
   3   5  22       1749.74       1657.02       197.59 o                         
   7   5  22        819.06       1159.98       152.87 o                         
  -8   6  22         73.09          0.23       124.12 o                         
  -6   6  22       1468.59       1519.34       156.29 o                         
  -4   6  22        162.95         21.90       109.97 o                         
  -2   6  22       4078.20       4210.79       192.20 o                         
   0   6  22       2398.06       2345.39       133.04 o                         
   2   6  22       1267.61       1150.40        94.50 o                         
   4   6  22       2934.17       1656.24       163.37 o                         
   6   6  22         13.11         52.02       113.63 o                         
  -5   7  22       1988.84       1885.31       178.42 o                         
  -3   7  22       2876.37       3091.39       212.42 o                         
  -1   7  22       2194.02       2128.26       129.01 o                         
   1   7  22        227.35        322.62        96.06 o                         
   3   7  22       1359.61       1471.20       142.83 o                         
   5   7  22       1207.79       1196.03       142.15 o                         
  -4   8  22        228.52        357.76       135.53 o                         
  -2   8  22        514.31        274.71       121.84 o                         
   0   8  22        994.48       1095.64       142.37 o                         
   2   8  22       1641.57       1567.94       155.15 o                         
  -9   1  23       1249.06       1058.22       149.22 o                         
  -7   1  23        862.72        982.66        74.11 o                         
  -5   1  23        581.50        656.44        74.66 o                         
  -3   1  23       2506.07       2500.94        90.10 o                         
  -1   1  23       9669.49       9317.68       237.47 o                         
   1   1  23       3029.08       3125.55       146.64 o                         
   3   1  23       1491.45       1459.07       148.42 o                         
   5   1  23       3119.29       3129.58       228.85 o                         
   7   1  23       1454.48       1756.54       125.71 o                         
   9   1  23       3159.04       3415.46       177.50 o                         
 -10   2  23        263.03        281.10       118.42 o                         
  -8   2  23       1200.82       1283.42       150.59 o                         
  -6   2  23       6299.23       6915.90       281.71 o                         
  -4   2  23       2722.17       2888.43       141.44 o                         
  -2   2  23       2354.78       2343.29       102.26 o                         
   0   2  23       2115.89       2184.19        91.31 o                         
   2   2  23       4336.22       4545.02       207.21 o                         
   4   2  23      14745.26      15266.14       514.70 o                         
   6   2  23        992.58       1101.06       101.75 o                         
   8   2  23        935.32       1190.34       190.40 o                         
  10   2  23        377.75        443.78       162.91 o                         
  -9   3  23       1283.05       1377.42       163.14 o                         
  -7   3  23        617.65        736.06       132.11 o                         
  -5   3  23       1809.23       2125.37       127.43 o                         
  -3   3  23        249.73        480.09        80.16 o                         
  -1   3  23       4877.30       5024.87       211.10 o                         
   1   3  23      10671.05       9890.26       364.86 o                         
   3   3  23       1792.87       1906.06       125.72 o                         
   5   3  23       1416.04       1629.62       117.33 o                         
   7   3  23       2184.84       2420.59       188.01 o                         
   9   3  23        292.94        441.72       154.69 o                         
 -10   4  23        427.36        406.36       150.13 o                         
  -6   4  23        357.81        239.42       111.91 o                         
  -4   4  23       2907.26       3128.48       157.98 o                         
  -2   4  23       1109.00       1064.74        97.66 o                         
   0   4  23       2986.26       2885.70       141.63 o                         
   2   4  23       2056.12       1859.34       192.91 o                         
   4   4  23        419.71        457.48        98.68 o                         
   6   4  23       2396.20       1749.43       279.73 o                         
   8   4  23         25.42        -54.07       128.68 o                         
  -9   5  23       2629.98       2429.94       226.11 o                         
  -7   5  23       1330.78       1328.37       170.67 o                         
  -5   5  23       2302.45       2209.31       193.03 o                         
  -3   5  23       8001.38       8009.52       313.91 o                         
  -1   5  23        770.77        739.58        82.71 o                         
   1   5  23      13330.48      12784.73       471.86 o                         
   3   5  23        356.44        265.44        67.92 o                         
   7   5  23       2126.40       2046.17       194.40 o                         
  -6   6  23       2190.11       2373.81       209.45 o                         
  -4   6  23       7293.40       7099.76       386.28 o                         
  -2   6  23        347.63        313.62        85.68 o                         
   0   6  23       1522.86       1281.10       102.21 o                         
   2   6  23       5596.71       5226.71       332.78 o                         
   6   6  23       1151.03       1098.84       148.76 o                         
  -5   7  23       1332.63       1671.75       183.67 o                         
  -1   7  23        471.77        488.77        85.68 o                         
   1   7  23       1522.17       1382.57       164.51 o                         
   3   7  23       2090.15       1766.90       160.63 o                         
   5   7  23        234.39        151.96       109.52 o                         
  -2   8  23       1573.02       1571.82       170.44 o                         
   0   8  23        557.28        682.66       132.33 o                         
   2   8  23        290.64        341.79       120.01 o                         
  -8   0  24       1045.12       1232.54       144.20 o                         
  -6   0  24       3391.80       3623.28       169.44 o                         
  -4   0  24       9548.62       9668.42       365.03 o                         
  -2   0  24      27327.76      27979.64       959.14 o                         
   0   0  24       5018.18       5031.79       201.54 o                         
   2   0  24       4528.12       4523.34       250.52 o                         
   4   0  24      10239.54      10293.36       504.01 o                         
   6   0  24       1200.13       1179.60       144.43 o                         
   8   0  24       7315.26       8899.74       477.55 o                         
  10   0  24        460.62        605.09       171.58 o                         
  -9   1  24       1747.91       2195.84       183.44 o                         
  -7   1  24       2881.09       3234.61       160.79 o                         
  -5   1  24       2363.49       2566.65       182.84 o                         
  -3   1  24       4337.00       4360.66       168.22 o                         
  -1   1  24       5872.60       6069.98       192.45 o                         
   1   1  24       2574.97       2618.72        98.92 o                         
   3   1  24       9233.94       9556.19       312.18 o                         
   5   1  24        855.74        943.49        93.17 o                         
   7   1  24       2168.47       2706.20       149.05 o                         
   9   1  24       4260.59       5105.57       229.18 o                         
 -10   2  24        435.83        843.52       152.64 o                         
  -8   2  24       2164.37       2177.82       191.66 o                         
  -6   2  24        450.70        373.21        80.60 o                         
  -4   2  24       1346.28       1372.64        82.70 o                         
  -2   2  24       4959.78       5169.44       214.09 o                         
   0   2  24       2037.85       2005.24       171.92 o                         
   2   2  24        151.02        177.43        48.20 o                         
   4   2  24       2944.23       3145.07       126.52 o                         
   6   2  24       2326.06       2612.17       220.98 o                         
   8   2  24       1895.20       2355.33       217.90 o                         
  -9   3  24       2201.08       2299.89       196.91 o                         
  -7   3  24       4869.00       5369.14       315.09 o                         
  -5   3  24       4668.86       4991.27       220.88 o                         
  -3   3  24       2254.08       2265.97       108.24 o                         
  -1   3  24       2000.61       2052.44       116.17 o                         
   1   3  24       3697.42       3576.13       168.25 o                         
   3   3  24       1661.40       1713.92       115.38 o                         
   5   3  24       5255.68       5352.85       316.35 o                         
   7   3  24       1570.15       1560.67       154.58 o                         
   9   3  24        750.95        762.29       168.84 o                         
  -8   4  24        767.99        969.92       148.76 o                         
  -6   4  24        984.45        976.06       108.11 o                         
  -4   4  24       4754.14       4905.50       179.24 o                         
  -2   4  24       5711.30       5395.44       256.57 o                         
   0   4  24       4848.00       4742.55       202.19 o                         
   2   4  24       1144.96        985.41        92.81 o                         
   4   4  24        138.07        117.46        65.83 o                         
   6   4  24       5487.36       5318.26       237.08 o                         
   8   4  24        176.12        169.98       145.80 o                         
  -7   5  24        761.44        609.88       146.25 o                         
  -5   5  24       1908.91       2169.08       137.94 o                         
  -1   5  24       1703.59       1639.01       256.91 o                         
   1   5  24       3640.07       3348.96       166.70 o                         
   3   5  24         92.21         49.71        69.40 o                         
   5   5  24       1574.27       1431.27       151.73 o                         
   7   5  24       2242.11       2583.04       208.77 o                         
  -6   6  24       1171.06       1273.15       167.02 o                         
  -4   6  24        163.71        -32.86       119.33 o                         
  -2   6  24       2250.52       2000.42       126.73 o                         
   0   6  24        918.25        914.37       162.57 o                         
   2   6  24       1199.06        925.21       123.78 o                         
   4   6  24        333.52        243.72       100.51 o                         
   6   6  24        142.39        313.95       118.42 o                         
  -5   7  24       1445.91       1416.67       172.49 o                         
  -3   7  24        950.46       1079.90       153.78 o                         
  -1   7  24       1336.85       1272.68       104.63 o                         
   1   7  24       1242.55        935.71       185.38 o                         
   3   7  24       2113.05       1927.07       167.70 o                         
   0   8  24        503.33        449.71       127.54 o                         
  -9   1  25        204.29         10.04       136.44 o                         
  -7   1  25        593.77        687.85        85.70 o                         
  -5   1  25       4136.71       4493.67       165.74 o                         
  -3   1  25       3872.43       4241.39       131.05 o                         
  -1   1  25       5497.35       5766.21       161.19 o                         
   1   1  25       1019.15        977.57        65.34 o                         
   3   1  25       1607.88       1802.70        93.73 o                         
   5   1  25       4274.41       4848.71       206.03 o                         
   7   1  25       1533.00       2141.86       209.00 o                         
   9   1  25        303.25        245.50       133.25 o                         
 -10   2  25       1889.90       1964.94       194.85 o                         
  -8   2  25       2998.67       3241.97       239.34 o                         
  -6   2  25       5144.19       5555.51       201.40 o                         
  -4   2  25        117.73        202.22        96.12 o                         
  -2   2  25       2643.41       2605.87       113.75 o                         
   0   2  25      10707.91      10649.12       397.01 o                         
   2   2  25       2765.44       2967.96       169.87 o                         
   4   2  25       3061.06       3473.58       193.03 o                         
   6   2  25       1128.41       1076.99       136.33 o                         
   8   2  25       3658.50       4145.96       276.76 o                         
  -9   3  25        148.19         21.45       140.78 o                         
  -7   3  25          7.04         24.08        86.23 o                         
  -5   3  25       2003.99       2081.57       106.67 o                         
  -3   3  25        823.56        859.48        73.21 o                         
  -1   3  25       2714.30       2651.02       139.27 o                         
   1   3  25       1026.17       1027.76        90.61 o                         
   3   3  25       2617.16       2562.46       209.00 o                         
   5   3  25        675.16        821.99        97.66 o                         
   7   3  25       1768.89       1744.07       135.96 o                         
  -8   4  25       1552.36       1652.36       186.41 o                         
  -6   4  25        472.03        557.69        99.94 o                         
  -4   4  25       2440.91       2494.84       217.44 o                         
  -2   4  25        251.90        352.08        72.01 o                         
   0   4  25       1676.31       1607.34       121.15 o                         
   2   4  25       2413.54       2491.54       135.09 o                         
   4   4  25         12.94        -27.85        67.41 o                         
   6   4  25       1054.73       1005.96       113.74 o                         
   8   4  25        230.76        324.22       144.43 o                         
  -7   5  25       1182.98       1273.15       173.86 o                         
  -5   5  25        618.38        726.31       150.82 o                         
  -3   5  25       4998.43       4857.80       216.96 o                         
  -1   5  25        581.81        675.80        91.67 o                         
   1   5  25       3203.81       2713.85       145.81 o                         
   3   5  25       2197.61       2072.59       191.54 o                         
   5   5  25       3230.93       3182.50       167.93 o                         
   7   5  25       2652.47       3252.70       239.80 o                         
  -6   6  25        123.19         52.02       133.02 o                         
  -4   6  25        815.53        899.88       148.99 o                         
  -2   6  25       4797.19       4673.44       215.77 o                         
   0   6  25       2102.75       1977.76       123.31 o                         
   2   6  25       3621.15       3313.45       167.43 o                         
   4   6  25       1659.55       1456.56       225.43 o                         
  -3   7  25       2559.30       2425.38       202.38 o                         
  -1   7  25       1504.89       1317.49       109.93 o                         
   1   7  25        154.30        136.29        76.55 o                         
   3   7  25        717.64        680.16       127.09 o                         
  -8   0  26       2910.79       3102.11       239.34 o                         
  -6   0  26      14272.27      15936.46       822.64 o                         
  -4   0  26       7629.06       7336.52       290.01 o                         
  -2   0  26       3244.24       3325.00       155.97 o                         
   0   0  26       8459.35       8634.49       387.31 o                         
   2   0  26       2046.57       2104.92       121.10 o                         
   4   0  26      14475.63      15116.97       716.43 o                         
   6   0  26        161.09        151.96       123.66 o                         
   8   0  26       1612.28       1795.19       194.40 o                         
  -7   1  26       3573.22       3968.85       158.18 o                         
  -5   1  26       2645.10       2742.38       123.70 o                         
  -3   1  26       1073.62       1152.51        80.18 o                         
  -1   1  26       7267.58       7285.71       199.72 o                         
   1   1  26       1412.26       1280.80        73.63 o                         
   3   1  26       2480.96       2663.93       114.30 o                         
   5   1  26       5989.02       7253.90       316.92 o                         
   7   1  26       1399.81       1701.86       297.64 o                         
   9   1  26       2528.46       2933.01       237.40 o                         
  -8   2  26       1356.90       1420.32       162.00 o                         
  -6   2  26        429.33        457.24        69.76 o                         
  -4   2  26       1552.60       1613.10        93.98 o                         
  -2   2  26       6684.66       6533.30       221.08 o                         
   0   2  26        931.61        750.25        88.30 o                         
   2   2  26       4528.25       4628.99       199.69 o                         
   4   2  26       2600.96       2787.54       180.48 o                         
   6   2  26       4884.23       5247.41       285.66 o                         
   8   2  26        380.85        778.27       173.18 o                         
  -9   3  26       1296.55       1182.80       174.09 o                         
  -7   3  26       1261.00       1445.58       139.41 o                         
  -5   3  26        235.69        161.04        81.27 o                         
  -3   3  26       8917.37       8842.64       284.86 o                         
  -1   3  26       2205.08       2153.51       106.12 o                         
   1   3  26       5973.59       6182.88       252.29 o                         
   3   3  26        986.97        978.87        94.74 o                         
   5   3  26        692.18        674.95       171.92 o                         
   7   3  26       4253.73       4408.25       330.72 o                         
  -8   4  26        335.02        156.52       142.37 o                         
  -6   4  26       3197.40       3230.39       365.52 o                         
  -4   4  26       6146.26       6371.97       288.51 o                         
  -2   4  26        959.98        882.79        80.32 o                         
   0   4  26        146.80        233.18        67.28 o                         
   2   4  26       8273.65       8157.46       319.01 o                         
   4   4  26       1263.38       1381.97       106.53 o                         
   6   4  26       3510.17       3521.07       262.16 o                         
  -7   5  26         76.14        181.39       132.56 o                         
  -5   5  26       1475.64       1442.88       126.38 o                         
  -3   5  26        850.71        832.35       100.01 o                         
  -1   5  26         93.09         88.43        81.82 o                         
   1   5  26       2101.32       1836.28       122.84 o                         
   3   5  26        927.84        783.97        90.95 o                         
   5   5  26         26.00         27.19        76.36 o                         
  -6   6  26        593.50        600.53       159.26 o                         
  -4   6  26        940.21        971.53       115.40 o                         
  -2   6  26       1125.56       1295.22       117.46 o                         
   0   6  26        701.14        626.25        92.80 o                         
   2   6  26         51.16         92.18        97.20 o                         
   4   6  26        915.20        826.55        97.11 o                         
  -3   7  26         24.74        151.96       118.87 o                         
  -1   7  26       2939.64       2954.95       162.59 o                         
   1   7  26        601.95        670.48        91.23 o                         
  -7   1  27       1456.47       1707.22       131.16 o                         
  -5   1  27       2791.43       3011.56       132.19 o                         
  -3   1  27        287.50        362.23        66.49 o                         
  -1   1  27        357.48        462.18        51.82 o                         
   1   1  27       4546.27       4598.89       159.46 o                         
   3   1  27       2435.36       2531.41       145.97 o                         
   5   1  27         69.94        130.74        78.44 o                         
   7   1  27         52.54         35.14       137.58 o                         
  -8   2  27         54.90       -108.38       142.15 o                         
  -6   2  27        258.26        265.83        70.98 o                         
  -4   2  27       5409.30       5390.61       194.23 o                         
  -2   2  27       8541.38       8916.56       341.60 o                         
   0   2  27       2436.92       2435.30       112.41 o                         
   2   2  27         99.02        251.32        76.83 o                         
   4   2  27       3097.51       3380.27       171.55 o                         
   6   2  27       1718.46       1662.00       178.77 o                         
   8   2  27       1851.78       2501.13       229.30 o                         
  -7   3  27       1509.99       1520.71       132.93 o                         
  -5   3  27       1981.69       2003.76       111.70 o                         
  -3   3  27       1132.91       1251.64        88.56 o                         
  -1   3  27       1536.87       1443.00        89.44 o                         
   1   3  27       4324.25       4141.72       191.64 o                         
   3   3  27       1977.74       1905.81       125.19 o                         
   5   3  27         76.24        101.66        90.20 o                         
   7   3  27         30.56        135.06       166.22 o                         
  -8   4  27       3464.76       3779.30       264.21 o                         
  -6   4  27        282.97        307.68        98.17 o                         
  -4   4  27       1296.45       1395.73       125.49 o                         
  -2   4  27       3295.54       3235.07       136.43 o                         
   0   4  27        451.74        534.47        86.39 o                         
   2   4  27       2894.09       2897.82       154.38 o                         
   4   4  27        466.28        492.61        86.21 o                         
   6   4  27       2031.49       2745.72       225.20 o                         
  -7   5  27       2893.89       3457.59       263.99 o                         
  -5   5  27       1048.52       1144.17       121.01 o                         
  -3   5  27       1539.15       1236.97       113.24 o                         
  -1   5  27        816.66        962.30        98.63 o                         
   1   5  27       3348.32       3317.74       223.83 o                         
   3   5  27       1061.52        963.86        97.52 o                         
   5   5  27       1332.70       1121.20       140.78 o                         
  -4   6  27       1613.70       1561.60       162.22 o                         
  -2   6  27       2840.68       2848.12       163.69 o                         
   0   6  27       1446.34       1569.34       119.29 o                         
   2   6  27        682.01        507.51       110.89 o                         
   4   6  27       1507.31       1177.26       106.80 o                         
  -1   7  27       1477.97       1382.20       119.08 o                         
  -8   0  28        644.15        662.81       142.60 o                         
  -6   0  28       6728.08       5474.55       395.86 o                         
  -4   0  28       1031.41        922.65        95.84 o                         
  -2   0  28       4243.99       4124.30       184.07 o                         
   0   0  28      10578.91      10367.47       453.70 o                         
   2   0  28       1333.28       1457.88       106.89 o                         
   4   0  28       7260.55       8446.15       438.99 o                         
   6   0  28       1491.48       1632.97       185.27 o                         
   8   0  28       4655.40       5581.11       349.77 o                         
  -7   1  28        859.65        804.35        86.35 o                         
  -5   1  28       8947.51       9163.70       298.16 o                         
  -3   1  28       1075.88       1287.33        81.62 o                         
  -1   1  28       1570.19       1643.53       125.93 o                         
   1   1  28       1746.24       1847.12        82.48 o                         
   3   1  28       1036.52       1226.82        96.11 o                         
   5   1  28       4020.57       4638.55       200.05 o                         
   7   1  28        881.43        888.47       156.52 o                         
  -8   2  28       1185.97       1191.12       125.83 o                         
  -6   2  28       1247.50       1278.37        96.15 o                         
  -4   2  28       2648.02       2581.66       123.34 o                         
  -2   2  28        312.70        427.13        71.10 o                         
   0   2  28       1109.80       1144.25       106.54 o                         
   2   2  28       4247.66       4153.64       190.77 o                         
   4   2  28       1386.04       1471.77       117.25 o                         
   6   2  28       1585.69       1036.55       172.26 o                         
  -7   3  28       2066.85       2302.50       152.22 o                         
  -5   3  28        121.45         79.00        70.58 o                         
  -3   3  28       7103.33       7440.73       248.89 o                         
  -1   3  28         73.15        220.25        76.15 o                         
   1   3  28       3058.81       2912.37       151.10 o                         
   3   3  28       5954.81       5774.68       243.76 o                         
   5   3  28       2540.31       2553.28       159.35 o                         
   7   3  28       1546.92       1422.68       263.99 o                         
  -6   4  28        303.05        212.99       144.20 o                         
  -4   4  28         29.79        112.95        93.78 o                         
  -2   4  28       3513.21       3502.76       148.17 o                         
   0   4  28       1740.34       1547.36       123.21 o                         
   2   4  28       2979.63       3298.08       245.16 o                         
   4   4  28        419.13        570.35        95.12 o                         
   6   4  28        389.71        638.40       152.19 o                         
  -5   5  28        506.19        678.95       143.51 o                         
  -3   5  28       1053.06       1059.84       195.99 o                         
  -1   5  28        895.64        968.04       107.38 o                         
   1   5  28         89.64         62.60        79.09 o                         
   3   5  28        622.68        546.58        92.46 o                         
   5   5  28       1447.57       1235.56       118.49 o                         
  -4   6  28        204.69         64.22        87.58 o                         
  -2   6  28        634.52        519.72       101.71 o                         
   0   6  28        835.13        879.80        98.70 o                         
   2   6  28        151.26        115.07        76.90 o                         
  -7   1  29        974.14       1002.91       123.09 o                         
  -5   1  29       1867.83       1841.27       106.96 o                         
  -3   1  29       4751.13       4786.74       211.61 o                         
  -1   1  29       4294.57       4410.66       163.14 o                         
   1   1  29        738.68        823.37        81.23 o                         
   3   1  29        961.84        906.55        94.71 o                         
   5   1  29       1077.90       1196.43       201.13 o                         
   7   1  29       1863.52       2115.99       219.72 o                         
  -8   2  29       1898.87       2182.95       157.37 o                         
  -6   2  29       3467.31       3551.82       153.97 o                         
  -4   2  29       2955.30       2969.53       135.45 o                         
  -2   2  29        441.43        574.19        72.64 o                         
   0   2  29       2063.34       1940.22       105.18 o                         
   2   2  29       1659.48       1675.27       272.08 o                         
   4   2  29       4591.39       5056.95       233.03 o                         
   6   2  29        593.78        433.65       110.56 o                         
  -7   3  29        958.84        923.94       114.61 o                         
  -5   3  29        464.69        437.87       101.64 o                         
  -3   3  29        438.56        460.54        90.00 o                         
  -1   3  29       1180.00       1225.21        88.81 o                         
   1   3  29        314.33        289.08       108.83 o                         
   3   3  29        770.61        838.85       149.33 o                         
   5   3  29        933.33        941.10       119.72 o                         
  -6   4  29        143.56        185.49       104.09 o                         
  -4   4  29       1871.39       2112.81       152.87 o                         
  -2   4  29        640.74        793.29       112.17 o                         
   0   4  29        484.39        529.31        88.10 o                         
   2   4  29       1982.73       2246.21       161.43 o                         
   4   4  29         10.98         56.33        86.68 o                         
  -5   5  29        115.55        -50.65       138.04 o                         
  -3   5  29       2690.23       2569.02       158.51 o                         
  -1   5  29       1994.65       1905.86       137.77 o                         
   1   5  29       3172.51       3105.44       164.89 o                         
   3   5  29        906.57        870.11       151.61 o                         
   0   6  29        294.30        292.66        92.55 o                         
  -8   0  30         50.08        -57.04       118.87 o                         
  -6   0  30       1128.92       1045.67       157.66 o                         
  -4   0  30        197.56        478.69       127.54 o                         
  -2   0  30       4009.17       4129.78       191.36 o                         
   0   0  30       1800.27       2033.16       125.26 o                         
   2   0  30       2717.73       3017.58       155.11 o                         
   4   0  30       3383.96       3570.76       245.50 o                         
   6   0  30       1568.94       1807.28       190.97 o                         
  -7   1  30        127.85        187.00       205.80 o                         
  -5   1  30       2152.27       2133.00       115.58 o                         
  -3   1  30        479.11        508.54        83.13 o                         
  -1   1  30       1435.46       1510.82       133.60 o                         
   1   1  30       3879.69       4359.69       166.72 o                         
   3   1  30       4108.18       4267.41       197.80 o                         
   5   1  30        821.41        854.05       112.14 o                         
   7   1  30        277.30        449.71       158.12 o                         
  -6   2  30       2047.19       2205.01       176.65 o                         
  -4   2  30       1290.47       1137.67        93.09 o                         
  -2   2  30       1034.05       1149.23        87.62 o                         
   0   2  30       1128.20       1147.55        88.36 o                         
   2   2  30       2069.44       1880.30       162.79 o                         
   4   2  30       1849.53       2190.93       144.79 o                         
   6   2  30         45.56       -138.27       138.27 o                         
  -7   3  30       4193.80       3955.43       216.32 o                         
  -5   3  30         72.00         57.69        96.64 o                         
  -3   3  30        652.09        797.01        83.04 o                         
  -1   3  30       3184.20       3117.81       137.13 o                         
   1   3  30       3076.94       2704.88       152.66 o                         
   3   3  30       4289.04       4876.77       273.57 o                         
   5   3  30        247.11        286.33       100.28 o                         
  -6   4  30       1641.36       1562.35       140.68 o                         
  -4   4  30       1545.33       1560.06       159.14 o                         
  -2   4  30       6004.68       5996.42       415.67 o                         
   0   4  30       1440.49       1349.71       111.15 o                         
   2   4  30        998.86       1127.58       173.18 o                         
   4   4  30       1129.08       1045.59       120.24 o                         
  -3   5  30         71.27        163.10        94.43 o                         
  -1   5  30       1075.97        989.72       112.73 o                         
   1   5  30        522.32        552.23        99.98 o                         
  -5   1  31       2270.05       2321.17       151.09 o                         
  -3   1  31        606.15        504.03        90.62 o                         
  -1   1  31        786.56        897.55        77.17 o                         
   1   1  31        856.88        994.92       110.05 o                         
   3   1  31        960.33       1140.09       106.10 o                         
   5   1  31       3015.14       3493.93       430.54 o                         
  -6   2  31       1529.86       1601.21       248.81 o                         
  -4   2  31        189.13         21.39        90.86 o                         
  -2   2  31       1082.55        939.29        84.06 o                         
   0   2  31       4737.19       4544.88       178.25 o                         
   2   2  31       1281.78       1245.90       110.02 o                         
   4   2  31        392.19        521.35       133.02 o                         
   6   2  31        936.33        616.95       166.10 o                         
  -5   3  31       2875.55       2744.13       191.54 o                         
  -3   3  31        104.12        113.05        66.00 o                         
  -1   3  31       1407.19       1507.47       100.06 o                         
   1   3  31       1526.53       1423.51       116.92 o                         
   3   3  31        313.10        356.78        93.00 o                         
   5   3  31        986.50        949.45       117.59 o                         
  -4   4  31        106.99        172.53       120.58 o                         
  -2   4  31       1473.46       1438.85       143.58 o                         
   0   4  31        492.82        612.42       198.05 o                         
   2   4  31       1125.16       1030.28       110.56 o                         
   4   4  31        173.97        137.03        91.79 o                         
  -3   5  31       3442.75       3095.86       345.78 o                         
  -1   5  31         90.57        119.81        77.84 o                         
   1   5  31        231.73          4.86        94.00 o                         
  -6   0  32       4773.69       4307.50       326.05 o                         
  -4   0  32       3362.06       3401.46       261.93 o                         
  -2   0  32        974.33        764.80       147.85 o                         
   0   0  32       6776.49       6624.95       427.58 o                         
   2   0  32       1651.03       1482.15       194.85 o                         
   4   0  32       8504.33       8628.22       405.67 o                         
  -5   1  32        723.59        680.85       126.40 o                         
  -3   1  32       1328.26       1199.65       110.78 o                         
  -1   1  32       4152.19       4070.20       161.26 o                         
   1   1  32       1195.24       1242.92        96.15 o                         
   3   1  32        296.55        225.26        87.46 o                         
   5   1  32       1957.53       2026.69       150.87 o                         
  -6   2  32       1302.67       1280.23       127.99 o                         
  -4   2  32        226.72        178.43       114.65 o                         
  -2   2  32       1698.27       1538.66       103.40 o                         
   0   2  32        699.70        708.30        80.70 o                         
   2   2  32       1413.85       1437.27       115.96 o                         
   4   2  32        231.13        368.71       133.93 o                         
  -5   3  32        261.72        110.49       212.19 o                         
  -3   3  32       2035.17       1854.88       110.33 o                         
  -1   3  32       2787.33       2606.91       130.09 o                         
   1   3  32       3044.72       2765.91       159.33 o                         
   3   3  32       1477.09       1463.24       183.10 o                         
  -2   4  32        759.66        698.17        83.42 o                         
   0   4  32        166.11        259.33        75.12 o                         
   2   4  32       2316.86       2200.15       238.77 o                         
  -5   1  33       1150.77       1021.05       158.00 o                         
  -3   1  33        136.10        253.35        94.82 o                         
  -1   1  33        602.42        705.08        83.64 o                         
   1   1  33       1415.24       1480.15       101.13 o                         
   3   1  33        408.29        530.58        86.91 o                         
  -4   2  33       3211.32       3064.40       144.17 o                         
  -2   2  33       1068.94        996.91        90.92 o                         
   0   2  33       1641.75       1598.38       118.56 o                         
   2   2  33        382.19        467.88        83.09 o                         
   4   2  33       2021.74       2330.57       154.89 o                         
  -3   3  33        383.53        245.44       112.83 o                         
  -1   3  33        272.65        246.54        89.62 o                         
   1   3  33       1749.53       1807.70       167.26 o                         
   3   3  33       1369.39       1349.82       279.27 o                         
   0   4  33        235.94        362.24        77.28 o                         
  -4   0  34       1483.78       1042.71       172.72 o                         
  -2   0  34        643.15        835.08       151.96 o                         
   0   0  34       6879.57       6493.53       438.76 o                         
   2   0  34        778.51        720.54       151.27 o                         
  -3   1  34        611.79        499.82       102.26 o                         
  -1   1  34       2848.29       2663.42       187.09 o                         
   1   1  34       2132.90       2111.77       137.87 o                         
   3   1  34         40.43          3.51        82.27 o                         
  -2   2  34       1911.84       1948.71       135.46 o                         
   0   2  34        979.27       1076.40        95.04 o                         
   2   2  34       1038.13       1013.54       114.45 o                         
  -1   3  34        674.00        617.12       105.02 o                         
  -1   1  35       1536.85       1503.54       262.84 o                         
   1   1  35       1003.48       1015.10       128.59 o                         
                                                                                
