# Supplementary material for: Stabilization of an elusive tautomer by metal coordination
Source: Acta Crystallogr C Struct Chem. 2021 Jun 22;77(Pt 7):395–401. doi: 10.1107/S2053229621006203 (PMC8254526; doi:10.1107/S2053229621006203)
Supplement: Supplementary file 3 [file c-77-00395-2sup3.hkl]

data_2                                                                          
_shelx_title ' Compound X'                                                      
_shelx_refln_list_code          4                                               
_shelx_F_calc_maximum      163.54                                               
_exptl_crystal_F_000       636.00                                               
_reflns_d_resolution_high  0.7700                                               
                                                                                
loop_                                                                           
 _space_group_symop_operation_xyz                                               
 'x, y, z'                                                                      
 '-x, -y, -z'                                                                   
                                                                                
_cell_length_a     8.3960                                                       
_cell_length_b    12.3050                                                       
_cell_length_c    12.7240                                                       
_cell_angle_alpha 112.532                                                       
_cell_angle_beta  107.784                                                       
_cell_angle_gamma  92.163                                                       
                                                                                
_shelx_F_squared_multiplier     1.000                                           
                                                                                
loop_                                                                           
 _refln_index_h                                                                 
 _refln_index_k                                                                 
 _refln_index_l                                                                 
 _refln_F_squared_calc                                                          
 _refln_F_squared_meas                                                          
 _refln_F_squared_sigma                                                         
 _refln_observed_status                                                         
   2   0   0       4693.42       4775.01       124.74 o                         
   3   0   0        549.32        494.75        17.55 o                         
   4   0   0       7588.20       7458.50       166.29 o                         
   5   0   0       1395.11       1273.70        33.56 o                         
   6   0   0         80.93         41.45        15.37 o                         
   7   0   0        177.37        123.72        26.44 o                         
   8   0   0        486.16        478.03        21.32 o                         
   9   0   0        166.40        176.66        18.25 o                         
 -10   1   0         87.93        100.59        39.55 o                         
  -9   1   0         73.02         79.85        15.84 o                         
  -8   1   0        374.56        386.19        20.08 o                         
  -7   1   0         84.74         57.70        18.67 o                         
  -6   1   0        503.61        532.89        48.89 o                         
  -5   1   0       3377.12       3475.91        95.55 o                         
  -4   1   0        111.10        116.59         7.98 o                         
  -3   1   0         49.29         56.40         6.59 o                         
  -2   1   0       9115.24       8389.47       216.85 o                         
   1   1   0       5560.65       5699.15       173.90 o                         
   2   1   0       3384.33       3478.93        80.24 o                         
   3   1   0      14143.80      13529.26       305.72 o                         
   4   1   0       2163.03       2033.00        51.84 o                         
   5   1   0       1780.96       1792.47        50.11 o                         
   6   1   0         15.70        -15.39        15.39 o                         
   7   1   0       3286.70       3396.15        79.49 o                         
   8   1   0        464.14        444.95        21.89 o                         
   9   1   0         47.85         18.43        21.19 o                         
 -10   2   0        168.04        114.87        34.74 o                         
  -9   2   0         87.31        100.20        26.88 o                         
  -8   2   0         10.11        -15.19        15.19 o                         
  -7   2   0         67.68         27.77        21.53 o                         
  -6   2   0         12.62         -4.30        17.00 o                         
  -5   2   0        392.76        377.20        14.58 o                         
  -4   2   0        645.70        662.38        18.59 o                         
  -3   2   0        178.08        211.57        11.21 o                         
  -2   2   0        973.95       1148.28        66.25 o                         
  -1   2   0       4689.49       4850.49       128.72 o                         
   0   2   0       2081.26       2829.24        76.47 o                         
   1   2   0       1059.84       1255.04        46.96 o                         
   2   2   0      10371.70       9885.42       193.90 o                         
   3   2   0        128.28        114.79        13.66 o                         
   4   2   0       2971.09       2940.72        66.99 o                         
   5   2   0        382.10        368.33        18.63 o                         
   6   2   0       2131.39       2073.13        51.38 o                         
   7   2   0         94.77         35.87        16.82 o                         
   8   2   0        719.82        759.76        59.00 o                         
   9   2   0          0.47         16.82        17.54 o                         
 -10   3   0         29.12          5.18        41.40 o                         
  -9   3   0        767.30        710.04        33.08 o                         
  -8   3   0        339.42        411.02        40.91 o                         
  -7   3   0         21.32         12.16        25.27 o                         
  -6   3   0        501.36        504.23        24.49 o                         
  -5   3   0       2665.13       2871.78        81.68 o                         
  -4   3   0       2848.24       2748.19       110.52 o                         
  -3   3   0        733.48        724.84        24.16 o                         
  -2   3   0         57.00        115.76        11.28 o                         
  -1   3   0        631.28        680.45        21.97 o                         
   0   3   0       1880.34       2419.88        65.41 o                         
   1   3   0       1712.91       1920.82        52.62 o                         
   2   3   0       2163.92       2005.44        35.61 o                         
   3   3   0       2663.06       2642.74        46.50 o                         
   4   3   0         51.83         45.74         7.40 o                         
   5   3   0        388.75        366.83        23.08 o                         
   6   3   0        696.09        703.98        28.05 o                         
   7   3   0       1630.39       1626.77        43.81 o                         
   8   3   0         10.84         30.03        31.55 o                         
   9   3   0        146.91        110.90        17.00 o                         
 -10   4   0        452.85        437.38        24.69 o                         
  -9   4   0        433.63        379.50        37.16 o                         
  -8   4   0        105.56         82.66        14.33 o                         
  -7   4   0          2.82         19.66        16.81 o                         
  -6   4   0       3266.98       3379.07        94.27 o                         
  -5   4   0       5815.55       5967.95       166.50 o                         
  -4   4   0       1332.63       1408.15        43.95 o                         
  -3   4   0         18.65         26.76        10.97 o                         
  -2   4   0       4649.60       4537.45       130.67 o                         
  -1   4   0       9199.93       9469.38       791.28 o                         
   0   4   0       2037.68       2422.68       121.20 o                         
   1   4   0       3221.97       3495.67        66.83 o                         
   2   4   0       1065.44       1037.12        21.15 o                         
   3   4   0        221.52        216.19        10.28 o                         
   4   4   0        416.12        403.59        13.32 o                         
   5   4   0       3439.06       3471.58        61.66 o                         
   6   4   0       1240.84       1239.12        36.07 o                         
   7   4   0         22.59         12.28        21.96 o                         
   8   4   0         57.90         41.83        18.32 o                         
   9   4   0         92.70        178.15        45.30 o                         
 -10   5   0         74.64         40.28        17.70 o                         
  -9   5   0         21.48         10.14        11.09 o                         
  -8   5   0        285.52        304.58        17.26 o                         
  -7   5   0        924.49        948.55        37.55 o                         
  -6   5   0        669.59        714.94        45.08 o                         
  -5   5   0        125.35        126.15        13.12 o                         
  -4   5   0         91.36         75.44        15.26 o                         
  -3   5   0       9587.49       9748.51       257.21 o                         
  -2   5   0       8494.18       8911.51       235.73 o                         
  -1   5   0        244.37        220.02        17.50 o                         
   0   5   0          0.72         -4.60        12.29 o                         
   1   5   0       3193.25       3099.39        60.16 o                         
   2   5   0       5724.37       5662.48       111.01 o                         
   3   5   0        511.96        516.28        14.87 o                         
   4   5   0        296.91        297.77        12.34 o                         
   5   5   0        795.09        793.47        20.21 o                         
   6   5   0        117.52        100.41        15.65 o                         
   7   5   0         76.17         79.84        18.67 o                         
   8   5   0        336.86        311.27        20.75 o                         
 -10   6   0         32.15         -6.22        18.35 o                         
  -9   6   0         75.06         51.04        14.90 o                         
  -8   6   0        431.59        448.18        20.21 o                         
  -6   6   0        211.30        252.15        15.45 o                         
  -5   6   0        870.72       1339.88        67.24 o                         
  -4   6   0       2930.16       2932.55        83.10 o                         
  -3   6   0       1565.91       1625.61        76.81 o                         
  -2   6   0       1040.79        884.91        31.43 o                         
  -1   6   0        591.91        710.88        47.42 o                         
   0   6   0       3358.62       3306.70        64.82 o                         
   1   6   0       1722.74       1605.87        34.59 o                         
   2   6   0        313.44        296.69        14.48 o                         
   3   6   0         64.37         75.70        10.59 o                         
   4   6   0        575.89        598.67        18.10 o                         
   5   6   0        177.03        174.41        12.52 o                         
   6   6   0          1.31         -3.75        10.15 o                         
   7   6   0          0.98        -10.39        32.83 o                         
   8   6   0         83.43         86.01        21.46 o                         
  -9   7   0         43.91         21.98        17.91 o                         
  -8   7   0         10.31          4.45        13.99 o                         
  -7   7   0         10.87         25.49        15.27 o                         
  -6   7   0         12.18        110.74        15.23 o                         
  -5   7   0        136.78        196.21        17.74 o                         
  -4   7   0       1557.07       1558.57        51.18 o                         
  -3   7   0       3490.63       3490.83        98.33 o                         
  -2   7   0         65.57         68.23        19.94 o                         
  -1   7   0       3698.62       3747.30       104.53 o                         
   0   7   0        156.26        155.31        16.16 o                         
   1   7   0       2383.49       2430.46        50.12 o                         
   2   7   0        989.58       1034.43        26.85 o                         
   3   7   0       1173.47       1285.07        32.88 o                         
   4   7   0         97.78         71.71        13.72 o                         
   5   7   0       1240.29       1276.01        28.77 o                         
   6   7   0         33.43         58.10        12.56 o                         
   7   7   0          2.49         13.56        16.27 o                         
   8   7   0          2.06        -34.36        34.36 o                         
  -9   8   0          0.15         16.33        20.99 o                         
  -8   8   0        181.53        200.22        18.19 o                         
  -7   8   0        812.93        859.48        29.13 o                         
  -6   8   0          5.51         11.60        16.81 o                         
  -5   8   0       1226.59       1513.81        42.46 o                         
  -4   8   0        548.72        642.11        31.76 o                         
  -3   8   0        125.73        152.53        18.84 o                         
  -2   8   0         32.41         23.03        19.46 o                         
  -1   8   0       2879.19       2774.43        74.17 o                         
   0   8   0       2069.40       1994.93        44.02 o                         
   1   8   0        134.90        157.92        14.44 o                         
   2   8   0        157.65        173.87        14.44 o                         
   3   8   0        146.21        143.55        16.26 o                         
   4   8   0       2887.10       3068.56        63.92 o                         
   5   8   0         74.37         63.33        15.24 o                         
   6   8   0         30.41         -3.90        22.56 o                         
   7   8   0         29.94         25.63        21.62 o                         
  -9   9   0        224.66        243.87        18.90 o                         
  -8   9   0        422.37        454.88        22.71 o                         
  -7   9   0        124.21        170.60        18.47 o                         
  -6   9   0         77.66         59.08        16.88 o                         
  -5   9   0        208.51        254.85        22.84 o                         
  -4   9   0        486.88        529.21        48.96 o                         
  -3   9   0        343.95        339.74        23.96 o                         
  -2   9   0        621.21        573.49        31.50 o                         
  -1   9   0        570.32        527.25        27.15 o                         
   0   9   0        582.62        612.57        22.67 o                         
   1   9   0          4.23         -5.20        15.60 o                         
   2   9   0       2117.23       2137.81        57.80 o                         
   3   9   0       1326.79       1328.48        34.18 o                         
   4   9   0         83.28        101.22        20.92 o                         
   5   9   0          8.63         -8.85        12.40 o                         
   6   9   0         54.95         88.64        14.70 o                         
  -8  10   0         16.46         90.72        31.46 o                         
  -7  10   0          2.33         -5.36        15.73 o                         
  -6  10   0        462.81        587.13        34.48 o                         
  -5  10   0        547.23        684.61        33.01 o                         
  -4  10   0         28.00        103.70        35.48 o                         
  -3  10   0        133.22         57.97        26.09 o                         
  -2  10   0         10.94          6.04        19.19 o                         
  -1  10   0        700.10        683.98        27.01 o                         
   0  10   0        124.17        139.57        16.25 o                         
   1  10   0        100.34         68.67        16.96 o                         
   2  10   0        596.43        547.47        22.61 o                         
   3  10   0         46.08          9.85        14.49 o                         
   4  10   0          4.14         -2.25        15.56 o                         
   5  10   0        136.28        124.30        14.81 o                         
   6  10   0        243.03        224.82        23.97 o                         
  -8  11   0         15.65         22.20        15.46 o                         
  -7  11   0        401.86        437.61        24.07 o                         
  -6  11   0         79.14        208.27        18.08 o                         
  -5  11   0        494.92        704.54        38.08 o                         
  -4  11   0        295.42        270.36        28.14 o                         
  -3  11   0        155.43        209.44        25.76 o                         
  -2  11   0       1146.33       1131.29        63.81 o                         
  -1  11   0        423.92        374.65        25.19 o                         
   0  11   0          6.32         -0.16        23.16 o                         
   1  11   0         47.09         47.03        21.28 o                         
   2  11   0         34.44         14.78        15.43 o                         
   3  11   0         87.90         89.30        17.72 o                         
   4  11   0         74.34         25.84        24.21 o                         
   5  11   0          0.30         -8.96        15.19 o                         
  -7  12   0         77.22        112.53        18.99 o                         
  -6  12   0        565.09        631.51        27.79 o                         
  -5  12   0         42.58         45.76        22.17 o                         
  -4  12   0         46.86         14.94        21.39 o                         
  -3  12   0          0.02         12.65        19.65 o                         
  -2  12   0        681.80        654.56        34.82 o                         
  -1  12   0        718.85        684.65        35.56 o                         
   0  12   0         15.19         41.24        35.16 o                         
   1  12   0          0.91         -4.39        15.88 o                         
   2  12   0        139.38        135.77        21.01 o                         
   3  12   0        496.17        473.01        21.66 o                         
   4  12   0          1.45        -10.90        34.38 o                         
  -6  13   0         98.68         73.13        20.68 o                         
  -5  13   0         14.15         50.33        35.58 o                         
  -4  13   0          7.45          1.54        34.64 o                         
  -3  13   0       1045.52       1057.26        44.59 o                         
  -2  13   0        318.28        231.41        23.09 o                         
  -1  13   0          0.35          2.62        17.75 o                         
   0  13   0          2.45         12.28        20.24 o                         
   1  13   0        398.47        417.49        28.69 o                         
   2  13   0        388.80        377.16        24.24 o                         
   3  13   0         19.60         11.95        17.76 o                         
  -4  14   0        246.79        261.16        42.50 o                         
  -3  14   0         39.56        -19.98        24.67 o                         
  -2  14   0         44.51         66.90        31.51 o                         
  -1  14   0        134.47        146.64        37.40 o                         
   0  14   0        207.72        122.19        37.19 o                         
   1  14   0         98.02         88.41        33.64 o                         
   1 -15   1         16.61         41.52        39.12 o                         
   2 -15   1         18.44         -5.12        23.73 o                         
  -2 -14   1         96.80         91.42        20.83 o                         
  -1 -14   1        255.35        186.38        21.09 o                         
   0 -14   1          8.98         29.55        25.68 o                         
   1 -14   1        159.01        190.39        32.10 o                         
   2 -14   1         55.32         43.30        23.81 o                         
   3 -14   1         54.60         42.35        50.33 o                         
   4 -14   1          3.34        -26.23        36.96 o                         
   5 -14   1         16.33         45.86        36.44 o                         
  -3 -13   1          5.11         15.07        23.98 o                         
  -2 -13   1          1.39         13.33        15.93 o                         
  -1 -13   1        159.23        141.22        19.33 o                         
   0 -13   1        562.46        569.64        25.91 o                         
   1 -13   1         15.48        -22.33        22.33 o                         
   2 -13   1        260.94        237.36        20.76 o                         
   3 -13   1        185.46        155.26        29.71 o                         
   4 -13   1        213.48         85.84        36.84 o                         
   5 -13   1         12.41         30.65        27.97 o                         
   6 -13   1         46.90         77.02        22.82 o                         
  -4 -12   1          9.39        -22.57        22.57 o                         
  -3 -12   1         86.20        101.65        17.73 o                         
  -2 -12   1        569.85        571.87        27.05 o                         
  -1 -12   1        926.18        920.65        32.34 o                         
   0 -12   1        316.42        278.41        21.06 o                         
   1 -12   1        184.64        159.02        21.50 o                         
   2 -12   1        519.89        464.30        27.78 o                         
   3 -12   1       1000.51       1073.62        46.01 o                         
   4 -12   1          1.53         13.99        22.39 o                         
   5 -12   1         15.30         43.43        38.29 o                         
   6 -12   1        401.97        414.55        22.67 o                         
   7 -12   1        104.08         79.40        18.13 o                         
  -5 -11   1        101.16         98.13        13.99 o                         
  -4 -11   1        226.01        212.20        16.55 o                         
  -3 -11   1        132.57        152.80        17.48 o                         
  -2 -11   1        318.23        288.79        18.82 o                         
  -1 -11   1          1.06        -17.26        17.26 o                         
   0 -11   1        259.60        235.65        21.21 o                         
   1 -11   1       2018.27       2005.18        54.76 o                         
   2 -11   1        238.71        237.04        32.03 o                         
   3 -11   1          6.20         10.04        26.01 o                         
   4 -11   1          5.09         47.31        26.95 o                         
   5 -11   1       1395.02       1447.98        42.16 o                         
   6 -11   1        613.96        825.63        30.07 o                         
   7 -11   1          1.66         -8.21        15.27 o                         
   8 -11   1         24.68         43.83        15.72 o                         
  -6 -10   1         46.39         44.03        13.13 o                         
  -5 -10   1          8.62        -18.99        28.34 o                         
  -4 -10   1         41.85         27.03        13.65 o                         
  -3 -10   1        414.55        399.66        18.57 o                         
  -2 -10   1          8.42          1.44        13.78 o                         
  -1 -10   1        486.78        531.09        24.32 o                         
   0 -10   1         53.41         56.41        24.36 o                         
   1 -10   1        241.81        250.65        18.07 o                         
   2 -10   1         37.37          5.61        34.34 o                         
   3 -10   1        305.67        284.69        26.75 o                         
   4 -10   1        833.42        900.29        37.60 o                         
   5 -10   1        538.64       1064.52        80.81 o                         
   6 -10   1        190.29        219.48        19.37 o                         
   7 -10   1          4.43         15.88        22.82 o                         
   8 -10   1        393.35        359.52        21.92 o                         
  -7  -9   1          6.17         13.12        17.81 o                         
  -6  -9   1        350.73        372.39        16.68 o                         
  -5  -9   1          6.93          3.81        12.78 o                         
  -4  -9   1        556.61        563.82        26.11 o                         
  -3  -9   1         20.94         -2.82        14.29 o                         
  -2  -9   1        593.08        595.45        20.83 o                         
  -1  -9   1         24.19          2.55        23.25 o                         
   0  -9   1         89.43         96.05        21.11 o                         
   1  -9   1         23.12          2.68        17.52 o                         
   2  -9   1          1.11        -14.71        21.93 o                         
   3  -9   1         53.84         31.18        22.45 o                         
   4  -9   1          2.77        -16.85        16.85 o                         
   5  -9   1        480.96        541.66        22.59 o                         
   6  -9   1         14.26         59.65        15.36 o                         
   7  -9   1        269.00        388.48        38.91 o                         
   8  -9   1          9.82          4.86        40.69 o                         
   9  -9   1        180.78        186.05        17.61 o                         
  -7  -8   1        242.17        211.58        12.11 o                         
  -6  -8   1          6.68        -13.04        13.04 o                         
  -5  -8   1        129.10         62.12        16.74 o                         
  -4  -8   1       1423.75       1386.94        30.51 o                         
  -3  -8   1       1966.51       1991.50        43.28 o                         
  -2  -8   1        414.87        391.81        17.60 o                         
  -1  -8   1       1210.24       1424.40        64.40 o                         
   0  -8   1        471.43        423.53        25.61 o                         
   1  -8   1       3494.00       3467.43        99.02 o                         
   2  -8   1        897.89        894.16        33.89 o                         
   3  -8   1         21.55         26.56        21.44 o                         
   4  -8   1       1365.88       1334.13        45.28 o                         
   5  -8   1       1271.72       1572.67        41.14 o                         
   6  -8   1         83.14         38.51        19.89 o                         
   7  -8   1        194.30        222.76        18.72 o                         
   8  -8   1        171.34        166.62        16.72 o                         
   9  -8   1         32.55          9.81        17.63 o                         
  -8  -7   1        175.25        166.51        23.68 o                         
  -7  -7   1          3.47         -5.26        16.23 o                         
  -6  -7   1         19.74         16.33        10.36 o                         
  -5  -7   1       2776.40       2841.85        53.30 o                         
  -4  -7   1       2834.35       2866.68        53.08 o                         
  -3  -7   1         59.54         56.31        15.71 o                         
  -2  -7   1        643.38        721.20        21.17 o                         
  -1  -7   1       3801.66       4020.14        78.26 o                         
   0  -7   1      17041.20      19485.05       641.33 o                         
   1  -7   1         99.71         96.75        14.13 o                         
   2  -7   1        421.91        438.09        24.38 o                         
   3  -7   1       1455.28       1405.89        45.75 o                         
   4  -7   1       3481.09       3474.12        79.39 o                         
   5  -7   1        228.85        231.81        25.59 o                         
   6  -7   1        300.96        311.69        25.46 o                         
   7  -7   1        176.92        215.60        25.03 o                         
   8  -7   1        170.04        155.08        22.78 o                         
   9  -7   1         21.86          1.62        19.11 o                         
  -8  -6   1         33.70         19.12        28.89 o                         
  -7  -6   1        231.60        239.33        33.61 o                         
  -6  -6   1        822.81        850.23        21.03 o                         
  -5  -6   1        160.64        159.93        12.97 o                         
  -4  -6   1        148.93        123.22        11.46 o                         
  -3  -6   1        407.93        394.22        13.08 o                         
  -2  -6   1       5308.77       5359.11        91.43 o                         
  -1  -6   1       5186.85       5870.14       152.95 o                         
   0  -6   1         54.88         80.27         9.56 o                         
   1  -6   1        750.22        789.26        85.11 o                         
   2  -6   1       1027.66        907.76        31.26 o                         
   3  -6   1       9049.04       5505.44       211.02 o                         
   4  -6   1         81.13         64.71        11.03 o                         
   5  -6   1       2433.94       2640.85        87.23 o                         
   6  -6   1        153.62        157.07        19.03 o                         
   7  -6   1       4087.07       4133.61       114.66 o                         
   8  -6   1         18.53         10.47        13.38 o                         
   9  -6   1         10.58         -3.45        22.03 o                         
  -9  -5   1         41.89         33.57        29.94 o                         
  -8  -5   1          2.30        -16.75        28.90 o                         
  -7  -5   1          3.72         -3.89        17.96 o                         
  -6  -5   1        102.25        103.14        10.59 o                         
  -5  -5   1        101.94        111.26        10.40 o                         
  -4  -5   1         14.15         15.94         9.56 o                         
  -3  -5   1       2025.10       2195.37        36.33 o                         
  -2  -5   1        266.12        308.62         9.82 o                         
  -1  -5   1       1202.78       1284.41        25.14 o                         
   0  -5   1       1879.41       2088.28        69.24 o                         
   1  -5   1       5417.16       5911.91       204.91 o                         
   3  -5   1       1302.98       1349.64        40.40 o                         
   4  -5   1       1630.21       1736.57        50.98 o                         
   5  -5   1       1746.75       1860.49        54.98 o                         
   6  -5   1        728.81        752.90        29.00 o                         
   7  -5   1         90.46         59.86        16.93 o                         
   8  -5   1        770.87        726.21        41.42 o                         
   9  -5   1         57.31         82.47        34.15 o                         
  10  -5   1         57.48         68.10        19.73 o                         
  -9  -4   1        359.98        351.37        44.72 o                         
  -8  -4   1        115.03        102.09        16.33 o                         
  -7  -4   1          8.87         -0.80        21.27 o                         
  -6  -4   1         25.95         21.16        20.72 o                         
  -5  -4   1        411.98        397.70        12.84 o                         
  -4  -4   1        682.37        674.02        14.06 o                         
  -3  -4   1         46.26         36.80         7.29 o                         
  -2  -4   1       3011.90       2912.84        45.67 o                         
  -1  -4   1        156.63        169.83         8.57 o                         
   0  -4   1        138.95        190.37         9.82 o                         
   1  -4   1       2745.80       2941.60       120.12 o                         
   2  -4   1       7259.58       6956.79       186.64 o                         
   3  -4   1       2779.44       2864.58        78.09 o                         
   4  -4   1       4951.06       5198.24       138.71 o                         
   5  -4   1         55.01         66.78        22.30 o                         
   6  -4   1       1424.12       1406.88        43.34 o                         
   7  -4   1       1208.86       1145.83        37.54 o                         
   8  -4   1         27.22          7.34        28.37 o                         
   9  -4   1        167.98        197.86        37.43 o                         
  10  -4   1        126.06        114.87        37.03 o                         
  -9  -3   1         99.90        111.55        12.91 o                         
  -8  -3   1        101.83         71.87        13.31 o                         
  -7  -3   1        426.20        376.91        18.79 o                         
  -6  -3   1       2688.20       2739.80        64.88 o                         
  -5  -3   1       2175.70       2199.86        83.28 o                         
  -4  -3   1          6.72         -8.81         8.81 o                         
  -3  -3   1          1.91          1.91         5.59 o                         
  -2  -3   1       1303.96       1351.69        22.87 o                         
  -1  -3   1        607.41        632.73        22.40 o                         
   0  -3   1      11378.59      13934.61       256.92 o                         
   1  -3   1       8610.02       8454.60       400.29 o                         
   2  -3   1       1478.26       1607.98        37.02 o                         
   3  -3   1        365.63        409.37        15.28 o                         
   4  -3   1       1505.59       1463.00        35.25 o                         
   5  -3   1       6254.37       6150.90       133.37 o                         
   6  -3   1       1125.84       1102.95        29.96 o                         
   7  -3   1        265.83        213.23        23.36 o                         
   8  -3   1        131.31        128.36        35.34 o                         
   9  -3   1        298.29        312.24        32.86 o                         
  10  -3   1        448.16        394.45        37.05 o                         
 -10  -2   1          6.70        -37.87        37.87 o                         
  -9  -2   1         30.24         25.65        11.17 o                         
  -8  -2   1       1055.02       1026.66        45.11 o                         
  -7  -2   1       1258.98       1290.71        35.38 o                         
  -6  -2   1        112.19        111.25        12.40 o                         
  -5  -2   1        172.09        166.09        18.21 o                         
  -4  -2   1       1312.95       1208.56        25.77 o                         
  -3  -2   1       5364.60       4868.49        96.18 o                         
  -1  -2   1       4981.89       5135.68        78.17 o                         
   0  -2   1       1115.45       1154.62        60.37 o                         
   1  -2   1       6868.30       6598.02       326.37 o                         
   2  -2   1       3344.79       3435.98        64.27 o                         
   3  -2   1       1129.50       1027.35        25.01 o                         
   4  -2   1       1478.77       1389.95        33.06 o                         
   5  -2   1        690.11        632.95        18.22 o                         
   6  -2   1        107.22        102.50        17.43 o                         
   7  -2   1        389.19        370.60        40.91 o                         
   8  -2   1       1641.78       1558.58        42.72 o                         
   9  -2   1        223.98        226.27        21.02 o                         
 -10  -1   1          7.35         42.43        36.44 o                         
  -9  -1   1        301.43        270.40        29.74 o                         
  -8  -1   1        454.54        411.53        21.85 o                         
  -7  -1   1        126.66        100.97        16.01 o                         
  -6  -1   1        541.01        519.69        20.30 o                         
  -5  -1   1       2583.65       2508.67        57.09 o                         
  -4  -1   1       5484.21       5178.06       103.29 o                         
  -3  -1   1       1823.27       1841.49        35.68 o                         
  -2  -1   1       3781.33       3762.32        62.63 o                         
  -1  -1   1       2379.98       2084.46        68.91 o                         
   1  -1   1         57.89         88.85        12.89 o                         
   2  -1   1         59.25         69.09         3.84 o                         
   3  -1   1        352.69        397.62        12.04 o                         
   4  -1   1       1109.04       1064.46        34.90 o                         
   5  -1   1       1243.90       1275.22        41.26 o                         
   6  -1   1         81.66         55.18        15.33 o                         
   7  -1   1        116.45        106.37        17.58 o                         
   8  -1   1        121.83        136.09        17.82 o                         
   9  -1   1        112.99         78.21        22.04 o                         
  10  -1   1         15.35        -22.46        38.27 o                         
 -10   0   1          0.89          6.69        37.92 o                         
  -9   0   1          4.42         -0.44        11.71 o                         
  -8   0   1        172.98        161.53        15.97 o                         
  -7   0   1        222.27        213.27        16.32 o                         
  -6   0   1       1588.33       1611.92        41.02 o                         
  -5   0   1         98.89         92.32         8.31 o                         
  -4   0   1       3895.52       3456.00       100.33 o                         
  -3   0   1      12559.81      12090.11       317.22 o                         
  -2   0   1        583.99        617.78        19.07 o                         
   1   0   1       2310.60       2513.09        73.00 o                         
   2   0   1       2457.08       2414.31        59.89 o                         
   3   0   1       2391.57       2311.74        52.32 o                         
   4   0   1        287.53        276.63        17.42 o                         
   5   0   1        408.30        384.51        23.84 o                         
   6   0   1        505.15        524.75        35.39 o                         
   7   0   1         70.36         60.52        18.42 o                         
   8   0   1        180.79        128.23        19.12 o                         
   9   0   1          1.73         -8.74        19.01 o                         
 -10   1   1         64.02         51.19        26.91 o                         
  -9   1   1        109.19        117.00        29.83 o                         
  -8   1   1        124.56        112.22        16.00 o                         
  -7   1   1        420.10        400.25        18.31 o                         
  -6   1   1        321.00        265.99        12.34 o                         
  -5   1   1       5126.28       5203.68       140.31 o                         
  -4   1   1       1737.04       1824.67        52.17 o                         
  -3   1   1        254.42        251.85        16.99 o                         
  -2   1   1        398.05        384.79        17.39 o                         
  -1   1   1      11932.90      10499.79       382.27 o                         
   0   1   1       3517.46       1682.73        70.25 o                         
   1   1   1        784.20        830.15        19.14 o                         
   2   1   1       1870.06       1820.51        40.57 o                         
   3   1   1       6408.61       6450.19       139.40 o                         
   4   1   1       7046.55       6873.60       150.71 o                         
   5   1   1       1664.00       1644.21        42.94 o                         
   6   1   1        229.74        188.64        18.95 o                         
   7   1   1        233.77        242.50        20.39 o                         
   8   1   1        529.96        531.89        25.75 o                         
   9   1   1         70.80         96.33        19.84 o                         
 -10   2   1        160.10        129.23        19.96 o                         
  -9   2   1        324.40        219.68        16.05 o                         
  -8   2   1        503.27        476.43        25.63 o                         
  -7   2   1        605.55        594.80        22.39 o                         
  -6   2   1         31.99         34.64        27.72 o                         
  -5   2   1       2018.69       2071.71        86.28 o                         
  -4   2   1         39.65         37.40        19.45 o                         
  -3   2   1       5275.74       5756.25       150.88 o                         
  -2   2   1      14133.45      12863.09       471.66 o                         
  -1   2   1       2085.06       2213.54        61.48 o                         
   0   2   1        271.31        305.03        23.97 o                         
   1   2   1         88.14        125.66        10.59 o                         
   2   2   1      12133.02      11610.53       309.97 o                         
   3   2   1       9419.28       9201.22       162.59 o                         
   4   2   1         36.95         33.37        16.04 o                         
   5   2   1        258.12        237.65        19.20 o                         
   6   2   1       2096.03       2027.37        51.10 o                         
   7   2   1       1548.45       1595.14        44.32 o                         
   8   2   1         90.74        111.83        21.68 o                         
   9   2   1          0.52        -17.31        17.31 o                         
 -10   3   1        611.31        544.73        24.01 o                         
  -9   3   1         28.71        -15.11        15.11 o                         
  -8   3   1          3.38         -7.88        10.64 o                         
  -7   3   1         99.11         90.90        16.49 o                         
  -6   3   1       1740.13       1841.29        55.16 o                         
  -5   3   1        772.00        802.64        38.99 o                         
  -4   3   1        190.17        202.70        14.22 o                         
  -3   3   1        986.03       1040.73        43.41 o                         
  -1   3   1         22.41         47.39         9.85 o                         
   0   3   1       6140.24       6170.17       162.17 o                         
   1   3   1       5842.23       5701.64       107.03 o                         
   2   3   1       2198.97       2286.08        40.88 o                         
   3   3   1        129.81         92.25        12.33 o                         
   4   3   1         70.60         79.10        10.55 o                         
   5   3   1       3032.72       3089.46        72.87 o                         
   6   3   1        866.51        823.38        29.56 o                         
   7   3   1         98.57        133.03        29.02 o                         
   8   3   1         99.06         69.27        15.49 o                         
   9   3   1        290.27        325.49        48.55 o                         
 -10   4   1          0.69        -15.97        15.97 o                         
  -9   4   1       1130.89       1084.52        30.56 o                         
  -8   4   1         60.86         66.61        12.95 o                         
  -7   4   1       3402.32       3570.85        81.52 o                         
  -5   4   1       1014.54       1209.54        88.43 o                         
  -4   4   1         23.39          9.73        12.33 o                         
  -3   4   1        700.10        641.04        33.29 o                         
  -2   4   1       1805.07       2107.28        91.84 o                         
  -1   4   1         18.36         54.54        18.07 o                         
   0   4   1          9.72         -3.00        17.18 o                         
   1   4   1         18.82         11.35         9.47 o                         
   2   4   1        629.82        718.41        17.12 o                         
   3   4   1         50.29         21.33         9.19 o                         
   4   4   1        964.78        992.70        22.51 o                         
   5   4   1          6.31        -10.72        34.41 o                         
   6   4   1        345.79        338.66        23.05 o                         
   7   4   1         72.47         81.71        20.27 o                         
   8   4   1         40.60         49.30        20.18 o                         
 -10   5   1        112.84        136.99        18.28 o                         
  -9   5   1         98.66         83.20        12.95 o                         
  -8   5   1         72.75         70.71        13.39 o                         
  -7   5   1        876.22       1044.11        29.94 o                         
  -6   5   1       4144.63       4398.50        99.10 o                         
  -5   5   1        262.87        263.29        16.92 o                         
  -4   5   1        977.51        982.42        33.21 o                         
  -3   5   1         58.57         52.01        80.17 o                         
  -2   5   1      13111.02      13725.44       366.12 o                         
  -1   5   1       1200.24       1174.09        30.21 o                         
   0   5   1        130.12        129.04        11.96 o                         
   1   5   1         73.71         57.52         9.62 o                         
   2   5   1       2707.16       2790.40        55.89 o                         
   3   5   1       1631.04       1757.52        34.60 o                         
   4   5   1         47.62          0.68        15.61 o                         
   5   5   1        375.87        384.57        14.48 o                         
   6   5   1        149.62        120.18        21.00 o                         
   7   5   1         32.26         49.21        17.77 o                         
   8   5   1          3.34        -19.58        49.66 o                         
 -10   6   1          9.65          6.77        17.60 o                         
  -9   6   1         67.42         49.22        18.95 o                         
  -8   6   1        145.53        194.36        16.97 o                         
  -7   6   1       3546.09       3593.49        82.85 o                         
  -6   6   1         56.85        119.85        15.94 o                         
  -5   6   1        350.91        489.99        20.34 o                         
  -4   6   1       3392.47       3478.84        98.15 o                         
  -3   6   1       9402.95       9107.28       242.41 o                         
  -2   6   1         16.38        -10.14        19.97 o                         
  -1   6   1       1622.63       1579.12        39.49 o                         
   0   6   1       2478.80       2435.12        57.62 o                         
   1   6   1       3924.99       3850.92        77.69 o                         
   2   6   1       2975.17       3041.60        61.33 o                         
   3   6   1        104.03        105.95        14.03 o                         
   4   6   1        553.34        564.23        17.40 o                         
   5   6   1        406.86        379.99        14.67 o                         
   6   6   1        336.97        376.69        23.67 o                         
   7   6   1         55.88         68.45        26.52 o                         
   8   6   1        183.39        183.65        24.41 o                         
  -9   7   1        205.37        186.59        16.50 o                         
  -8   7   1        479.66        438.83        20.96 o                         
  -7   7   1        213.98        216.20        21.01 o                         
  -6   7   1         40.55         68.40        18.85 o                         
  -5   7   1       1781.59       1877.20        59.44 o                         
  -4   7   1       2042.80       2073.86        63.98 o                         
  -3   7   1        224.79        267.65        45.75 o                         
  -2   7   1         18.67         13.18        15.26 o                         
  -1   7   1       1326.86       1258.79        34.19 o                         
   0   7   1       8193.51       8258.10       180.67 o                         
   1   7   1        301.85        261.16        15.24 o                         
   2   7   1        628.16        657.11        22.17 o                         
   3   7   1        519.82        519.98        30.28 o                         
   4   7   1       1228.56       1282.10        32.92 o                         
   5   7   1        470.97        491.34        18.10 o                         
   6   7   1         52.38         -6.37        21.18 o                         
   7   7   1         12.36         24.58        30.84 o                         
  -9   8   1         77.54         95.20        28.50 o                         
  -8   8   1          3.02         17.02        17.53 o                         
  -7   8   1          8.18        200.79        19.45 o                         
  -6   8   1        330.09        294.91        19.49 o                         
  -5   8   1        129.43        252.25        41.29 o                         
  -4   8   1        207.67        198.98        23.33 o                         
  -3   8   1        113.51         72.79        21.95 o                         
  -2   8   1       2960.61       3231.61       163.68 o                         
  -1   8   1        576.17        496.01        22.29 o                         
   0   8   1        152.46        104.16        17.12 o                         
   1   8   1        708.68        694.30        22.17 o                         
   2   8   1        773.56        791.06        25.34 o                         
   3   8   1        835.12        846.90        30.44 o                         
   4   8   1          0.32         -3.24        14.71 o                         
   5   8   1        239.73        209.67        22.24 o                         
   6   8   1         18.89         27.16        24.46 o                         
   7   8   1         94.19         75.15        30.48 o                         
  -9   9   1          3.17        -14.93        15.69 o                         
  -8   9   1        175.21        219.21        19.13 o                         
  -7   9   1        111.48        161.12        17.10 o                         
  -6   9   1         13.05         42.41        16.97 o                         
  -5   9   1        195.24        184.68        32.32 o                         
  -4   9   1         83.88         62.48        25.13 o                         
  -3   9   1        271.70        246.30        30.65 o                         
  -2   9   1         89.97         64.92        24.64 o                         
  -1   9   1       1039.96       1004.97        32.19 o                         
   0   9   1        873.24        838.44        25.95 o                         
   1   9   1        464.31        484.16        21.75 o                         
   2   9   1         70.99         36.71        22.08 o                         
   3   9   1        909.71        889.23        27.34 o                         
   4   9   1        623.32        656.48        23.88 o                         
   5   9   1         28.47          5.47        22.59 o                         
   6   9   1         75.02         58.58        28.24 o                         
  -8  10   1        184.87        165.15        18.49 o                         
  -7  10   1         24.54         41.00        22.06 o                         
  -6  10   1        123.84        183.43        19.12 o                         
  -5  10   1        800.88        830.40        39.79 o                         
  -4  10   1        148.69        145.01        21.69 o                         
  -3  10   1        317.01        285.05        24.46 o                         
  -2  10   1        167.71        114.85        31.10 o                         
  -1  10   1       1127.43        954.90        43.49 o                         
   0  10   1          6.54         16.76        22.82 o                         
   1  10   1        519.39        502.42        20.28 o                         
   2  10   1        669.84        694.56        24.05 o                         
   3  10   1        117.21         99.98        15.88 o                         
   4  10   1          9.41         10.03        13.90 o                         
   5  10   1         32.27         42.79        18.57 o                         
  -8  11   1         18.81         13.49        16.87 o                         
  -7  11   1         68.67         84.81        19.64 o                         
  -6  11   1        344.63        347.39        30.75 o                         
  -5  11   1        610.51        610.30        94.07 o                         
  -4  11   1         37.31         62.90        26.24 o                         
  -3  11   1        340.30        347.53        30.94 o                         
  -2  11   1        622.82        590.59        32.93 o                         
  -1  11   1        165.94        185.61        18.08 o                         
   0  11   1        247.35        237.63        20.25 o                         
   1  11   1        175.16        206.19        27.73 o                         
   2  11   1        249.24        244.97        19.96 o                         
   3  11   1         35.39          5.41        15.47 o                         
   4  11   1        223.99        219.76        27.46 o                         
  -7  12   1        122.78        108.42        22.49 o                         
  -6  12   1         32.80         96.36        27.61 o                         
  -5  12   1         76.26         98.43        28.99 o                         
  -4  12   1         27.22         32.39        27.12 o                         
  -3  12   1        974.94        985.08        70.49 o                         
  -2  12   1         15.72          7.05        21.66 o                         
  -1  12   1         15.14         15.64        30.58 o                         
   0  12   1          2.53         11.85        15.64 o                         
   1  12   1        141.89        109.22        20.75 o                         
   2  12   1         79.57         47.62        21.59 o                         
   3  12   1         28.81         11.21        18.68 o                         
  -6  13   1        100.74         71.74        34.97 o                         
  -5  13   1         24.63         36.84        37.31 o                         
  -3  13   1          1.61          4.33        26.67 o                         
  -2  13   1        334.03        320.66        23.20 o                         
  -1  13   1          5.03          5.37        18.01 o                         
   0  13   1        154.90        175.60        20.83 o                         
   1  13   1          0.12         -9.36        21.16 o                         
   2  13   1        157.26        156.78        20.88 o                         
  -3  14   1        296.01        192.57        25.75 o                         
  -2  14   1         16.84         13.48        26.69 o                         
  -1  14   1         11.51         20.67        51.80 o                         
   0  14   1        118.79        157.18        36.05 o                         
   0 -15   2         56.86         66.44        25.81 o                         
   1 -15   2        162.21        154.11        21.08 o                         
   2 -15   2          4.40          8.67        18.95 o                         
   3 -15   2         56.63         89.86        37.40 o                         
  -3 -14   2          1.74        -22.99        22.99 o                         
  -2 -14   2          8.34         -7.67        17.23 o                         
  -1 -14   2        714.47        661.99        34.09 o                         
   0 -14   2        111.32        120.93        20.34 o                         
   1 -14   2         48.83         91.54        19.93 o                         
   2 -14   2         50.69         45.46        18.74 o                         
   3 -14   2        127.23        165.37        29.10 o                         
   4 -14   2        260.37        279.25        34.25 o                         
   5 -14   2          8.86        107.13        37.66 o                         
  -4 -13   2          2.93        -12.15        15.84 o                         
  -3 -13   2         21.34         31.68        17.46 o                         
  -2 -13   2        668.65        735.55        29.81 o                         
  -1 -13   2        363.65        370.82        21.95 o                         
   0 -13   2        254.19        254.88        38.73 o                         
   1 -13   2         14.03          4.28        17.77 o                         
   2 -13   2        472.16        458.56        28.65 o                         
   3 -13   2        846.75        896.03        68.12 o                         
   4 -13   2          5.42         66.38        26.95 o                         
   5 -13   2          5.38         15.85        23.24 o                         
   6 -13   2         84.47         71.66        23.01 o                         
  -5 -12   2         33.71          4.84        27.69 o                         
  -4 -12   2          1.42         36.16        15.22 o                         
  -3 -12   2        686.97        711.85        28.69 o                         
  -2 -12   2         76.89         15.75        18.94 o                         
  -1 -12   2        305.89        309.91        23.98 o                         
   0 -12   2        132.21        129.51        17.79 o                         
   1 -12   2        582.43        582.08        24.41 o                         
   2 -12   2         67.79         56.42        21.07 o                         
   3 -12   2        279.79        371.33        66.82 o                         
   4 -12   2         47.41        111.62        28.75 o                         
   5 -12   2        224.17        223.42        18.40 o                         
   6 -12   2        138.13        231.05        21.68 o                         
   7 -12   2          3.62         12.20        33.90 o                         
  -6 -11   2         28.53         -6.65        18.59 o                         
  -5 -11   2          2.55         22.70        18.19 o                         
  -4 -11   2         50.02         37.76        17.53 o                         
  -3 -11   2        176.74        157.47        15.22 o                         
  -2 -11   2        476.90        497.60        23.81 o                         
  -1 -11   2         59.42         60.70        21.85 o                         
   0 -11   2        130.23        140.13        24.41 o                         
   1 -11   2        149.08        130.65        21.26 o                         
   2 -11   2       1468.58       1426.29        41.23 o                         
   3 -11   2         24.63         55.53        55.48 o                         
   4 -11   2        326.85        409.32        52.47 o                         
   6 -11   2        751.21        708.11        27.23 o                         
   7 -11   2        133.41        206.86        18.05 o                         
   8 -11   2         10.27         11.24        15.24 o                         
  -7 -10   2         74.12        144.42        48.13 o                         
  -6 -10   2        556.78        531.93        22.28 o                         
  -5 -10   2         34.73         90.66        37.96 o                         
  -4 -10   2        222.44        229.07        16.41 o                         
  -3 -10   2        156.17        161.81        22.44 o                         
  -2 -10   2        129.93        143.50        23.43 o                         
  -1 -10   2        373.80        368.74        20.99 o                         
   0 -10   2       1871.89       2044.23        59.21 o                         
   1 -10   2       1490.35       1522.35        42.61 o                         
   2 -10   2        141.20        132.85        22.73 o                         
   3 -10   2         26.37         -9.09        19.57 o                         
   4 -10   2        168.84        218.44        24.06 o                         
   5 -10   2       2429.99       2442.53        59.67 o                         
   6 -10   2         35.36         43.68        16.29 o                         
   7 -10   2         67.49         52.03        15.96 o                         
   8 -10   2         44.85         60.21        19.23 o                         
  -7  -9   2        745.12        681.70        29.96 o                         
  -6  -9   2          0.67          8.79        21.55 o                         
  -5  -9   2          1.46         -1.15        12.41 o                         
  -4  -9   2        398.05        387.59        15.72 o                         
  -3  -9   2       1284.74       1319.06        32.70 o                         
  -2  -9   2       1414.81       1542.10        57.50 o                         
  -1  -9   2         13.15        -11.19        13.67 o                         
   0  -9   2        881.90       1007.25        30.42 o                         
   1  -9   2        629.82        594.76        21.42 o                         
   2  -9   2        833.35        853.33        35.99 o                         
   3  -9   2       1009.68        982.72        37.79 o                         
   4  -9   2       2447.17       2637.96       127.30 o                         
   5  -9   2        407.32        550.23        63.99 o                         
   6  -9   2        147.08        134.25        17.28 o                         
   7  -9   2        636.98        611.90        23.47 o                         
   8  -9   2        615.61        649.14        25.43 o                         
   9  -9   2         48.24         41.05        35.50 o                         
  -8  -8   2        100.29         49.67        44.62 o                         
  -7  -8   2        151.93        158.64        12.42 o                         
  -6  -8   2          5.40         -3.51        12.09 o                         
  -5  -8   2        834.72        849.17        21.61 o                         
  -4  -8   2       1090.62       1098.53        25.78 o                         
  -3  -8   2         47.58         35.91        12.51 o                         
  -2  -8   2         38.88         10.31        10.19 o                         
  -1  -8   2       1124.97       1419.98        41.11 o                         
   0  -8   2        241.27        231.65        14.61 o                         
   1  -8   2         25.38         28.80        15.55 o                         
   2  -8   2        123.73        143.35        22.17 o                         
   3  -8   2        220.24        178.08        22.16 o                         
   4  -8   2          3.86          7.07        12.68 o                         
   5  -8   2       1655.34       1670.90        83.55 o                         
   6  -8   2         40.51         71.75        17.06 o                         
   7  -8   2        317.05        375.51        22.53 o                         
   8  -8   2          7.01          1.76        16.97 o                         
   9  -8   2         57.88         23.43        20.67 o                         
  -8  -7   2        168.33        179.86        36.83 o                         
  -7  -7   2         55.78         22.17        19.40 o                         
  -6  -7   2        406.27        424.53        15.23 o                         
  -5  -7   2         91.24         91.10        12.82 o                         
  -4  -7   2       2395.01       2287.45        39.23 o                         
  -3  -7   2        855.26        817.76        17.68 o                         
  -2  -7   2        621.07        669.36        17.58 o                         
  -1  -7   2       1291.90       1543.71        42.31 o                         
   0  -7   2        745.46        822.22        21.47 o                         
   1  -7   2       3468.87       4054.61       157.86 o                         
   2  -7   2        218.06        252.90        19.74 o                         
   3  -7   2        120.48        109.81        14.07 o                         
   4  -7   2         72.54         33.24        14.12 o                         
   5  -7   2         80.77         94.46        17.71 o                         
   6  -7   2         32.86         22.17        14.13 o                         
   7  -7   2         60.80         18.19        23.35 o                         
   8  -7   2        210.61        231.10        19.74 o                         
   9  -7   2         17.14          1.04        13.29 o                         
  -9  -6   2         70.42         91.31        32.73 o                         
  -8  -6   2         71.96         48.90        14.03 o                         
  -7  -6   2          1.36        -15.75        16.12 o                         
  -6  -6   2        539.84        527.92        16.25 o                         
  -5  -6   2       2428.41       2524.59        46.79 o                         
  -4  -6   2        324.83        306.37        11.01 o                         
  -3  -6   2        574.75        608.06        14.14 o                         
  -2  -6   2        116.25        102.87        10.84 o                         
  -1  -6   2      14353.67      17700.92       327.51 o                         
   0  -6   2       2840.91       3180.78        69.52 o                         
   1  -6   2        578.51        636.63        35.89 o                         
   2  -6   2       2197.86       2437.56        72.98 o                         
   3  -6   2       8250.80       8682.20       228.60 o                         
   4  -6   2       1315.74       1370.48        41.97 o                         
   5  -6   2        507.20        470.90        31.37 o                         
   6  -6   2         77.93         88.05        14.55 o                         
   7  -6   2        210.26        213.94        18.88 o                         
   8  -6   2        185.38        173.87        16.89 o                         
   9  -6   2         39.76         52.04        11.66 o                         
  -9  -5   2        202.92        214.99        34.97 o                         
  -8  -5   2         67.85         54.68        12.92 o                         
  -7  -5   2        411.34        411.36        19.85 o                         
  -6  -5   2        852.74        877.22        27.37 o                         
  -5  -5   2        168.67        144.43         8.60 o                         
  -4  -5   2         35.56         43.70         7.04 o                         
  -3  -5   2       3860.87       3793.97        59.30 o                         
  -2  -5   2      10130.36      10707.05       232.87 o                         
  -1  -5   2       1234.14       1510.61        27.93 o                         
   0  -5   2       1314.17       1519.68        31.24 o                         
   1  -5   2       2106.10       2164.42        80.31 o                         
   2  -5   2      18241.69      17376.45       378.72 o                         
   3  -5   2       5817.28       5816.24       156.05 o                         
   4  -5   2        417.04        452.67        19.32 o                         
   5  -5   2         37.33         46.84        15.86 o                         
   6  -5   2       2109.85       2124.87        61.29 o                         
   7  -5   2        988.47        920.59        37.69 o                         
   8  -5   2          5.26         28.14        29.85 o                         
   9  -5   2         18.40         75.69        32.19 o                         
  -9  -4   2         13.58         16.01        19.12 o                         
  -8  -4   2          9.28          8.60        21.82 o                         
  -7  -4   2        239.45        230.81        14.26 o                         
  -6  -4   2        482.68        476.83        16.64 o                         
  -5  -4   2        113.69        109.44         7.11 o                         
  -4  -4   2       1992.47       1969.60        32.76 o                         
  -3  -4   2       4123.99       4161.53        64.21 o                         
  -2  -4   2        225.90        236.13         9.26 o                         
  -1  -4   2         53.39         86.77         6.12 o                         
   0  -4   2       3627.54       4083.95       196.60 o                         
   1  -4   2      13010.40      12520.03       337.40 o                         
   2  -4   2        383.20        441.88        13.67 o                         
   3  -4   2       2962.69       2893.02        64.50 o                         
   4  -4   2        570.97        622.60        23.18 o                         
   5  -4   2       5284.01       5209.07       114.23 o                         
   6  -4   2        997.72        944.31        26.34 o                         
   7  -4   2        165.16        135.95        14.36 o                         
   8  -4   2         78.50         96.36        33.61 o                         
   9  -4   2        413.68        412.85        29.01 o                         
  -9  -3   2        309.16        300.10        30.26 o                         
  -8  -3   2        174.86        137.90        24.26 o                         
  -7  -3   2       1069.85       1011.16        29.73 o                         
  -6  -3   2         63.99         16.14        23.36 o                         
  -5  -3   2         69.68         49.12         7.39 o                         
  -4  -3   2         10.51          1.90         6.44 o                         
  -3  -3   2       1652.00       1673.58        27.20 o                         
  -2  -3   2       9110.94       8849.33       302.55 o                         
  -1  -3   2       1519.95       1740.28        48.25 o                         
   0  -3   2       2960.43       3483.97       159.07 o                         
   1  -3   2       1427.73       1490.08        33.29 o                         
   2  -3   2       1773.91       1834.60        37.78 o                         
   3  -3   2        244.85        216.47         8.48 o                         
   4  -3   2       2913.61       2744.51        61.34 o                         
   5  -3   2         22.62          7.48        10.26 o                         
   6  -3   2       1702.94       1659.62        40.74 o                         
   7  -3   2          0.81         34.24        21.80 o                         
   8  -3   2        465.34        478.19        24.60 o                         
   9  -3   2         96.70        102.53        20.30 o                         
 -10  -2   2         87.43        148.86        40.67 o                         
  -9  -2   2         51.75         40.24        38.72 o                         
  -8  -2   2        112.65        125.60        39.41 o                         
  -7  -2   2       1356.01       1323.35        47.02 o                         
  -6  -2   2       2569.99       2548.26        59.93 o                         
  -5  -2   2        200.51        204.64         8.30 o                         
  -4  -2   2       1835.62       1864.38        36.82 o                         
  -3  -2   2        226.36        160.00         5.23 o                         
  -1  -2   2       3425.76       3930.79       177.57 o                         
   0  -2   2        841.80        869.41       100.80 o                         
   1  -2   2        290.25        262.22         8.09 o                         
   2  -2   2         97.89        115.47         5.86 o                         
   3  -2   2       1288.10       1367.01        27.39 o                         
   4  -2   2       2707.43       2747.06        61.65 o                         
   5  -2   2       3268.89       3103.33        86.70 o                         
   6  -2   2        112.60        118.10        21.61 o                         
   7  -2   2        510.82        476.84        22.10 o                         
   8  -2   2        147.88        131.01        18.23 o                         
   9  -2   2        775.77        783.10        29.76 o                         
 -10  -1   2          0.09         17.93        27.07 o                         
  -9  -1   2         67.56         73.91        21.57 o                         
  -8  -1   2       1439.54       1415.19        49.98 o                         
  -7  -1   2       2546.68       2373.82        76.70 o                         
  -6  -1   2        122.86        121.76         8.55 o                         
  -5  -1   2         28.85         24.53         8.70 o                         
  -4  -1   2      12375.23      11909.44       254.16 o                         
  -3  -1   2       5692.60       5581.38       120.42 o                         
  -2  -1   2       3487.10       3729.24        80.72 o                         
  -1  -1   2        422.99        659.56        70.98 o                         
   0  -1   2       6211.88       5975.72       166.87 o                         
   2  -1   2       4864.61       4876.24       137.00 o                         
   3  -1   2       1819.12       1748.46        34.13 o                         
   4  -1   2        159.21        111.19        17.62 o                         
   5  -1   2       2043.39       2141.02        51.99 o                         
   6  -1   2         68.50         32.54        21.81 o                         
   7  -1   2        578.62        563.34        32.30 o                         
   8  -1   2        713.62        725.29        29.06 o                         
   9  -1   2          7.06          3.83        18.45 o                         
 -10   0   2        159.66        192.29        39.44 o                         
  -9   0   2        686.62        764.14        54.93 o                         
  -8   0   2         54.96         36.05        24.44 o                         
  -7   0   2        102.80        102.21         8.91 o                         
  -6   0   2        472.01        448.67        34.56 o                         
  -5   0   2       8129.26       8306.15       195.40 o                         
  -4   0   2       4155.34       4371.78       117.22 o                         
  -3   0   2       2918.04       2653.23       100.80 o                         
  -2   0   2        633.77        731.14        76.70 o                         
  -1   0   2        377.84        414.17        50.31 o                         
   1   0   2        203.59        201.95        12.41 o                         
   2   0   2        142.18        146.57         7.11 o                         
   3   0   2       4022.19       3973.50        87.90 o                         
   4   0   2       5183.81       5074.74       111.92 o                         
   5   0   2        247.48        250.31        21.58 o                         
   6   0   2         43.70         44.01        18.66 o                         
   7   0   2        497.20        522.86        36.90 o                         
   8   0   2          9.47        -12.47        22.86 o                         
   9   0   2        105.37        140.49        20.45 o                         
 -10   1   2        134.36        129.39        38.27 o                         
  -9   1   2          0.23        -16.29        37.03 o                         
  -8   1   2         10.17         -1.64         5.53 o                         
  -7   1   2          4.64         31.34        13.48 o                         
  -6   1   2       2075.59       2111.58        70.79 o                         
  -4   1   2       2242.79       2144.79        58.98 o                         
  -3   1   2        298.09        284.24        12.01 o                         
  -1   1   2       1136.16       1172.55        36.06 o                         
   0   1   2       5692.35       5718.07       151.16 o                         
   1   1   2       1388.56       1381.61        34.12 o                         
   2   1   2       3834.92       3623.56        69.93 o                         
   3   1   2       3299.46       3070.99        70.42 o                         
   4   1   2        688.46        736.19        25.24 o                         
   5   1   2        336.36        324.84        19.67 o                         
   6   1   2        152.41        170.57        20.53 o                         
   7   1   2        546.30        509.51        24.83 o                         
   8   1   2         53.03         55.98        21.72 o                         
   9   1   2         26.81         21.60        39.79 o                         
 -10   2   2         50.77         80.81        36.56 o                         
  -9   2   2         53.96         56.51         9.26 o                         
  -8   2   2        335.85        354.17        14.65 o                         
  -7   2   2         55.20        139.33        10.66 o                         
  -6   2   2          4.33         21.74        28.52 o                         
  -5   2   2       1139.58       1210.04        71.46 o                         
  -4   2   2        656.58        667.66        31.43 o                         
  -3   2   2       2379.66       2510.29        94.98 o                         
  -2   2   2       2884.19       2814.93        77.27 o                         
  -1   2   2      15620.48      13174.14       344.92 o                         
   0   2   2        285.43        412.79        16.47 o                         
   1   2   2      11112.10      11221.74       244.22 o                         
   2   2   2        318.86        297.64        17.34 o                         
   3   2   2      13612.98      13519.94       226.50 o                         
   4   2   2       1300.85       1255.18        36.05 o                         
   5   2   2       1144.24       1174.22        34.23 o                         
   6   2   2          6.87        -19.90        19.90 o                         
   7   2   2         74.74         73.10        19.41 o                         
   8   2   2        153.93        165.42        19.65 o                         
   9   2   2          0.90        -17.93        41.45 o                         
 -10   3   2        159.14        166.16        14.36 o                         
  -9   3   2        624.92        652.74        21.24 o                         
  -8   3   2        142.87        124.20        12.31 o                         
  -7   3   2        101.59        116.50        12.32 o                         
  -6   3   2        525.93        888.03        60.86 o                         
  -5   3   2       1661.59       1605.45        47.20 o                         
  -4   3   2       3070.77       3479.34       131.68 o                         
  -3   3   2       1009.48        424.77        25.83 o                         
  -2   3   2       2357.20       2108.70        58.08 o                         
  -1   3   2         85.59         84.92        11.46 o                         
   0   3   2       1053.15       1072.00        47.00 o                         
   1   3   2       4836.75       5011.54       109.96 o                         
   2   3   2       7239.83       7462.47       140.24 o                         
   3   3   2        347.84        320.02        12.19 o                         
   4   3   2        458.01        423.73        13.44 o                         
   5   3   2         22.06          6.20        15.13 o                         
   6   3   2       2314.24       2357.40        59.92 o                         
   7   3   2        587.39        636.45        28.89 o                         
   8   3   2         30.17         32.54        17.15 o                         
 -10   4   2        281.05        285.62        18.93 o                         
  -9   4   2        299.18        297.34        16.40 o                         
  -8   4   2          0.08         -9.57        11.87 o                         
  -6   4   2       2155.35       2170.17       117.27 o                         
  -5   4   2       1919.41       1943.09        56.68 o                         
  -4   4   2          3.82         -2.66        18.00 o                         
  -3   4   2        246.98        158.52        33.64 o                         
  -2   4   2       4209.58       4124.45       110.38 o                         
  -1   4   2        934.94        843.88        28.24 o                         
   0   4   2       1860.87       1769.43        51.38 o                         
   1   4   2       3922.79       3757.49        84.73 o                         
   2   4   2       1034.59       1071.82        26.47 o                         
   3   4   2        518.57        582.05        16.61 o                         
   4   4   2       1550.32       1515.41        31.09 o                         
   5   4   2       2107.81       2194.81        56.70 o                         
   6   4   2        431.21        465.86        28.74 o                         
   7   4   2        130.57        128.91        30.15 o                         
   8   4   2        259.94        238.73        24.19 o                         
 -10   5   2          1.36        -14.46        14.46 o                         
  -9   5   2         57.51         41.59        25.79 o                         
  -8   5   2        830.66        926.87        29.29 o                         
  -7   5   2        897.83       1135.28        31.68 o                         
  -5   5   2       1054.87       1110.93        49.93 o                         
  -4   5   2       1366.60       1270.16        56.66 o                         
  -3   5   2       3521.78       1496.28        66.25 o                         
  -2   5   2       1846.77       1941.71        95.74 o                         
  -1   5   2        308.01        325.26        23.91 o                         
   0   5   2         42.18         51.62        17.23 o                         
   1   5   2       1310.28       1353.22        30.87 o                         
   2   5   2         47.36         23.42        13.19 o                         
   3   5   2        621.15        585.94        19.09 o                         
   4   5   2       1456.61       1472.32        31.80 o                         
   5   5   2         23.91         18.51         9.76 o                         
   6   5   2         13.71         29.16        20.95 o                         
   7   5   2         90.55         58.39        58.63 o                         
   8   5   2        335.50        256.74        32.82 o                         
 -10   6   2         43.51         24.72        16.60 o                         
  -9   6   2         47.29          3.39        16.57 o                         
  -8   6   2         82.07         99.52        16.42 o                         
  -7   6   2        916.40       1841.98        47.17 o                         
  -6   6   2         34.52         49.71        17.99 o                         
  -5   6   2        536.72        484.40        37.43 o                         
  -4   6   2       1556.20       1645.30        71.93 o                         
  -3   6   2       1872.56       1044.68        51.40 o                         
  -2   6   2       1521.03       1398.96        44.07 o                         
  -1   6   2         32.91         70.35        16.74 o                         
   0   6   2       1708.31       1620.94        36.12 o                         
   1   6   2         46.47         34.00        13.86 o                         
   2   6   2        589.39        600.08        23.10 o                         
   3   6   2         52.37         54.47        22.73 o                         
   4   6   2          4.47          8.46        12.51 o                         
   5   6   2        155.98        150.76        12.24 o                         
   6   6   2          2.95          6.82        19.61 o                         
   7   6   2         16.15        -10.94        24.49 o                         
  -9   7   2         56.67         94.41        20.76 o                         
  -8   7   2        535.62        566.34        24.49 o                         
  -7   7   2        124.96        183.04        18.29 o                         
  -6   7   2        316.46        326.93        19.45 o                         
  -5   7   2        227.95        353.96        25.00 o                         
  -4   7   2       1556.16       1576.43        51.08 o                         
  -3   7   2       1688.95       1644.86        58.30 o                         
  -2   7   2          1.45        -15.50        15.50 o                         
  -1   7   2        432.67        451.66        22.84 o                         
   0   7   2       4792.93       4812.05        94.63 o                         
   1   7   2       2305.80       2263.23        49.43 o                         
   2   7   2         41.70         42.67        15.00 o                         
   3   7   2          5.49          0.72        20.60 o                         
   4   7   2         88.51         67.39        19.99 o                         
   5   7   2        732.08        738.82        24.14 o                         
   6   7   2          1.83        -15.69        16.67 o                         
  -9   8   2        174.23        168.62        18.44 o                         
  -8   8   2        223.56        251.11        29.00 o                         
  -7   8   2         29.94         53.90        21.57 o                         
  -6   8   2        204.59        263.45        23.11 o                         
  -5   8   2       2531.33       2260.99        70.37 o                         
  -4   8   2        334.56        282.34        38.55 o                         
  -3   8   2         23.80          1.36        16.53 o                         
  -2   8   2         15.00         19.44        17.45 o                         
  -1   8   2       4146.47       4059.55        94.09 o                         
   0   8   2       1718.68       1707.55        41.18 o                         
   1   8   2         59.20         52.47        17.32 o                         
   2   8   2          5.06         12.52        17.72 o                         
   3   8   2       1162.33       1166.94        32.47 o                         
   4   8   2        797.26        814.03        25.52 o                         
   5   8   2         11.45         20.29        12.99 o                         
   6   8   2          3.04         18.86        33.85 o                         
  -9   9   2        219.99        225.27        19.13 o                         
  -8   9   2         13.10        -12.97        20.98 o                         
  -7   9   2         49.77         92.63        36.01 o                         
  -6   9   2         75.11        118.33        25.62 o                         
  -5   9   2        436.91        457.78        30.12 o                         
  -4   9   2        228.61        217.19        29.54 o                         
  -3   9   2         12.70         15.29        28.69 o                         
  -2   9   2       2762.87       2710.20        66.14 o                         
  -1   9   2        317.48        320.37        30.72 o                         
   0   9   2        448.63        424.95        19.86 o                         
   1   9   2        119.93        106.51        18.32 o                         
   2   9   2       2636.86       2768.48        60.68 o                         
   3   9   2        211.25        210.49        17.73 o                         
   4   9   2          0.56        -14.65        14.65 o                         
   5   9   2          0.40         -6.80        13.61 o                         
  -8  10   2         38.52         23.15        21.02 o                         
  -7  10   2         48.08         51.17        35.18 o                         
  -6  10   2        173.33        141.43        25.94 o                         
  -5  10   2          5.47          8.33        22.16 o                         
  -4  10   2        225.05        209.20        23.75 o                         
  -3  10   2         73.03         43.33        25.11 o                         
  -2  10   2          0.88         -0.18        20.58 o                         
  -1  10   2          0.33        -15.93        15.93 o                         
   0  10   2         24.52         29.08        26.36 o                         
   1  10   2        232.54        232.26        18.64 o                         
   2  10   2         16.39         -4.61        21.81 o                         
   3  10   2         19.03         -8.52        28.15 o                         
   4  10   2         28.42         -2.07        14.98 o                         
   5  10   2        104.23        137.58        44.95 o                         
  -7  11   2         53.81         55.64        17.44 o                         
  -6  11   2         29.05          1.97        25.97 o                         
  -5  11   2        430.65        390.28        26.01 o                         
  -4  11   2         34.36         38.12        30.93 o                         
  -3  11   2          6.63        -23.51        26.12 o                         
  -2  11   2          2.56          4.86        40.48 o                         
  -1  11   2        149.47        202.86        26.73 o                         
   0  11   2         79.77         90.16        19.07 o                         
   1  11   2         99.75         72.26        20.89 o                         
   2  11   2        161.65        138.66        19.33 o                         
   3  11   2        205.97        183.58        18.12 o                         
   4  11   2          4.39          2.19        16.33 o                         
  -6  12   2        316.59        311.84        42.12 o                         
  -5  12   2          5.08         -8.21        20.76 o                         
  -4  12   2         69.05          8.81        19.44 o                         
  -3  12   2        377.34        347.58        28.40 o                         
  -2  12   2        345.39        366.13        29.38 o                         
  -1  12   2        128.05        118.59        20.37 o                         
   0  12   2         43.94          0.36        18.62 o                         
   1  12   2        123.35        156.15        30.46 o                         
   2  12   2        125.99         96.72        20.33 o                         
  -5  13   2          5.32         21.60        34.69 o                         
  -4  13   2        357.21        416.00        38.03 o                         
  -3  13   2        462.98        434.28        46.52 o                         
  -2  13   2          0.35        -10.09        47.43 o                         
  -1  13   2          1.41          3.25        27.70 o                         
   0  13   2        216.51        222.14        26.90 o                         
   1  13   2        141.86        139.25        30.52 o                         
  -1 -15   3         52.93         54.93        26.88 o                         
   0 -15   3         83.97         47.00        17.84 o                         
   1 -15   3         44.74          6.54        23.33 o                         
   2 -15   3         18.86        -11.77        17.91 o                         
  -3 -14   3         48.62         40.85        16.76 o                         
  -2 -14   3        300.56        272.86        20.13 o                         
  -1 -14   3         23.75        -17.41        17.41 o                         
   0 -14   3         32.63         -9.00        19.34 o                         
   1 -14   3         88.96        104.68        25.94 o                         
   2 -14   3         19.63         10.74        20.19 o                         
   3 -14   3         12.75         32.00        22.53 o                         
   4 -14   3         21.36        -20.22        20.22 o                         
   5 -14   3         93.30         86.34        15.98 o                         
  -4 -13   3          0.43         26.81        21.43 o                         
  -3 -13   3        101.69         95.38        22.05 o                         
  -2 -13   3        231.52        229.51        24.33 o                         
  -1 -13   3        750.69        782.71        28.65 o                         
   0 -13   3        232.64        233.72        18.38 o                         
   1 -13   3         30.07         36.53        15.71 o                         
   2 -13   3          2.69         17.85        26.04 o                         
   3 -13   3        661.83        646.90        26.15 o                         
   4 -13   3        168.14        171.66        15.28 o                         
   5 -13   3         44.33         17.56        16.42 o                         
   6 -13   3         43.77         31.52        14.18 o                         
  -5 -12   3          7.06         -2.25        14.83 o                         
  -4 -12   3          5.79         -3.90        17.03 o                         
  -3 -12   3        979.25        958.87        33.93 o                         
  -2 -12   3        952.10        999.28        31.35 o                         
  -1 -12   3         83.18         83.68        16.19 o                         
   0 -12   3        169.93        158.85        21.26 o                         
   1 -12   3        791.54        791.69        45.49 o                         
   2 -12   3       1666.20       1686.26        45.51 o                         
   3 -12   3        532.32        568.35        31.91 o                         
   4 -12   3         95.02         69.65        15.00 o                         
   5 -12   3         89.26         21.88        37.33 o                         
   6 -12   3        474.08        478.09        21.30 o                         
   7 -12   3         43.85         19.98        22.62 o                         
  -6 -11   3         11.81          3.10        19.23 o                         
  -5 -11   3         25.05         53.14        18.91 o                         
  -4 -11   3        632.12        672.30        27.13 o                         
  -3 -11   3        308.26        266.83        17.55 o                         
  -2 -11   3          2.37        -16.69        16.69 o                         
  -1 -11   3          6.02         56.72        21.75 o                         
   0 -11   3       1709.50       1794.73        46.28 o                         
   1 -11   3       1601.17       1618.20        50.32 o                         
   2 -11   3          5.74        -16.45        27.53 o                         
   3 -11   3       1434.10       1439.15        52.86 o                         
   4 -11   3        438.79        444.87        23.31 o                         
   5 -11   3       1503.76       1648.00        44.35 o                         
   6 -11   3         18.82         30.64        18.85 o                         
   7 -11   3         51.47         41.14        23.25 o                         
  -7 -10   3          3.26         42.94        21.43 o                         
  -6 -10   3         10.78          1.58        13.93 o                         
  -5 -10   3          3.31          0.94        14.50 o                         
  -4 -10   3          5.70          3.13        16.54 o                         
  -3 -10   3         19.32         24.07        14.40 o                         
  -2 -10   3        219.28        241.95        16.27 o                         
  -1 -10   3        405.64        437.89        16.83 o                         
   0 -10   3        374.54        407.81        17.30 o                         
   1 -10   3       1123.21       1072.26        44.50 o                         
   2 -10   3       1361.89       1318.82        48.23 o                         
   3 -10   3       1520.88       1504.86        52.65 o                         
   4 -10   3        786.16        803.59        25.37 o                         
   5 -10   3        125.74        144.12        19.53 o                         
   6 -10   3        163.68        192.14        17.52 o                         
   7 -10   3         49.37         40.84        14.94 o                         
   8 -10   3        271.16        298.97        19.06 o                         
  -8  -9   3          8.06         40.84        42.40 o                         
  -7  -9   3        275.06        272.45        16.73 o                         
  -6  -9   3        288.82        301.21        17.60 o                         
  -5  -9   3          0.30          9.63        13.77 o                         
  -4  -9   3         19.58          4.16        11.14 o                         
  -3  -9   3        486.26        491.75        20.98 o                         
  -2  -9   3        991.21       1080.23        31.85 o                         
  -1  -9   3        292.55        351.96        19.45 o                         
   0  -9   3        278.48        275.01        13.97 o                         
   1  -9   3        655.33        651.73        25.78 o                         
   2  -9   3        396.86        390.79        23.47 o                         
   3  -9   3        183.67        205.78        15.76 o                         
   4  -9   3       1766.93       1825.49        55.77 o                         
   5  -9   3       1635.71       1689.96        52.98 o                         
   6  -9   3         31.21          4.30        28.09 o                         
   7  -9   3        221.82        199.98        18.63 o                         
   8  -9   3        222.21        207.97        29.81 o                         
  -8  -8   3        569.22        587.25        57.06 o                         
  -7  -8   3         99.29        115.07        15.62 o                         
  -6  -8   3         84.80        108.41        17.15 o                         
  -5  -8   3        329.49        291.37        14.08 o                         
  -4  -8   3       1900.04       1838.43        35.96 o                         
  -3  -8   3       2529.21       2567.95        47.04 o                         
  -2  -8   3         31.19         17.00        15.80 o                         
  -1  -8   3         40.89         51.74        12.44 o                         
   0  -8   3        525.32        557.00        17.60 o                         
   1  -8   3       3404.09       3615.68        85.05 o                         
   2  -8   3        263.31        199.16        18.51 o                         
   3  -8   3        903.37        884.48        25.52 o                         
   4  -8   3        418.61        412.27        21.01 o                         
   5  -8   3        881.64        877.92        32.11 o                         
   6  -8   3          5.08         12.77        16.92 o                         
   7  -8   3       1316.01       1324.68        44.07 o                         
   8  -8   3        393.98        428.29        23.95 o                         
   9  -8   3          6.50         50.33        25.60 o                         
  -9  -7   3        227.80        162.21        34.67 o                         
  -8  -7   3         30.12         46.07        41.94 o                         
  -7  -7   3         61.72         34.17        21.80 o                         
  -6  -7   3        350.76        353.10        16.10 o                         
  -5  -7   3       3894.19       4038.66        71.21 o                         
  -4  -7   3        258.25        244.91        12.57 o                         
  -3  -7   3        171.15        177.41        11.31 o                         
  -2  -7   3          2.05         -5.73        11.51 o                         
  -1  -7   3       5777.37       7228.84       135.67 o                         
   0  -7   3       6478.25       7766.65       249.39 o                         
   1  -7   3         69.21         21.33        15.69 o                         
   2  -7   3        602.97        515.65        25.85 o                         
   3  -7   3       2024.31       2105.87        49.73 o                         
   4  -7   3        306.71        337.84        18.61 o                         
   5  -7   3        388.24        359.03        20.20 o                         
   6  -7   3         49.82         67.98        21.35 o                         
   7  -7   3        441.54        390.98        22.45 o                         
   8  -7   3          5.53         19.60        14.47 o                         
   9  -7   3         18.71         42.03        29.55 o                         
  -9  -6   3          9.61        -17.93        29.27 o                         
  -8  -6   3         17.06          4.91        36.07 o                         
  -7  -6   3        425.19        499.84        33.08 o                         
  -6  -6   3        798.08        761.45        20.08 o                         
  -5  -6   3          8.97         18.83         9.28 o                         
  -4  -6   3       1988.32       1834.51        34.41 o                         
  -3  -6   3       2368.47       2361.38        42.20 o                         
  -2  -6   3       5431.87       5781.12       146.30 o                         
  -1  -6   3         85.96         89.08         9.56 o                         
   0  -6   3       5465.81       6588.76       378.36 o                         
   1  -6   3         86.02         56.07        18.43 o                         
   2  -6   3       7297.77       7419.45       160.96 o                         
   3  -6   3        235.82        171.64        12.35 o                         
   4  -6   3          3.65        -10.89        10.89 o                         
   5  -6   3          1.77         14.52        15.02 o                         
   6  -6   3          2.35        -12.13        14.40 o                         
   7  -6   3        121.42        111.71        19.37 o                         
   8  -6   3          0.51        -11.69        13.13 o                         
   9  -6   3         41.89         18.72        23.42 o                         
  -9  -5   3          4.40         28.31        28.64 o                         
  -8  -5   3          2.68          1.55        36.99 o                         
  -7  -5   3         13.21         -1.07        15.31 o                         
  -6  -5   3        468.63        450.21        18.59 o                         
  -5  -5   3        112.73        100.78        10.56 o                         
  -4  -5   3         36.15         48.72         8.57 o                         
  -3  -5   3       3903.89       4018.85        68.63 o                         
  -2  -5   3       6110.20       6734.07       224.82 o                         
  -1  -5   3       9824.15      11862.12       219.71 o                         
   0  -5   3         91.74         74.29         5.82 o                         
   1  -5   3       2989.35       2864.13        80.40 o                         
   2  -5   3        467.15        452.22        16.09 o                         
   3  -5   3       5853.31       5667.19       123.56 o                         
   4  -5   3        672.41        660.06        20.09 o                         
   5  -5   3       1719.91       1755.07        51.63 o                         
   6  -5   3         67.25         68.91        41.63 o                         
   7  -5   3         75.02         63.45        13.91 o                         
   8  -5   3        136.11        120.50        34.25 o                         
   9  -5   3         15.99        -29.20        29.20 o                         
 -10  -4   3        183.83        183.50        41.84 o                         
  -9  -4   3        137.14        130.76        22.93 o                         
  -8  -4   3         91.52         78.98        26.22 o                         
  -7  -4   3        431.58        411.85        16.75 o                         
  -6  -4   3        248.83        205.51        22.72 o                         
  -5  -4   3        141.37        110.55         8.77 o                         
  -4  -4   3      14342.55      14131.96       298.55 o                         
  -3  -4   3         94.77         59.71         8.82 o                         
  -2  -4   3       3186.21       3153.09        53.84 o                         
  -1  -4   3        955.97       1215.61        24.50 o                         
   0  -4   3        178.98        197.93        13.83 o                         
   1  -4   3       1996.03       1849.15        52.99 o                         
   2  -4   3      12620.45      11590.74       232.78 o                         
   3  -4   3        902.43        865.78        19.17 o                         
   4  -4   3       2082.31       2072.89        41.59 o                         
   5  -4   3        654.25        668.13        20.22 o                         
   6  -4   3       4818.40       4822.16       107.46 o                         
   7  -4   3        302.14        303.20        25.53 o                         
   8  -4   3        321.75        313.01        42.08 o                         
   9  -4   3        100.33        112.29        25.01 o                         
 -10  -3   3        204.89        133.95        40.35 o                         
  -9  -3   3         43.43          8.70        32.40 o                         
  -8  -3   3         29.97         -5.03        25.24 o                         
  -7  -3   3        727.37        686.15        22.05 o                         
  -6  -3   3       2169.36       2056.65        86.28 o                         
  -5  -3   3       1089.37        994.03        32.22 o                         
  -4  -3   3         24.45         10.25         7.73 o                         
  -3  -3   3       3940.52       3890.25        68.43 o                         
  -2  -3   3         13.64         38.41        27.73 o                         
  -1  -3   3       2443.00       2792.35        54.50 o                         
   0  -3   3      14971.95      14327.87      1309.44 o                         
   1  -3   3       4049.35       3659.38        69.73 o                         
   2  -3   3        141.74        153.03         6.81 o                         
   3  -3   3       1527.45       1887.97        37.36 o                         
   4  -3   3       3177.24       2959.24        57.37 o                         
   5  -3   3       3795.28       3648.89        81.72 o                         
   6  -3   3         48.41         28.32        18.84 o                         
   7  -3   3        370.36        398.12        28.02 o                         
   8  -3   3        779.00        743.78        28.43 o                         
   9  -3   3        411.34        381.84        24.19 o                         
 -10  -2   3         33.50         37.59        38.62 o                         
  -9  -2   3          0.47         22.22        21.40 o                         
  -8  -2   3       1789.94       1766.32        60.43 o                         
  -7  -2   3        482.77        476.79        37.56 o                         
  -6  -2   3        218.49        397.72        26.45 o                         
  -5  -2   3        519.78        526.79        18.66 o                         
  -4  -2   3       2524.97       2464.03        56.36 o                         
  -3  -2   3         88.72         74.93        10.45 o                         
  -2  -2   3      19850.28      18497.44       499.79 o                         
  -1  -2   3       3596.92       4040.69       109.95 o                         
   0  -2   3        318.05        362.04        22.76 o                         
   1  -2   3        230.70        240.12         8.26 o                         
   2  -2   3       4275.62       4626.34        86.81 o                         
   3  -2   3       2220.33       2158.04        42.06 o                         
   4  -2   3        843.05        764.82        17.78 o                         
   5  -2   3          5.55          0.84        28.57 o                         
   6  -2   3        672.77        674.21        25.60 o                         
   7  -2   3       1412.15       1408.88        40.63 o                         
   8  -2   3        517.95        514.91        24.74 o                         
   9  -2   3          0.16        -17.27        17.27 o                         
  -9  -1   3        104.99        146.64        28.89 o                         
  -8  -1   3          9.97         96.14        47.91 o                         
  -7  -1   3       1628.56       1823.25        49.61 o                         
  -6  -1   3         37.23         34.69        19.37 o                         
  -5  -1   3       2876.03       2814.86        64.62 o                         
  -4  -1   3       1223.83       1266.35        60.85 o                         
  -3  -1   3       1771.46       1672.69        56.99 o                         
  -2  -1   3       2143.78       2024.65        79.81 o                         
  -1  -1   3        871.39        988.13        46.14 o                         
   0  -1   3       1423.16       1421.55        58.79 o                         
   1  -1   3       1457.67       1614.76        76.07 o                         
   2  -1   3         57.98         62.07         7.96 o                         
   3  -1   3        715.57        736.33        19.97 o                         
   4  -1   3        530.24        533.04        20.89 o                         
   5  -1   3          0.28        -17.59        17.59 o                         
   6  -1   3        439.48        462.85        21.69 o                         
   7  -1   3         37.64         43.92        17.91 o                         
   8  -1   3        197.20        206.12        28.06 o                         
   9  -1   3        143.52        134.95        26.36 o                         
 -10   0   3          3.18         20.48        34.04 o                         
  -9   0   3        399.98        356.53        40.42 o                         
  -8   0   3        773.47        774.03        34.63 o                         
  -7   0   3         89.86        117.93        16.43 o                         
  -6   0   3       1107.99       1200.32        56.15 o                         
  -5   0   3       1046.86       1088.62        87.78 o                         
  -4   0   3      13404.23      12967.35       477.06 o                         
  -3   0   3       2034.42       1982.94        43.66 o                         
  -2   0   3        484.87        369.85        25.68 o                         
  -1   0   3          5.57         68.91        20.83 o                         
   0   0   3       8008.54       7650.26       201.37 o                         
   1   0   3      11225.26      10989.49       290.88 o                         
   2   0   3        124.44        156.37        18.42 o                         
   3   0   3         35.99         26.15         7.19 o                         
   4   0   3       2239.44       2250.68        54.69 o                         
   5   0   3         88.87         69.14        17.06 o                         
   6   0   3        198.97        206.73        22.81 o                         
   7   0   3        460.36        480.22        26.29 o                         
   8   0   3         91.52        154.52        40.30 o                         
   9   0   3          0.01        -22.25        22.25 o                         
 -10   1   3        196.91        219.95        39.90 o                         
  -9   1   3        837.38        785.03        33.26 o                         
  -8   1   3         40.49         24.98        15.02 o                         
  -7   1   3         23.35         27.82        31.30 o                         
  -6   1   3       3168.41       3353.30       216.80 o                         
  -5   1   3       6405.70       6078.36       160.97 o                         
  -4   1   3         43.12         31.68         8.02 o                         
  -3   1   3       1433.13       1407.97        38.52 o                         
  -2   1   3       7287.83       6842.75       177.95 o                         
  -1   1   3      26745.56      22332.44      1077.31 o                         
   0   1   3       5089.86       5335.31       142.92 o                         
   1   1   3       1353.82       1322.13        35.51 o                         
   2   1   3        238.96        227.86        18.77 o                         
   3   1   3       5400.70       5200.31       115.41 o                         
   4   1   3       1733.87       1634.25        43.42 o                         
   5   1   3         13.55         -4.88        18.70 o                         
   6   1   3         37.44         41.59        23.95 o                         
   7   1   3        561.08        584.49        27.46 o                         
   8   1   3        148.23        163.38        19.93 o                         
   9   1   3         99.57        122.54        31.49 o                         
 -10   2   3        239.55        218.15        30.72 o                         
  -9   2   3        276.51        252.84        14.78 o                         
  -8   2   3          5.50         52.53        24.59 o                         
  -7   2   3       1310.44       1328.62        40.61 o                         
  -6   2   3       1140.95       1104.05        35.64 o                         
  -4   2   3       1156.33       1311.91        53.16 o                         
  -3   2   3       7698.84       7427.59       193.74 o                         
  -2   2   3       7800.92       7388.13       192.34 o                         
  -1   2   3        977.17       1007.94        45.29 o                         
   0   2   3       4018.70       4146.16       112.78 o                         
   1   2   3        986.75        814.74        25.83 o                         
   2   2   3      13194.28      13653.61       294.79 o                         
   3   2   3        831.90        837.71        24.66 o                         
   4   2   3         96.05        101.58         9.53 o                         
   5   2   3          3.96         -5.15        28.32 o                         
   6   2   3       1494.09       1503.53        44.47 o                         
   7   2   3        368.74        418.40        26.96 o                         
   8   2   3         11.77         29.44        21.45 o                         
 -10   3   3         92.54         84.01        11.62 o                         
  -9   3   3        191.28        174.62        13.38 o                         
  -8   3   3         77.17         98.39        15.63 o                         
  -7   3   3         33.68         25.36        13.53 o                         
  -6   3   3         87.33        192.93        15.49 o                         
  -5   3   3        262.87        278.25        20.92 o                         
  -4   3   3        536.41        583.56        30.30 o                         
  -3   3   3       1630.17       1617.02        46.51 o                         
  -2   3   3       1572.00       1636.23        47.66 o                         
  -1   3   3         32.95          9.15        29.59 o                         
   0   3   3        276.31        221.96        19.47 o                         
   1   3   3       2887.53       2785.13        65.52 o                         
   2   3   3         27.60        -12.13        21.37 o                         
   3   3   3       1941.98       1934.89        43.46 o                         
   4   3   3        224.16        208.18        17.14 o                         
   5   3   3       2075.19       2198.18        57.91 o                         
   6   3   3        140.43        134.82        24.03 o                         
   7   3   3        469.12        442.30        31.69 o                         
   8   3   3        105.38        112.91        45.49 o                         
 -10   4   3         89.07        124.04        14.58 o                         
  -9   4   3        497.65        438.48        19.01 o                         
  -8   4   3        119.96        103.47        13.72 o                         
  -7   4   3         57.87        138.81        15.40 o                         
  -6   4   3        784.40       1281.61        74.96 o                         
  -5   4   3        990.93        917.37        43.53 o                         
  -4   4   3         85.36        121.50        15.24 o                         
  -3   4   3         54.30         29.77        13.04 o                         
  -2   4   3       1241.50       1318.15        40.80 o                         
  -1   4   3         67.40         96.36        24.92 o                         
   0   4   3        188.63        200.94        18.97 o                         
   1   4   3        454.12        338.32        19.47 o                         
   2   4   3       2405.43       2447.21        60.25 o                         
   3   4   3         25.88         10.26        11.44 o                         
   4   4   3         87.88         91.48        11.68 o                         
   5   4   3        478.45        442.60        16.58 o                         
   6   4   3       1031.12       1064.81        43.48 o                         
   7   4   3          9.71        -20.98        30.53 o                         
   8   4   3          6.76          3.75        21.28 o                         
 -10   5   3        166.40        129.59        13.52 o                         
  -9   5   3        434.78        413.53        18.57 o                         
  -8   5   3        129.80        188.96        21.29 o                         
  -7   5   3       1788.83       1996.56        60.77 o                         
  -6   5   3        966.77       1022.33        35.36 o                         
  -5   5   3         18.20        136.10        22.46 o                         
  -4   5   3       1639.74       1977.71       196.97 o                         
  -3   5   3        855.64        765.70        28.36 o                         
  -2   5   3       5433.76       5129.61       137.77 o                         
  -1   5   3        238.24        217.89        20.19 o                         
   0   5   3        978.26       1019.34        36.17 o                         
   1   5   3       1589.98       1573.75        43.34 o                         
   2   5   3          5.46        -25.85        25.85 o                         
   3   5   3        950.11        987.83        27.77 o                         
   4   5   3       1030.82       1082.91        29.22 o                         
   5   5   3        595.01        589.49        23.02 o                         
   6   5   3          0.12        -22.87        22.87 o                         
   7   5   3         24.98         23.63        46.54 o                         
 -10   6   3         17.83          8.76        16.72 o                         
  -9   6   3        188.02        216.14        17.91 o                         
  -8   6   3       1166.69       1142.52        34.43 o                         
  -7   6   3        464.87        566.13        24.39 o                         
  -6   6   3        150.71        190.19        27.84 o                         
  -5   6   3         56.59         55.21        27.05 o                         
  -4   6   3       4847.80       4763.89       153.86 o                         
  -3   6   3       2091.98       2066.88        62.42 o                         
  -2   6   3         33.00         47.76        20.92 o                         
  -1   6   3        207.79        235.79        33.46 o                         
   0   6   3       2733.66       2718.45        65.91 o                         
   1   6   3        439.73        358.93        20.68 o                         
   2   6   3        543.66        564.11        20.27 o                         
   3   6   3        108.84        105.99        14.88 o                         
   4   6   3        397.51        417.08        20.97 o                         
   5   6   3         47.59         50.01        12.07 o                         
   6   6   3         48.28         50.44        41.46 o                         
   7   6   3        152.52        167.70        33.26 o                         
  -9   7   3        229.73        221.35        17.76 o                         
  -8   7   3          4.26         36.65        32.40 o                         
  -7   7   3        246.17        160.39        22.31 o                         
  -6   7   3       1021.85       1058.19        41.03 o                         
  -5   7   3        501.48        466.05        38.94 o                         
  -4   7   3        993.40        937.85        53.37 o                         
  -3   7   3       1683.24       1705.20        54.91 o                         
  -2   7   3         94.34         62.48        30.23 o                         
  -1   7   3       2161.58       2124.48        64.76 o                         
   0   7   3       1409.76       1353.03        35.12 o                         
   1   7   3        440.13        426.69        19.42 o                         
   2   7   3         12.26        -15.47        15.47 o                         
   3   7   3        547.91        500.75        30.47 o                         
   4   7   3        174.62        185.19        24.82 o                         
   5   7   3          3.35         -5.39        21.82 o                         
   6   7   3         39.30         59.38        37.47 o                         
  -9   8   3          0.57          3.51        19.32 o                         
  -8   8   3         73.00         74.71        21.85 o                         
  -7   8   3         11.71          9.93        15.31 o                         
  -6   8   3        147.78        132.42        31.98 o                         
  -5   8   3        151.04        131.34        21.39 o                         
  -4   8   3       1155.83        966.24        40.92 o                         
  -3   8   3          9.82          4.51        19.03 o                         
  -2   8   3       1112.88       1039.34        32.88 o                         
  -1   8   3        264.85        300.26        30.80 o                         
   0   8   3       1453.57       1446.78        37.32 o                         
   1   8   3        217.85        231.90        18.61 o                         
   2   8   3        192.05        175.29        21.85 o                         
   3   8   3          0.46        -14.37        15.04 o                         
   4   8   3         75.01         62.59        18.01 o                         
   5   8   3        206.54        192.48        30.35 o                         
   6   8   3         10.91          8.98        36.65 o                         
  -9   9   3         41.33         23.05        22.16 o                         
  -8   9   3         12.61         51.49        17.10 o                         
  -7   9   3        159.03        173.71        19.73 o                         
  -6   9   3        129.17         78.60        30.41 o                         
  -5   9   3       1247.60       1163.48        44.69 o                         
  -4   9   3        116.88         85.41        43.92 o                         
  -3   9   3          0.23        -23.83        23.83 o                         
  -2   9   3        897.61        847.12        31.24 o                         
  -1   9   3        448.12        379.30        24.12 o                         
   0   9   3        205.44        205.97        22.94 o                         
   1   9   3         64.01         42.88        16.77 o                         
   2   9   3        350.23        371.78        22.29 o                         
   3   9   3        503.35        497.69        22.63 o                         
   4   9   3        326.82        349.31        25.25 o                         
   5   9   3         88.51        176.54        38.59 o                         
  -8  10   3         62.92         36.68        22.31 o                         
  -7  10   3          5.77         -0.02        36.20 o                         
  -6  10   3        182.81        143.48        23.77 o                         
  -5  10   3        411.61        385.94        42.99 o                         
  -4  10   3         15.10          0.79        38.47 o                         
  -3  10   3        652.58        642.89        28.22 o                         
  -2  10   3        620.70        571.91        28.13 o                         
  -1  10   3         31.14         33.66        19.56 o                         
   0  10   3          5.63         24.89        25.29 o                         
   1  10   3       1147.68       1125.87        32.85 o                         
   2  10   3        773.70        786.26        28.27 o                         
   3  10   3          1.11         -7.06        16.18 o                         
   4  10   3         34.26         41.73        18.03 o                         
  -7  11   3        149.72        192.74        38.20 o                         
  -6  11   3        133.89        144.35        21.99 o                         
  -5  11   3         17.73        -11.10        37.10 o                         
  -4  11   3         34.40         49.11        27.15 o                         
  -3  11   3        284.62        271.93        38.25 o                         
  -2  11   3        111.18         84.99        30.20 o                         
  -1  11   3          6.44         10.40        16.75 o                         
   0  11   3        104.11         85.34        20.08 o                         
   1  11   3        153.68        154.49        20.27 o                         
   2  11   3         14.07          5.51        23.85 o                         
   3  11   3        121.37        127.10        39.88 o                         
  -5  12   3         62.26         88.99        38.08 o                         
  -4  12   3        176.88        237.99        41.52 o                         
  -3  12   3         10.80         21.54        24.81 o                         
  -2  12   3         33.83          2.09        19.78 o                         
  -1  12   3         18.68         22.69        16.80 o                         
   0  12   3         29.29        -35.57        35.57 o                         
   1  12   3         20.54        -30.84        30.84 o                         
  -4  13   3         19.99        -15.80        36.96 o                         
  -3  13   3        185.84        183.29        27.09 o                         
  -2  13   3         47.15         -1.57        24.99 o                         
  -1  13   3         22.69         59.14        31.04 o                         
  -2 -15   4         36.80         12.10        27.17 o                         
   0 -15   4         24.60         81.09        34.15 o                         
   1 -15   4        118.58         94.86        19.36 o                         
   2 -15   4         73.32         79.74        37.68 o                         
   3 -15   4        302.38        351.93        44.18 o                         
   4 -15   4         16.45         14.84        36.51 o                         
  -4 -14   4          2.22        -21.94        21.94 o                         
  -3 -14   4         11.76         -5.51        18.79 o                         
  -2 -14   4         91.74         86.06        14.79 o                         
  -1 -14   4        407.37        440.12        30.67 o                         
   0 -14   4        115.47        109.88        24.94 o                         
   1 -14   4         71.44         52.29        16.10 o                         
   2 -14   4        111.72         91.38        14.29 o                         
   3 -14   4         47.86         10.59        11.69 o                         
   4 -14   4         57.62         45.91        25.19 o                         
  -5 -13   4         49.13         17.16        29.03 o                         
  -4 -13   4         26.63         -7.32        16.77 o                         
  -3 -13   4        209.17        192.49        16.99 o                         
  -2 -13   4        448.65        479.30        27.64 o                         
  -1 -13   4          5.15         -6.47        19.50 o                         
   0 -13   4        155.03        135.11        17.37 o                         
   1 -13   4          5.05         -3.61        15.39 o                         
   2 -13   4        375.80        345.56        17.92 o                         
   3 -13   4          3.05        -19.83        19.83 o                         
   4 -13   4          4.50          8.70        12.89 o                         
   5 -13   4         26.84         28.76        13.78 o                         
   6 -13   4          0.90         12.45        24.63 o                         
  -6 -12   4        169.43        152.12        18.54 o                         
  -5 -12   4          5.33         17.51        19.10 o                         
  -4 -12   4         61.02         85.83        23.08 o                         
  -3 -12   4         70.35         39.15        21.44 o                         
  -2 -12   4        780.28        875.95        40.87 o                         
  -1 -12   4        716.75        817.55        28.35 o                         
   0 -12   4          4.57         -2.86        14.95 o                         
   1 -12   4        403.28        430.33        21.20 o                         
   2 -12   4         70.03         44.47        16.58 o                         
   3 -12   4        468.68        487.78        16.81 o                         
   4 -12   4         52.35         23.37        12.55 o                         
   5 -12   4         14.60         24.30        13.04 o                         
   6 -12   4          9.47        -13.23        13.23 o                         
   7 -12   4        101.12        109.70        19.79 o                         
  -6 -11   4          7.34        -15.79        15.79 o                         
  -5 -11   4         11.96         -3.72        16.07 o                         
  -4 -11   4        510.03        502.98        23.35 o                         
  -3 -11   4        993.11       1035.87        27.55 o                         
  -2 -11   4        315.90        360.96        16.68 o                         
  -1 -11   4        102.91        125.31        14.30 o                         
   0 -11   4          0.56         -9.56        20.67 o                         
   1 -11   4       1509.16       1630.67        94.45 o                         
   2 -11   4       2306.44       2295.92        49.58 o                         
   3 -11   4         73.56         69.01        20.87 o                         
   4 -11   4        226.72        241.13        29.51 o                         
   5 -11   4        488.53        475.86        20.36 o                         
   6 -11   4        638.63        647.43        24.33 o                         
   7 -11   4         52.06         13.17        19.20 o                         
  -7 -10   4        195.34        191.79        17.58 o                         
  -6 -10   4        165.74        163.51        15.56 o                         
  -5 -10   4        312.82        331.04        15.32 o                         
  -4 -10   4        634.22        601.22        17.60 o                         
  -3 -10   4        210.07        211.16        13.32 o                         
  -2 -10   4        107.31        126.17        13.51 o                         
  -1 -10   4        824.28       1034.58        26.84 o                         
   0 -10   4       3608.08       4329.91       141.44 o                         
   1 -10   4         51.03         15.93        20.17 o                         
   2 -10   4        192.85        178.03        13.89 o                         
   3 -10   4       2943.91       2922.31        69.28 o                         
   4 -10   4        820.79        848.46        48.74 o                         
   5 -10   4       1481.32       1500.36        47.05 o                         
   6 -10   4         22.27         26.56        31.51 o                         
   7 -10   4         35.73         86.97        19.37 o                         
   8 -10   4         74.57         98.07        16.44 o                         
  -8  -9   4        184.21        133.24        32.82 o                         
  -7  -9   4        199.70        199.52        18.27 o                         
  -6  -9   4         17.35          9.74        14.38 o                         
  -5  -9   4         94.66        100.30        12.81 o                         
  -4  -9   4         70.53         73.02        11.40 o                         
  -3  -9   4        301.46        295.64        15.69 o                         
  -2  -9   4       1629.81       1961.92        61.90 o                         
  -1  -9   4        450.88        527.79        16.50 o                         
   0  -9   4        326.49        367.74        18.79 o                         
   1  -9   4        185.61        166.81        10.38 o                         
   2  -9   4        586.72        556.75        19.12 o                         
   3  -9   4       2451.57       2424.30        57.36 o                         
   4  -9   4         97.59         36.09        32.89 o                         
   5  -9   4        249.26        251.79        18.20 o                         
   6  -9   4         57.84         55.57        17.22 o                         
   7  -9   4        810.80        822.97        32.79 o                         
   8  -9   4        131.02        124.60        20.71 o                         
  -8  -8   4         43.99         61.47        27.86 o                         
  -7  -8   4        287.08        298.96        23.53 o                         
  -6  -8   4          0.06         13.89        10.18 o                         
  -5  -8   4        797.27        808.88        21.11 o                         
  -4  -8   4         28.08          8.47        22.95 o                         
  -3  -8   4        801.94        818.63        30.87 o                         
  -2  -8   4         52.27         69.43        11.47 o                         
  -1  -8   4         68.11         96.74        10.08 o                         
   0  -8   4        195.99        228.68        13.87 o                         
   1  -8   4        173.18        223.64        16.27 o                         
   2  -8   4       1244.62       1249.74        32.26 o                         
   3  -8   4       1314.16       1277.33        33.43 o                         
   4  -8   4       1760.12       1715.63        43.11 o                         
   5  -8   4        343.74        373.35        20.15 o                         
   6  -8   4        579.08        591.66        43.89 o                         
   7  -8   4          0.08         -4.40        17.23 o                         
   8  -8   4        235.29        222.52        19.80 o                         
  -9  -7   4        321.42        328.81        44.37 o                         
  -8  -7   4        280.31        279.87        25.86 o                         
  -7  -7   4         60.92         67.43        15.26 o                         
  -6  -7   4        108.33        121.50        15.71 o                         
  -5  -7   4        798.17        765.85        20.72 o                         
  -4  -7   4       5110.87       5136.61        88.36 o                         
  -3  -7   4        160.75        160.39        10.40 o                         
  -2  -7   4        329.11        406.68        13.10 o                         
  -1  -7   4        659.05        757.79        19.17 o                         
   0  -7   4       3943.70       4631.70       319.75 o                         
   1  -7   4       1066.89       1016.77        35.85 o                         
   2  -7   4        383.70        335.63        12.56 o                         
   3  -7   4         23.36          4.84         7.76 o                         
   4  -7   4        362.50        356.94        14.41 o                         
   5  -7   4         46.47         40.33        21.05 o                         
   6  -7   4        371.59        338.14        20.46 o                         
   7  -7   4        531.80        484.99        24.63 o                         
   8  -7   4         30.56         87.85        29.80 o                         
   9  -7   4        109.43        128.01        26.98 o                         
  -9  -6   4        223.46        247.51        34.64 o                         
  -8  -6   4         13.51         12.94        21.27 o                         
  -7  -6   4         16.70        -14.75        24.98 o                         
  -6  -6   4       4518.53       4512.93        80.59 o                         
  -5  -6   4       2294.33       2270.95        41.92 o                         
  -4  -6   4        244.97        254.84        11.54 o                         
  -3  -6   4        186.49        156.72         9.49 o                         
  -2  -6   4       5169.99       5826.49       136.15 o                         
  -1  -6   4       8814.62      10251.10       220.72 o                         
   0  -6   4         69.26         54.13        13.52 o                         
   1  -6   4        137.38        130.95        17.40 o                         
   2  -6   4        387.67        372.91        12.76 o                         
   3  -6   4       5184.58       5168.67       122.79 o                         
   4  -6   4       1476.44       1411.68        35.32 o                         
   5  -6   4        201.07        187.97        15.09 o                         
   6  -6   4         89.84         94.02        15.67 o                         
   7  -6   4        328.67        349.41        20.16 o                         
   8  -6   4         95.87         76.58        15.17 o                         
   9  -6   4         18.36          9.35        22.72 o                         
  -9  -5   4         21.43         19.26        27.51 o                         
  -8  -5   4        156.97        132.62        11.46 o                         
  -7  -5   4       1632.28       1615.07        53.28 o                         
  -6  -5   4        233.74        253.13        16.61 o                         
  -5  -5   4          1.92         -8.49         8.49 o                         
  -4  -5   4       2625.37       2704.71        48.05 o                         
  -3  -5   4      10815.99      10284.66       171.03 o                         
  -2  -5   4      10618.45      11432.63       212.39 o                         
  -1  -5   4        678.57        793.51        37.11 o                         
   0  -5   4        548.87        546.43        46.38 o                         
   1  -5   4       7043.04       7064.84       189.80 o                         
   2  -5   4       7769.62       7219.02       156.35 o                         
   3  -5   4         81.76         51.43        10.09 o                         
   4  -5   4        406.23        390.59        13.12 o                         
   5  -5   4        403.42        444.05        14.18 o                         
   6  -5   4       1723.93       1721.58        43.12 o                         
   7  -5   4         51.61         88.74        22.05 o                         
   8  -5   4         54.64         46.07        32.17 o                         
   9  -5   4         91.83         64.20        34.57 o                         
 -10  -4   4         65.96         53.18        39.25 o                         
  -9  -4   4         34.39         40.31        48.63 o                         
  -8  -4   4         11.32        -29.29        34.43 o                         
  -7  -4   4          8.47         37.44        32.27 o                         
  -6  -4   4          3.96         -5.10        12.43 o                         
  -5  -4   4          5.53          3.56        23.55 o                         
  -4  -4   4       2548.52       2632.94        51.00 o                         
  -3  -4   4       1941.82       1935.17        34.49 o                         
  -2  -4   4       8003.45       8261.14       170.32 o                         
  -1  -4   4         19.32        -13.82        13.82 o                         
   0  -4   4      17842.70      17019.04       740.54 o                         
   1  -4   4       5562.69       5343.54       116.04 o                         
   2  -4   4       2636.50       2608.36        50.11 o                         
   3  -4   4       3182.88       3081.77        59.36 o                         
   4  -4   4        223.43        226.19        10.27 o                         
   5  -4   4       3477.89       3432.85        67.18 o                         
   6  -4   4         49.01         51.73        11.40 o                         
   7  -4   4        319.32        304.84        22.41 o                         
   8  -4   4         16.42         16.86        14.78 o                         
   9  -4   4          7.34         31.05        23.60 o                         
 -10  -3   4        132.88        212.75        41.94 o                         
  -9  -3   4        152.76        123.12        42.23 o                         
  -8  -3   4         29.42         -1.30        25.44 o                         
  -7  -3   4         10.28        146.46        21.32 o                         
  -6  -3   4        869.26       1186.41        42.82 o                         
  -5  -3   4        210.40        232.24        18.63 o                         
  -4  -3   4         16.64         -1.18        11.94 o                         
  -3  -3   4        905.17        814.35        20.26 o                         
  -2  -3   4        420.59        386.70        13.84 o                         
  -1  -3   4        535.38        569.06        20.51 o                         
   0  -3   4       1329.73       1485.56        69.45 o                         
   1  -3   4      17599.54      17061.52       805.75 o                         
   2  -3   4        227.51        148.68         7.89 o                         
   3  -3   4       1953.10       1911.25        38.73 o                         
   4  -3   4       1331.35       1399.22        29.68 o                         
   5  -3   4       3624.88       3611.80        70.05 o                         
   6  -3   4        882.50        863.55        34.64 o                         
   7  -3   4         23.97         29.52        22.01 o                         
   8  -3   4         63.49         49.47        26.63 o                         
   9  -3   4         46.02          8.67        33.86 o                         
 -10  -2   4          8.60         10.12        36.56 o                         
  -9  -2   4         39.21         55.21        37.50 o                         
  -8  -2   4        189.58        282.85        28.29 o                         
  -7  -2   4       2468.89       2607.61        62.13 o                         
  -6  -2   4        875.18        883.12        60.87 o                         
  -5  -2   4         96.59         87.84        12.25 o                         
  -4  -2   4       3271.00       3347.17        91.94 o                         
  -3  -2   4        122.06         84.71        10.31 o                         
  -2  -2   4       3924.67       3927.60       151.38 o                         
  -1  -2   4       2101.19       1993.24        60.05 o                         
   0  -2   4       7387.00       7105.89       189.48 o                         
   1  -2   4       1607.48       1654.61        38.76 o                         
   2  -2   4         40.00         48.92         8.21 o                         
   3  -2   4        347.19        329.02        13.70 o                         
   4  -2   4       5822.07       5760.65       125.49 o                         
   5  -2   4       1161.38       1199.71        34.58 o                         
   6  -2   4        573.33        601.85        26.52 o                         
   7  -2   4        113.18         99.14        18.80 o                         
   8  -2   4        210.33        218.09        23.38 o                         
   9  -2   4        481.89        478.41        36.22 o                         
 -10  -1   4          3.93         99.07        35.60 o                         
  -9  -1   4        389.70        356.34        23.56 o                         
  -8  -1   4       2340.77       2312.55        82.45 o                         
  -7  -1   4        246.89        661.45        30.45 o                         
  -6  -1   4        542.95        516.46        25.39 o                         
  -5  -1   4       1423.61       1494.99        59.68 o                         
  -4  -1   4      12855.24      12270.11       450.50 o                         
  -3  -1   4       3470.89       3439.00        91.18 o                         
  -2  -1   4          8.49         49.67        15.94 o                         
  -1  -1   4       1374.68       1412.34        59.75 o                         
   0  -1   4       1616.34       1676.27        60.01 o                         
   1  -1   4        196.78        152.52        15.48 o                         
   2  -1   4        515.43        436.48        14.63 o                         
   3  -1   4       5755.45       5749.41       109.24 o                         
   4  -1   4        177.43        142.14         9.17 o                         
   5  -1   4         26.30          9.08        18.53 o                         
   6  -1   4         83.89         80.61        24.77 o                         
   7  -1   4       1865.03       1931.43        53.53 o                         
   8  -1   4         71.14         69.58        21.50 o                         
   9  -1   4         21.10         41.34        24.76 o                         
 -10   0   4        102.15        125.95        28.14 o                         
  -9   0   4        518.98        524.52        60.73 o                         
  -8   0   4         74.47        184.32        23.26 o                         
  -7   0   4        371.29        395.09        24.38 o                         
  -6   0   4        330.04        597.68        41.12 o                         
  -5   0   4       8057.96       7656.30       286.29 o                         
  -4   0   4        192.07        200.89        10.37 o                         
  -3   0   4       2059.80       1912.52        93.34 o                         
  -2   0   4         89.89         88.64        13.60 o                         
  -1   0   4      17202.02      15855.39       505.94 o                         
   0   0   4       2797.88       2861.94       114.52 o                         
   1   0   4       2414.82       2497.29        71.31 o                         
   2   0   4        698.69        743.87        23.44 o                         
   3   0   4        719.75        731.50        19.98 o                         
   4   0   4         47.30         60.95        12.09 o                         
   5   0   4        685.65        739.92        29.06 o                         
   6   0   4        585.82        592.07        26.51 o                         
   7   0   4         48.25         30.42        27.53 o                         
   8   0   4        120.79        125.98        25.86 o                         
 -10   1   4          8.29         -3.36         8.52 o                         
  -9   1   4        239.38        244.03        19.48 o                         
  -8   1   4         82.27         68.42        34.15 o                         
  -7   1   4        425.68        526.66        42.80 o                         
  -6   1   4         99.33        267.63        25.01 o                         
  -5   1   4       1155.26       1124.65        39.28 o                         
  -4   1   4       2480.47       2484.37        66.82 o                         
  -3   1   4       1999.11       1921.79        53.06 o                         
  -2   1   4        864.18        780.72        37.76 o                         
  -1   1   4       2778.24       2775.58        78.03 o                         
   0   1   4       4971.97       4823.53       130.65 o                         
   1   1   4       1099.76       1184.10        34.60 o                         
   2   1   4       1246.75       1150.37        42.45 o                         
   3   1   4        298.08        299.69        15.14 o                         
   4   1   4        921.51        925.92        27.31 o                         
   5   1   4        204.20        180.97        22.68 o                         
   6   1   4         45.07         32.69        20.87 o                         
   7   1   4         29.21         18.99        22.80 o                         
   8   1   4        127.50         82.89        20.40 o                         
 -10   2   4        125.71         97.83        12.89 o                         
  -9   2   4          9.31          9.35        35.72 o                         
  -8   2   4         19.86         33.57        34.01 o                         
  -7   2   4        289.59        584.70        25.74 o                         
  -6   2   4       1214.90       1343.69        41.94 o                         
  -5   2   4        609.02        557.38        27.97 o                         
  -4   2   4        188.46        191.30        12.52 o                         
  -3   2   4        106.86        112.90        54.11 o                         
  -2   2   4       5312.54       5165.10       144.11 o                         
  -1   2   4       6701.28       6465.60       172.07 o                         
   0   2   4        204.97        246.71        23.95 o                         
   1   2   4       1753.15       1777.25        46.13 o                         
   2   2   4       4260.59       4332.36        98.77 o                         
   3   2   4       3949.53       3856.34       109.43 o                         
   4   2   4        278.63        316.76        16.63 o                         
   5   2   4        228.44        246.87        33.02 o                         
   6   2   4        963.93        954.83        33.76 o                         
   7   2   4        184.13        171.70        22.00 o                         
   8   2   4          1.32        -32.35        32.35 o                         
 -10   3   4        464.81        454.49        25.44 o                         
  -9   3   4        179.73        174.90        11.82 o                         
  -8   3   4        151.82        184.43        15.73 o                         
  -7   3   4        241.14        219.06        22.15 o                         
  -6   3   4       2163.97       2235.64        64.77 o                         
  -5   3   4         31.66         71.23        18.58 o                         
  -4   3   4       3309.95       3264.62        88.33 o                         
  -3   3   4       7456.77       7332.46       193.48 o                         
  -2   3   4       1370.21       1306.63        40.25 o                         
  -1   3   4        254.08        206.65        18.22 o                         
   0   3   4         70.80        112.40        16.29 o                         
   1   3   4      13340.18      13575.80       290.58 o                         
   2   3   4       5565.15       5578.39       124.82 o                         
   3   3   4        480.64        462.68        26.34 o                         
   4   3   4         16.80         23.32        13.93 o                         
   5   3   4       1133.02       1100.17        37.68 o                         
   6   3   4        388.36        395.90        25.57 o                         
   7   3   4         66.16         53.05        23.20 o                         
   8   3   4          0.67        -35.93        35.93 o                         
 -10   4   4         20.07          1.29        15.75 o                         
  -9   4   4          7.66          7.13        11.94 o                         
  -8   4   4        400.77        367.90        20.85 o                         
  -7   4   4        390.30        444.06        23.80 o                         
  -6   4   4       1068.89       1176.70        39.72 o                         
  -5   4   4         50.34         31.65        22.18 o                         
  -4   4   4        266.49        232.81        17.48 o                         
  -3   4   4        451.93        496.60        24.30 o                         
  -2   4   4        319.89        316.47        21.24 o                         
  -1   4   4        193.98        157.98        21.81 o                         
   0   4   4       5667.42       5588.77       151.90 o                         
   1   4   4        366.30        356.20        22.69 o                         
   2   4   4        193.47        170.33        22.06 o                         
   3   4   4        220.60        261.84        24.87 o                         
   4   4   4       2430.13       2529.48        53.84 o                         
   5   4   4        572.51        625.63        23.25 o                         
   6   4   4         88.30        102.79        23.78 o                         
   7   4   4         22.44          9.28        23.58 o                         
 -10   5   4         95.27         66.67        19.86 o                         
  -9   5   4          0.47         -8.63        18.49 o                         
  -8   5   4        892.09        956.34        36.99 o                         
  -7   5   4        108.77        282.49        28.48 o                         
  -6   5   4         54.80         92.78        24.73 o                         
  -5   5   4        205.38        211.41        27.56 o                         
  -4   5   4        440.74        441.27        23.74 o                         
  -3   5   4         84.92        114.73        18.88 o                         
  -2   5   4        662.53        676.46        28.29 o                         
  -1   5   4        163.95        217.73        24.06 o                         
   0   5   4         41.12         37.66        18.85 o                         
   1   5   4         79.79         93.66        19.79 o                         
   2   5   4         83.74         82.34        21.34 o                         
   3   5   4        229.00        216.40        16.41 o                         
   4   5   4        309.01        369.47        23.33 o                         
   5   5   4        332.69        323.54        31.17 o                         
   6   5   4         57.29         54.19        25.48 o                         
   7   5   4        111.05        137.17        35.46 o                         
 -10   6   4          0.14         33.26        45.00 o                         
  -9   6   4         31.05         -9.37        16.74 o                         
  -8   6   4        109.18        156.37        30.60 o                         
  -7   6   4       1499.37       1524.97        59.56 o                         
  -6   6   4         71.50         70.46        28.24 o                         
  -5   6   4        175.64        219.03        32.14 o                         
  -4   6   4          1.93          5.91        16.38 o                         
  -3   6   4       3030.53       3115.42        94.70 o                         
  -2   6   4        182.97        164.58        20.36 o                         
  -1   6   4        599.94        628.52        29.90 o                         
   0   6   4        588.40        584.20        29.02 o                         
   1   6   4        607.49        569.06        26.13 o                         
   2   6   4         22.29          3.63        14.56 o                         
   3   6   4        109.17        113.16        16.62 o                         
   4   6   4        231.03        233.98        17.28 o                         
   5   6   4        103.16         20.97        28.20 o                         
  -9   7   4        427.34        385.01        20.46 o                         
  -8   7   4        357.61        293.68        18.90 o                         
  -7   7   4        184.46        144.97        21.22 o                         
  -6   7   4        246.84        211.41        29.78 o                         
  -5   7   4        823.29        858.16        47.48 o                         
  -4   7   4       3995.28       3900.82       110.05 o                         
  -3   7   4         80.38         62.72        33.17 o                         
  -2   7   4        251.66        203.72        26.23 o                         
  -1   7   4         45.67         67.53        49.18 o                         
   0   7   4       3451.31       3479.50        83.95 o                         
   1   7   4        278.75        243.88        20.88 o                         
   2   7   4        310.63        314.72        26.64 o                         
   3   7   4        103.03         79.13        17.11 o                         
   4   7   4        483.24        469.38        21.74 o                         
   5   7   4         26.51        -14.93        41.78 o                         
   6   7   4          2.84        -36.28        39.06 o                         
  -9   8   4        101.00         95.11        15.63 o                         
  -8   8   4         31.88         30.44        17.22 o                         
  -7   8   4          8.43         18.39        48.20 o                         
  -6   8   4        193.01        207.68        26.92 o                         
  -5   8   4       1203.59       1193.96        63.40 o                         
  -4   8   4         25.06         33.64        24.71 o                         
  -3   8   4         15.43         16.51        19.39 o                         
  -2   8   4        867.78        967.02        39.97 o                         
  -1   8   4       3886.38       3978.56        93.89 o                         
   0   8   4         79.46         59.55        19.49 o                         
   1   8   4        115.07         81.92        16.95 o                         
   2   8   4         21.47         28.20        18.70 o                         
   3   8   4        855.07        900.86        28.88 o                         
   4   8   4         65.74         67.89        31.30 o                         
   5   8   4          1.43         22.02        39.90 o                         
  -8   9   4          2.32         -8.18        33.40 o                         
  -7   9   4        101.35         50.77        25.27 o                         
  -6   9   4        203.73        160.52        23.47 o                         
  -5   9   4         81.83         61.27        26.32 o                         
  -4   9   4          7.68         -1.25        18.13 o                         
  -3   9   4        284.65        336.26        22.38 o                         
  -2   9   4        253.15        238.68        28.75 o                         
  -1   9   4         12.92         -3.73        16.80 o                         
   0   9   4        132.20        117.71        17.77 o                         
   1   9   4         44.39         17.60        29.81 o                         
   2   9   4        888.85        926.85        29.57 o                         
   3   9   4          7.68        -16.66        16.66 o                         
   4   9   4        102.76         61.94        19.19 o                         
  -8  10   4          0.33        -21.73        21.73 o                         
  -7  10   4          3.96         13.28        24.71 o                         
  -6  10   4          1.71        -20.58        20.58 o                         
  -5  10   4        135.08        131.84        38.27 o                         
  -4  10   4          9.15         -0.51        39.04 o                         
  -3  10   4          0.20         38.42        20.49 o                         
  -2  10   4        438.28        356.08        22.14 o                         
  -1  10   4        297.88        279.90        21.96 o                         
   0  10   4         81.01        104.26        18.59 o                         
   1  10   4         35.77         -5.24        18.13 o                         
   2  10   4         51.82         43.49        19.01 o                         
   3  10   4        152.82        160.02        33.52 o                         
  -7  11   4         11.39        -12.69        34.64 o                         
  -6  11   4        401.16        443.89        45.09 o                         
  -5  11   4         66.81         58.56        46.23 o                         
  -4  11   4          1.87         25.40        45.82 o                         
  -3  11   4        113.31        101.61        23.51 o                         
  -2  11   4        359.73        372.85        23.64 o                         
  -1  11   4         15.89        -23.32        23.32 o                         
   0  11   4         40.20         87.20        39.50 o                         
   1  11   4        148.22        222.75        24.09 o                         
   2  11   4        149.83        161.77        36.64 o                         
  -5  12   4          0.42         14.84        27.33 o                         
  -4  12   4         37.93         78.64        28.47 o                         
  -2  12   4        187.00        170.00        50.12 o                         
  -1  12   4         23.19          0.89        34.99 o                         
   0  12   4         52.13         94.56        29.43 o                         
  -2 -15   5          7.71         -6.06        18.42 o                         
  -1 -15   5         10.09         28.51        30.55 o                         
   0 -15   5          1.15          8.78        14.17 o                         
   1 -15   5         21.30         46.07        33.83 o                         
   2 -15   5         43.23         25.76        39.11 o                         
   3 -15   5        125.16        101.83        37.64 o                         
   4 -15   5        162.83        130.79        39.18 o                         
  -4 -14   5        178.53        159.35        18.05 o                         
  -3 -14   5         17.59         10.06        16.35 o                         
  -2 -14   5          1.69        -13.72        14.38 o                         
  -1 -14   5        122.48        102.76        19.52 o                         
   0 -14   5         93.64         81.17        17.66 o                         
   1 -14   5         52.90         60.16        21.97 o                         
   2 -14   5         44.63         67.99        22.58 o                         
   3 -14   5        161.20        145.44        23.91 o                         
   4 -14   5          4.97         17.67        30.59 o                         
   5 -14   5          2.90          4.65        25.97 o                         
  -5 -13   5        172.22        166.60        17.89 o                         
  -4 -13   5         16.55          9.39        13.13 o                         
  -3 -13   5          2.55        -16.57        16.57 o                         
  -2 -13   5        851.29       1021.84        27.90 o                         
  -1 -13   5        487.51        629.97        21.89 o                         
   0 -13   5         76.24        119.78        19.23 o                         
   1 -13   5         68.00         72.81        14.10 o                         
   2 -13   5        256.41        236.30        29.46 o                         
   3 -13   5        417.39        403.79        32.21 o                         
   4 -13   5        105.21        102.17        41.64 o                         
   5 -13   5        193.05        172.46        12.06 o                         
   6 -13   5        193.25        137.87        28.36 o                         
  -6 -12   5         35.79         29.10        15.01 o                         
  -5 -12   5         19.38          8.28        20.08 o                         
  -4 -12   5          2.67          3.04        17.73 o                         
  -3 -12   5       1387.96       1563.85        37.61 o                         
  -2 -12   5        919.96       1097.29        29.00 o                         
  -1 -12   5        533.57        632.18        21.10 o                         
   0 -12   5         31.81          3.12        10.57 o                         
   1 -12   5       3780.79       3849.12       138.31 o                         
   2 -12   5        276.23        281.95        23.81 o                         
   3 -12   5         27.92         16.58        25.50 o                         
   4 -12   5         27.50        -18.52        28.06 o                         
   5 -12   5        167.76        170.28        17.74 o                         
   6 -12   5         47.83         38.23        13.74 o                         
  -7 -11   5          3.04        -11.03        13.10 o                         
  -6 -11   5         32.71         42.29        18.40 o                         
  -5 -11   5         79.96         86.73        12.64 o                         
  -4 -11   5        801.43        900.63        50.62 o                         
  -3 -11   5         39.30         18.06        12.35 o                         
  -2 -11   5        499.96        610.13        20.32 o                         
  -1 -11   5          1.67          3.35        11.94 o                         
   0 -11   5       3332.73       3667.81       181.50 o                         
   1 -11   5        320.71        286.43        23.89 o                         
   2 -11   5        463.24        458.03        28.22 o                         
   3 -11   5        926.57        884.98        37.50 o                         
   4 -11   5        265.82        273.24        28.85 o                         
   5 -11   5        462.83        443.75        55.75 o                         
   6 -11   5         36.21         33.05        16.88 o                         
   7 -11   5         30.34         -2.31        16.29 o                         
  -7 -10   5         72.78         60.26        15.51 o                         
  -6 -10   5          3.95         -1.32        11.76 o                         
  -5 -10   5         31.93         24.91        14.76 o                         
  -4 -10   5        220.26        208.17        13.81 o                         
  -3 -10   5        359.60        403.78        23.93 o                         
  -2 -10   5         73.28         64.04        17.47 o                         
  -1 -10   5         76.91         77.95        12.56 o                         
   0 -10   5        144.38        137.20        10.78 o                         
   1 -10   5       4548.19       4665.70       344.60 o                         
   2 -10   5        110.94         77.16        21.76 o                         
   3 -10   5       1106.07       1081.92        55.48 o                         
   4 -10   5         53.76          3.91        19.69 o                         
   5 -10   5       1981.98       1879.44        57.18 o                         
   6 -10   5        138.54        110.07        16.81 o                         
   7 -10   5        119.67         89.15        16.98 o                         
  -8  -9   5        100.80         55.21        36.58 o                         
  -7  -9   5        463.80        465.20        17.00 o                         
  -6  -9   5        138.50        132.61        11.73 o                         
  -5  -9   5        254.88        220.01        15.07 o                         
  -4  -9   5        290.11        286.39        13.25 o                         
  -3  -9   5        187.27        169.61        11.09 o                         
  -2  -9   5        474.00        576.36        18.49 o                         
  -1  -9   5       2065.28       2374.88        48.65 o                         
   0  -9   5       3894.97       3894.39       203.25 o                         
   1  -9   5         44.84         69.02        32.10 o                         
   2  -9   5        258.40        235.30        18.98 o                         
   3  -9   5        702.56        687.32        31.93 o                         
   4  -9   5       1609.14       1650.91        42.16 o                         
   5  -9   5        259.89        220.17        23.17 o                         
   6  -9   5        228.19        179.55        18.50 o                         
   7  -9   5         34.13          6.97        33.65 o                         
   8  -9   5        748.90        782.87        32.04 o                         
  -8  -8   5        553.48        481.83        21.40 o                         
  -7  -8   5         98.63         84.97        12.03 o                         
  -6  -8   5        117.40        102.21        12.21 o                         
  -5  -8   5       1356.14       1333.56        28.61 o                         
  -4  -8   5       1200.29       1247.08        26.47 o                         
  -3  -8   5        742.79        762.53        18.12 o                         
  -2  -8   5         68.34         70.17        10.16 o                         
  -1  -8   5        821.70        991.49        26.20 o                         
   0  -8   5        190.82        197.73        18.01 o                         
   1  -8   5        351.04        360.62        22.11 o                         
   2  -8   5       2890.67       2762.85        81.26 o                         
   3  -8   5       3208.36       3032.39        69.14 o                         
   4  -8   5        159.95        147.50        13.46 o                         
   5  -8   5         51.97         63.62        12.21 o                         
   6  -8   5        516.91        546.14        32.10 o                         
   7  -8   5        935.31        921.09        34.79 o                         
   8  -8   5         82.26         76.74        16.02 o                         
  -9  -7   5         94.93        111.29        41.94 o                         
  -8  -7   5         95.34         81.56        15.06 o                         
  -7  -7   5          4.53         12.25         9.40 o                         
  -6  -7   5         37.41         45.03        13.73 o                         
  -5  -7   5       3520.94       3443.70        61.25 o                         
  -4  -7   5         93.28         72.44        11.13 o                         
  -3  -7   5        415.54        394.31        12.94 o                         
  -2  -7   5        773.68        850.51        18.51 o                         
  -1  -7   5       1893.16       2011.05        71.92 o                         
   0  -7   5        484.28        490.26        36.33 o                         
   1  -7   5         47.83         54.63        22.63 o                         
   2  -7   5        134.62        138.25        17.81 o                         
   3  -7   5        281.19        307.46        14.64 o                         
   4  -7   5          3.37         14.24        14.54 o                         
   5  -7   5       1115.87       1111.32        30.52 o                         
   6  -7   5        651.66        687.55        28.35 o                         
   7  -7   5         11.55          5.79        15.88 o                         
   8  -7   5        197.04        149.61        19.82 o                         
  -9  -6   5        263.23        268.17        25.00 o                         
  -8  -6   5          4.46         10.35        11.24 o                         
  -7  -6   5        343.89        393.56        18.55 o                         
  -6  -6   5        220.09        236.90        20.31 o                         
  -5  -6   5        351.28        346.16        13.21 o                         
  -4  -6   5        998.27        994.08        21.06 o                         
  -3  -6   5       2803.56       2783.77        49.17 o                         
  -2  -6   5       2145.55       2248.98        44.95 o                         
  -1  -6   5        115.59        118.10         8.98 o                         
   0  -6   5       3916.11       3988.03       161.10 o                         
   1  -6   5        729.13        718.74        28.37 o                         
   2  -6   5        894.36        885.28        32.16 o                         
   3  -6   5          1.36        -10.71        10.71 o                         
   4  -6   5        480.23        481.16        17.74 o                         
   5  -6   5          1.77         -3.54        20.88 o                         
   6  -6   5         10.89         10.12        25.76 o                         
   7  -6   5        228.68        224.96        20.87 o                         
   8  -6   5         82.24         85.84        29.17 o                         
 -10  -5   5        119.23        150.36        41.61 o                         
  -9  -5   5          1.51         -1.90         8.72 o                         
  -8  -5   5         18.58         12.20        13.52 o                         
  -7  -5   5        151.86        377.31        44.02 o                         
  -6  -5   5       1363.75       1375.24        36.83 o                         
  -5  -5   5        349.99        326.25        11.43 o                         
  -4  -5   5        354.95        334.26        13.92 o                         
  -3  -5   5       1017.72        946.86        24.79 o                         
  -2  -5   5       9876.79       9861.66       213.26 o                         
  -1  -5   5       5296.98       4906.03       107.93 o                         
   0  -5   5       1426.03       1487.29        46.27 o                         
   1  -5   5        110.36        180.60        18.17 o                         
   2  -5   5       1459.12       1345.64        27.93 o                         
   3  -5   5       4029.43       4008.61        76.86 o                         
   4  -5   5         32.19         46.16        10.50 o                         
   5  -5   5         51.17         30.28        10.19 o                         
   6  -5   5        818.26        756.83        24.60 o                         
   7  -5   5         21.99         25.41        36.33 o                         
   8  -5   5         34.41         57.51        25.97 o                         
 -10  -4   5        201.86        107.13        40.21 o                         
  -9  -4   5         84.71         76.71        21.42 o                         
  -8  -4   5        217.04        203.92        18.95 o                         
  -7  -4   5        949.26        921.76        28.06 o                         
  -6  -4   5        352.41        342.24        16.60 o                         
  -5  -4   5       1043.43       1094.03        29.96 o                         
  -4  -4   5      13280.99      13302.68       307.66 o                         
  -3  -4   5       8625.42       8210.34       205.23 o                         
  -2  -4   5        756.71        669.29        27.38 o                         
  -1  -4   5       1469.11       1366.72        32.66 o                         
   0  -4   5       3263.85       3445.81        95.75 o                         
   1  -4   5       6077.21       5629.58       122.67 o                         
   2  -4   5       4004.12       3859.81        73.92 o                         
   3  -4   5         40.31         47.52        10.93 o                         
   4  -4   5        189.15        175.56        10.55 o                         
   5  -4   5       3227.98       3281.45        64.56 o                         
   6  -4   5        253.31        250.65        18.45 o                         
   7  -4   5        175.46        214.46        23.94 o                         
   8  -4   5          0.26        -15.67        17.24 o                         
 -10  -3   5         60.59         90.72        38.45 o                         
  -9  -3   5          7.99          1.80        11.44 o                         
  -8  -3   5        228.08        235.77        27.70 o                         
  -7  -3   5        508.79        492.48        23.92 o                         
  -6  -3   5        590.79        681.59        28.51 o                         
  -5  -3   5       1555.31       1585.44        49.05 o                         
  -4  -3   5        147.09        155.48        18.01 o                         
  -3  -3   5        103.17         84.56        12.67 o                         
  -2  -3   5        190.57        181.32        10.52 o                         
  -1  -3   5       1556.48       1386.40        46.09 o                         
   0  -3   5      10565.18      10369.81       276.22 o                         
   1  -3   5        975.09        975.33        25.47 o                         
   2  -3   5       5256.90       5772.82       111.37 o                         
   3  -3   5       1251.76       1400.00        30.15 o                         
   4  -3   5       5458.99       5422.97       118.71 o                         
   5  -3   5        894.15        838.49        25.50 o                         
   6  -3   5        308.50        310.14        34.91 o                         
   7  -3   5         34.82          4.39        19.43 o                         
   8  -3   5        635.81        660.97        29.74 o                         
 -10  -2   5         49.55         63.44        36.05 o                         
  -9  -2   5         51.30        119.50        38.43 o                         
  -8  -2   5        299.79        289.85        20.15 o                         
  -6  -2   5        506.60        621.98        28.20 o                         
  -5  -2   5         27.06         37.91        17.28 o                         
  -4  -2   5         32.49         26.28        14.19 o                         
  -3  -2   5         40.04         37.83        10.45 o                         
  -2  -2   5        747.54        670.01        36.42 o                         
  -1  -2   5          5.74         -5.05        19.59 o                         
   0  -2   5          8.89         13.14        18.07 o                         
   1  -2   5        749.92        733.24        26.91 o                         
   2  -2   5         85.91         74.00        13.12 o                         
   3  -2   5       5148.66       5196.35       114.10 o                         
   4  -2   5         89.63        103.58        11.59 o                         
   5  -2   5       1685.74       1687.64        37.03 o                         
   6  -2   5          6.00        -13.05        18.15 o                         
   7  -2   5        817.79        801.42        30.54 o                         
   8  -2   5         49.30         61.10        21.85 o                         
 -10  -1   5         91.06         98.95        19.64 o                         
  -9  -1   5          3.18         28.64        17.18 o                         
  -8  -1   5        904.75       1339.77        84.74 o                         
  -7  -1   5       1142.44       1259.99        71.68 o                         
  -6  -1   5        105.90        160.64        29.45 o                         
  -5  -1   5        225.17        231.71        19.89 o                         
  -4  -1   5        963.97        882.45        34.47 o                         
  -3  -1   5       4589.18       4394.92       164.19 o                         
  -2  -1   5        419.79        428.55        29.76 o                         
  -1  -1   5        285.08        300.62        24.38 o                         
   0  -1   5       2209.79       2330.28        88.48 o                         
   1  -1   5        137.50        166.21        14.41 o                         
   2  -1   5         39.75         33.82        12.05 o                         
   3  -1   5       1134.53       1146.31        27.75 o                         
   4  -1   5       1790.41       1777.57        39.53 o                         
   5  -1   5         29.90         30.38        30.39 o                         
   6  -1   5         20.17        -18.98        27.92 o                         
   7  -1   5        161.55        176.41        24.22 o                         
   8  -1   5        338.46        315.51        25.36 o                         
 -10   0   5         29.13         93.67        27.51 o                         
  -9   0   5       1316.54       1241.20        44.93 o                         
  -8   0   5        588.26        522.01        31.69 o                         
  -7   0   5        184.03        310.76        36.65 o                         
  -6   0   5          8.17         61.27        28.50 o                         
  -5   0   5       4660.33       4243.57       212.52 o                         
  -4   0   5       4322.05       4147.54       135.78 o                         
  -3   0   5       1155.62       1185.10        36.03 o                         
  -2   0   5        300.22        321.05        18.01 o                         
  -1   0   5        759.09        593.67        30.29 o                         
   0   0   5       7456.19       7330.74       277.52 o                         
   1   0   5       2183.74       2196.20        67.66 o                         
   2   0   5       2000.36       2159.08        52.46 o                         
   3   0   5        391.47        344.26        18.01 o                         
   4   0   5       1279.02       1262.20        31.21 o                         
   5   0   5          4.80        -21.63        21.63 o                         
   6   0   5         53.00         23.35        21.79 o                         
   7   0   5        811.44        860.53        33.70 o                         
   8   0   5         19.60         -0.04        52.54 o                         
 -10   1   5        372.56        306.68        22.54 o                         
  -9   1   5         64.02         68.62        34.18 o                         
  -8   1   5          0.44         32.87        25.06 o                         
  -7   1   5        253.97        382.39        32.28 o                         
  -6   1   5       6126.89       5976.48       158.75 o                         
  -5   1   5       2972.67       2930.99        80.75 o                         
  -4   1   5       1625.52       1677.34        47.33 o                         
  -3   1   5          0.09          4.84        13.30 o                         
  -2   1   5       4386.77       4186.13       114.00 o                         
  -1   1   5      13200.17      13416.90       358.15 o                         
   0   1   5        184.00        188.55        22.44 o                         
   1   1   5        897.38        990.30        32.58 o                         
   2   1   5       2242.87       2141.80        68.02 o                         
   3   1   5       2229.67       2257.48        58.98 o                         
   4   1   5        223.42        194.38        13.25 o                         
   5   1   5        138.63        148.24        21.94 o                         
   6   1   5         24.54         14.92        24.43 o                         
   7   1   5        109.36        140.77        40.28 o                         
   8   1   5          2.19        -26.97        27.27 o                         
 -10   2   5        103.53         48.24        18.30 o                         
  -9   2   5         35.37         98.76        34.95 o                         
  -8   2   5         98.64         86.12        32.07 o                         
  -7   2   5        963.75        979.99        36.05 o                         
  -6   2   5         24.04         90.37        17.22 o                         
  -5   2   5       1023.06        940.42        29.82 o                         
  -4   2   5        115.40        130.16        14.27 o                         
  -3   2   5       6702.65       6403.82       169.57 o                         
  -2   2   5       1220.46       1131.08        37.44 o                         
  -1   2   5       1720.14       1601.04        51.48 o                         
   0   2   5        200.14        232.38        38.03 o                         
   1   2   5        674.91        612.54        26.52 o                         
   2   2   5       1892.35       1863.61        51.02 o                         
   3   2   5        345.73        337.49        36.12 o                         
   4   2   5        207.63        205.07        15.95 o                         
   5   2   5        232.71        190.58        24.92 o                         
   6   2   5        389.27        357.37        25.43 o                         
   7   2   5         42.35          9.45        22.52 o                         
 -10   3   5         45.91         30.12        18.56 o                         
  -9   3   5        100.99        113.56        38.78 o                         
  -8   3   5         48.04         54.58        14.66 o                         
  -7   3   5        136.35        126.74        14.94 o                         
  -6   3   5       1516.77       1535.49        74.67 o                         
  -5   3   5         53.04         76.94        23.40 o                         
  -4   3   5         84.76         79.45        13.34 o                         
  -3   3   5          7.39          1.65        42.59 o                         
  -2   3   5       7085.74       7080.95       188.30 o                         
  -1   3   5          9.69         10.88        23.01 o                         
   0   3   5       4010.53       3921.80       110.32 o                         
   1   3   5         88.98         64.63        77.75 o                         
   2   3   5       1421.18       1320.08        41.59 o                         
   3   3   5        759.96        792.54        30.26 o                         
   4   3   5        491.71        497.84        21.90 o                         
   5   3   5          1.57         12.47        27.56 o                         
   6   3   5          3.01        -27.02        27.02 o                         
   7   3   5        231.65        120.50        39.60 o                         
 -10   4   5        194.51        191.84        22.07 o                         
  -9   4   5        101.00         98.40        15.94 o                         
  -8   4   5         22.28         17.99        16.71 o                         
  -7   4   5        211.16        222.42        20.67 o                         
  -6   4   5        518.46        512.73        33.24 o                         
  -5   4   5        289.39        290.40        19.71 o                         
  -4   4   5        205.86        229.23        23.10 o                         
  -3   4   5       3059.12       3028.69        86.27 o                         
  -2   4   5        608.20        584.60        27.14 o                         
  -1   4   5        660.51        665.84        33.09 o                         
   0   4   5       1720.63       1764.93        55.85 o                         
   1   4   5       2521.02       2470.56        62.56 o                         
   2   4   5        454.12        488.49        28.97 o                         
   3   4   5        249.99        186.26        31.69 o                         
   4   4   5         62.79         42.36        14.85 o                         
   5   4   5        989.96       1015.90        25.94 o                         
   6   4   5        427.33        398.54        84.04 o                         
   7   4   5         43.76        -15.31        33.26 o                         
 -10   5   5          3.19        -17.92        17.92 o                         
  -9   5   5          0.31          8.58        18.50 o                         
  -8   5   5        651.27        734.51        31.82 o                         
  -7   5   5        487.26        520.90        27.66 o                         
  -6   5   5        665.82        666.85        40.28 o                         
  -5   5   5         14.91         50.84        16.84 o                         
  -4   5   5        401.34        405.12        25.13 o                         
  -3   5   5        460.06        439.45        26.67 o                         
  -2   5   5       1081.27       1102.00        41.26 o                         
  -1   5   5        906.30        913.18        89.68 o                         
   0   5   5       2162.37       2123.81        66.24 o                         
   1   5   5        406.76        407.07        27.89 o                         
   2   5   5          0.18         -7.02        24.31 o                         
   3   5   5        246.09        219.79        17.18 o                         
   4   5   5       1103.24       1182.41        32.24 o                         
   5   5   5        425.23        451.27        20.97 o                         
   6   5   5        263.63        227.73        44.30 o                         
 -10   6   5          7.50         35.57        33.84 o                         
  -9   6   5        125.58        136.36        19.71 o                         
  -8   6   5        275.62        291.27        24.74 o                         
  -7   6   5          3.52        -14.03        26.91 o                         
  -5   6   5       1211.21       1369.93        47.17 o                         
  -4   6   5        898.94        914.97        37.11 o                         
  -3   6   5        214.26        177.50        18.85 o                         
  -2   6   5         36.61         54.54        31.84 o                         
  -1   6   5       1655.65       1620.65        54.25 o                         
   0   6   5          5.89          4.13        19.80 o                         
   1   6   5         57.39         62.61        20.98 o                         
   2   6   5        228.47        226.99        25.60 o                         
   3   6   5        158.24        171.17        16.51 o                         
   4   6   5          0.97         -6.11        15.55 o                         
   5   6   5          0.21          4.59        14.40 o                         
   6   6   5         10.22        -28.61        28.61 o                         
  -9   7   5          4.76          8.10        15.21 o                         
  -8   7   5        136.16        138.51        17.32 o                         
  -7   7   5        388.50        372.90        36.61 o                         
  -6   7   5       1445.29       1456.33        71.18 o                         
  -5   7   5         13.03          8.22        18.56 o                         
  -4   7   5        381.00        323.57        32.96 o                         
  -3   7   5         25.57         51.40        31.63 o                         
  -2   7   5          5.42         16.37        21.10 o                         
  -1   7   5        150.03         99.68        26.63 o                         
   0   7   5          0.18         32.61        21.92 o                         
   1   7   5         33.86         35.20        19.49 o                         
   2   7   5          4.22          2.00        18.52 o                         
   3   7   5        102.54         94.44        17.18 o                         
   4   7   5         93.76         83.11        15.75 o                         
   5   7   5         19.73         16.04        42.15 o                         
  -9   8   5         82.83        112.80        19.17 o                         
  -8   8   5         39.36         15.52        20.45 o                         
  -7   8   5         15.50         11.80        19.73 o                         
  -6   8   5          0.89        -23.19        33.15 o                         
  -5   8   5       1143.21       1197.38        47.12 o                         
  -4   8   5        777.73        701.44        34.91 o                         
  -3   8   5        109.80        112.62        21.56 o                         
  -2   8   5          8.48        -13.40        27.42 o                         
  -1   8   5       1185.21       1125.24        46.42 o                         
   0   8   5        697.95        652.26        27.78 o                         
   1   8   5        194.12        239.70        19.60 o                         
   2   8   5          0.32          2.20        18.46 o                         
   3   8   5        312.59        282.82        41.68 o                         
   4   8   5         11.94        -16.21        16.21 o                         
  -8   9   5         15.97         20.09        18.06 o                         
  -7   9   5         66.10         22.60        35.04 o                         
  -6   9   5        634.34        551.85        53.67 o                         
  -5   9   5        240.42        205.82        25.69 o                         
  -4   9   5          9.87        -32.00        35.30 o                         
  -3   9   5         11.20         29.54        23.03 o                         
  -2   9   5       1251.96       1253.18        41.86 o                         
  -1   9   5        123.97        131.43        27.41 o                         
   0   9   5          4.18        -17.42        24.72 o                         
   1   9   5          9.96         11.68        30.89 o                         
   2   9   5       1045.25       1035.23        44.23 o                         
   3   9   5        110.91        129.58        20.51 o                         
  -7  10   5         83.57         96.94        36.42 o                         
  -6  10   5        109.50        181.96        29.14 o                         
  -5  10   5          5.52         18.82        26.50 o                         
  -4  10   5         99.64        128.35        28.14 o                         
  -3  10   5        467.39        475.90        28.19 o                         
  -2  10   5         93.28         63.69        19.98 o                         
  -1  10   5         30.73         22.70        19.76 o                         
   0  10   5         74.59         65.77        25.69 o                         
   1  10   5        367.35        401.88        23.67 o                         
   2  10   5        233.53        198.17        39.19 o                         
  -6  11   5          3.42         43.62        34.95 o                         
  -5  11   5          2.73         16.29        33.08 o                         
  -4  11   5         59.43         24.85        38.57 o                         
  -3  11   5         57.24        114.06        23.50 o                         
  -2  11   5         29.88         19.79        29.47 o                         
  -1  11   5          9.21          4.64        19.41 o                         
   0  11   5         68.63        106.50        41.03 o                         
   1  11   5          6.23         27.06        38.15 o                         
  -4  12   5          1.75         -1.61        38.38 o                         
  -3 -15   6         53.42         58.91        28.64 o                         
  -2 -15   6        139.38        153.74        26.16 o                         
  -1 -15   6         11.16         61.27        34.22 o                         
   0 -15   6          4.62        -11.95        34.01 o                         
   1 -15   6         50.13         50.33        36.89 o                         
   2 -15   6        467.74        496.93        49.09 o                         
   3 -15   6        227.97        273.17        42.97 o                         
  -4 -14   6          0.21          0.19        15.34 o                         
  -3 -14   6          6.83         -3.71        16.43 o                         
  -2 -14   6          6.78          1.61        13.12 o                         
  -1 -14   6        324.86        329.77        16.24 o                         
   0 -14   6         35.51         25.58        11.78 o                         
   1 -14   6        216.93        235.21        23.82 o                         
   2 -14   6        113.94         93.00        23.28 o                         
   3 -14   6         60.21         10.51        21.31 o                         
   4 -14   6         11.42        -26.67        26.67 o                         
   5 -14   6        109.39         92.20        28.78 o                         
  -5 -13   6        197.35        197.35        15.80 o                         
  -4 -13   6          3.08        -15.36        15.36 o                         
  -3 -13   6        125.70        136.04        15.29 o                         
  -2 -13   6        161.03        189.42        15.59 o                         
  -1 -13   6         71.42         83.92        12.54 o                         
   0 -13   6         68.91        108.87        24.92 o                         
   1 -13   6        282.41        267.93        27.87 o                         
   2 -13   6         30.90         21.36        16.42 o                         
   3 -13   6          9.43         -9.24        24.46 o                         
   4 -13   6         14.88         -0.58        56.15 o                         
   5 -13   6         21.31         23.60        21.59 o                         
   6 -13   6         58.02          9.90        20.44 o                         
  -6 -12   6        291.41        288.10        15.97 o                         
  -5 -12   6          0.47         -7.01        18.17 o                         
  -4 -12   6        131.60        112.01        14.15 o                         
  -3 -12   6        276.04        319.98        17.25 o                         
  -2 -12   6       1367.16       1726.62        39.41 o                         
  -1 -12   6        114.27        136.71        13.36 o                         
   0 -12   6          5.59         -4.87        17.25 o                         
   1 -12   6        513.25        515.51        44.73 o                         
   2 -12   6         87.64         79.97        19.20 o                         
   3 -12   6        775.84        727.26        37.60 o                         
   4 -12   6          2.25         15.86        21.71 o                         
   5 -12   6         13.51         16.46        53.36 o                         
   6 -12   6          2.34        -26.35        47.21 o                         
  -7 -11   6        250.79        248.41        14.21 o                         
  -6 -11   6         24.85         27.50        14.40 o                         
  -5 -11   6          5.41        -12.20        12.20 o                         
  -4 -11   6       1658.72       1691.76        60.78 o                         
  -3 -11   6       1587.58       1811.75        41.18 o                         
  -2 -11   6        128.67        121.93        13.36 o                         
  -1 -11   6        395.35        430.68        20.66 o                         
   0 -11   6        660.27        694.22        27.73 o                         
   1 -11   6       1605.84       1844.46        61.75 o                         
   2 -11   6        142.99        142.41        26.31 o                         
   3 -11   6          5.09         14.04        16.98 o                         
   4 -11   6         51.44         67.65        35.20 o                         
   5 -11   6        585.09        536.84        24.71 o                         
   6 -11   6        161.86        194.49        16.59 o                         
   7 -11   6          5.29         -6.59        25.29 o                         
  -8 -10   6          9.77        104.30        36.23 o                         
  -7 -10   6         92.61         98.25        13.24 o                         
  -6 -10   6         43.82         23.06        12.48 o                         
  -5 -10   6        695.06        796.32        21.31 o                         
  -4 -10   6        290.66        274.05        14.59 o                         
  -3 -10   6         55.04         78.48        11.02 o                         
  -2 -10   6         42.44         32.73        11.96 o                         
  -1 -10   6       1804.98       2053.47        43.42 o                         
   0 -10   6       3887.51       3891.28       158.33 o                         
   1 -10   6        161.63        199.98        30.31 o                         
   2 -10   6       1645.09       1584.71        55.07 o                         
   3 -10   6       1372.44       1381.12        50.21 o                         
   4 -10   6       1620.82       1638.37        56.42 o                         
   5 -10   6        131.26        126.37        24.19 o                         
   6 -10   6         36.24         11.31        28.38 o                         
   7 -10   6         35.15         35.94        16.90 o                         
  -8  -9   6          4.15         -9.08        18.26 o                         
  -7  -9   6         43.05         34.94        14.15 o                         
  -6  -9   6         18.39         17.09        14.98 o                         
  -5  -9   6          7.44         35.45        14.78 o                         
  -4  -9   6        107.31         94.27        11.93 o                         
  -3  -9   6          5.35         19.72         9.56 o                         
  -2  -9   6       1189.76       1345.55        40.81 o                         
  -1  -9   6        206.48        218.84        19.01 o                         
   0  -9   6       1173.76       1184.96        43.61 o                         
   1  -9   6         38.71         25.92        18.51 o                         
   2  -9   6        865.31        865.05        36.87 o                         
   3  -9   6       2173.51       2051.40        64.14 o                         
   4  -9   6        412.64        382.66        15.47 o                         
   5  -9   6        714.69        689.18        22.64 o                         
   6  -9   6         10.93          7.24        15.46 o                         
   7  -9   6        570.23        562.31        26.91 o                         
  -9  -8   6          3.17          5.91        37.99 o                         
  -8  -8   6        593.79        551.04        22.60 o                         
  -7  -8   6         70.32         89.91        14.82 o                         
  -6  -8   6         61.16         65.71        13.04 o                         
  -5  -8   6          0.21        -11.93        11.93 o                         
  -4  -8   6        329.37        368.48        15.11 o                         
  -3  -8   6         33.90         17.52        13.13 o                         
  -2  -8   6        451.66        428.97        14.43 o                         
  -1  -8   6       1997.44       1999.31        75.18 o                         
   0  -8   6         23.07          3.23        16.54 o                         
   1  -8   6         14.43         -4.14        19.15 o                         
   2  -8   6         80.18         45.71        16.84 o                         
   3  -8   6       2007.89       1946.26        66.73 o                         
   4  -8   6        504.08        463.19        18.67 o                         
   5  -8   6         83.02        103.58        18.12 o                         
   6  -8   6         99.88        126.10        18.32 o                         
   7  -8   6        190.73        195.16        25.07 o                         
   8  -8   6        465.22        481.36        38.92 o                         
  -9  -7   6        546.73        488.62        44.46 o                         
  -8  -7   6         53.04         64.21        16.23 o                         
  -7  -7   6         14.13          2.92        24.98 o                         
  -6  -7   6          4.43        -11.29        14.87 o                         
  -5  -7   6       2831.91       2729.87        50.19 o                         
  -4  -7   6       2088.32       2055.75        38.60 o                         
  -3  -7   6        138.10        134.23        13.85 o                         
  -2  -7   6        400.23        367.82        17.59 o                         
  -1  -7   6       2104.90       2176.70        56.31 o                         
   0  -7   6        677.07        569.94        45.60 o                         
   1  -7   6        640.07        598.69        26.62 o                         
   2  -7   6       1034.69        946.42        34.12 o                         
   3  -7   6        923.82        882.78        25.39 o                         
   4  -7   6         99.75         87.54        12.91 o                         
   5  -7   6         18.96          8.69        13.26 o                         
   6  -7   6       1458.38       1532.59        49.09 o                         
   7  -7   6        300.53        295.50        26.78 o                         
   8  -7   6         13.96        -31.42        31.42 o                         
  -9  -6   6          8.88          9.78        15.36 o                         
  -8  -6   6         22.61          2.11        14.84 o                         
  -7  -6   6        153.33        191.69        24.93 o                         
  -6  -6   6       7257.49       7357.96       163.19 o                         
  -5  -6   6        613.21        570.54        15.38 o                         
  -4  -6   6       1398.07       1357.46        26.86 o                         
  -3  -6   6         69.05         48.77        12.55 o                         
  -2  -6   6       9449.27       9103.37       199.79 o                         
  -1  -6   6       1079.95        985.72        26.10 o                         
   0  -6   6        247.67        291.00        23.22 o                         
   1  -6   6        238.87        233.90        20.47 o                         
   2  -6   6        179.21        183.96         9.71 o                         
   3  -6   6        836.99        836.24        20.54 o                         
   4  -6   6        180.96        187.09        11.40 o                         
   5  -6   6       1235.35       1213.90        28.08 o                         
   6  -6   6         13.70          0.30        13.47 o                         
   7  -6   6         55.81         57.07        20.33 o                         
   8  -6   6         85.26        108.72        33.17 o                         
 -10  -5   6          0.41        -38.50        38.50 o                         
  -9  -5   6         13.33         12.71        23.41 o                         
  -8  -5   6        291.09        292.72        53.66 o                         
  -7  -5   6       1793.78       1705.80        44.43 o                         
  -6  -5   6        595.02        635.14        27.42 o                         
  -5  -5   6        308.20        281.22        21.02 o                         
  -4  -5   6        570.85        517.90        16.90 o                         
  -3  -5   6       3181.53       3068.18        71.14 o                         
  -2  -5   6         89.03         59.54        18.76 o                         
  -1  -5   6       4328.30       4261.39        95.21 o                         
   0  -5   6         22.96         17.93        14.49 o                         
   1  -5   6       7851.86       8194.30       178.27 o                         
   2  -5   6       2758.85       2804.73        66.69 o                         
   3  -5   6        835.92        907.76        22.03 o                         
   4  -5   6         89.00        110.94        14.63 o                         
   5  -5   6          7.19        -10.62        10.62 o                         
   6  -5   6        256.05        222.60        22.74 o                         
   7  -5   6          6.25         -1.03        25.11 o                         
   8  -5   6         52.71         33.57        31.89 o                         
 -10  -4   6         12.19         57.97        37.50 o                         
  -9  -4   6          0.31         12.43        27.19 o                         
  -8  -4   6          3.67         56.03        19.55 o                         
  -7  -4   6        715.97        914.32        34.28 o                         
  -6  -4   6        967.65       1022.22        68.26 o                         
  -5  -4   6        501.27        475.36        26.26 o                         
  -4  -4   6       1521.14       1656.74       106.71 o                         
  -3  -4   6       1497.48       1352.28        38.51 o                         
  -2  -4   6       5846.14       5728.22       126.39 o                         
  -1  -4   6        410.20        400.86        21.59 o                         
   0  -4   6       3585.87       3612.87       101.32 o                         
   1  -4   6        195.80        202.03        13.90 o                         
   2  -4   6       6457.74       6712.61       146.86 o                         
   3  -4   6         38.50         39.29         9.73 o                         
   4  -4   6       1144.17       1184.66        27.58 o                         
   5  -4   6          7.89          0.64        10.71 o                         
   6  -4   6         32.23         43.22        30.86 o                         
   7  -4   6        144.98        150.32        21.36 o                         
   8  -4   6         11.89        -22.99        48.77 o                         
 -10  -3   6        170.41        122.54        14.89 o                         
  -9  -3   6         61.86         65.92        31.28 o                         
  -8  -3   6         43.83        138.53        18.65 o                         
  -7  -3   6        539.58        733.11        31.94 o                         
  -6  -3   6        113.59        181.20        36.57 o                         
  -5  -3   6        487.93        425.00        22.83 o                         
  -4  -3   6       2779.50       2648.86        61.05 o                         
  -3  -3   6       3257.08       3071.87        84.99 o                         
  -2  -3   6        305.95        324.39        34.15 o                         
  -1  -3   6       2373.50       2434.27       102.60 o                         
   0  -3   6       4190.92       3965.07       110.28 o                         
   1  -3   6      13214.98      13013.72       341.45 o                         
   2  -3   6          4.00          3.62        12.81 o                         
   3  -3   6        313.04        293.96        14.38 o                         
   4  -3   6        593.90        608.79        21.15 o                         
   5  -3   6       3563.27       3683.80        73.95 o                         
   6  -3   6         21.85          3.88        21.07 o                         
   7  -3   6         33.95         42.12        58.23 o                         
   8  -3   6         37.91         42.52        24.42 o                         
 -10  -2   6          0.43          3.74        28.92 o                         
  -9  -2   6         14.04         35.02        19.36 o                         
  -8  -2   6        358.90        359.32        29.22 o                         
  -7  -2   6       1446.41       1415.09        48.72 o                         
  -6  -2   6        218.36        304.96        23.38 o                         
  -5  -2   6       1529.39       1540.63        50.45 o                         
  -4  -2   6        339.65        370.61        15.62 o                         
  -3  -2   6        793.87        783.70        28.97 o                         
  -2  -2   6       1685.44       1621.33        50.01 o                         
  -1  -2   6       8147.38       7755.63       296.22 o                         
   0  -2   6       6342.66       6586.19       255.59 o                         
   1  -2   6        739.86        715.24        34.67 o                         
   2  -2   6        188.34        191.42        14.03 o                         
   3  -2   6       3909.65       3938.51        89.35 o                         
   4  -2   6       2959.26       3004.75        61.92 o                         
   5  -2   6        203.15        199.52        14.94 o                         
   6  -2   6        421.45        408.37        25.95 o                         
   7  -2   6        204.36        205.35        35.79 o                         
   8  -2   6        431.24        427.36        25.82 o                         
 -10  -1   6         42.78         43.62        32.60 o                         
  -9  -1   6        649.14        663.67        47.90 o                         
  -8  -1   6        468.42        700.55        32.74 o                         
  -7  -1   6          0.08        309.05        55.80 o                         
  -6  -1   6         28.04         36.19        18.33 o                         
  -5  -1   6       1564.03       1427.30        63.54 o                         
  -4  -1   6        598.89        518.27        25.76 o                         
  -3  -1   6        454.58        480.03        32.82 o                         
  -2  -1   6        900.50        961.41        48.37 o                         
  -1  -1   6       1601.29       1658.98        74.73 o                         
   0  -1   6          0.43          0.96        21.16 o                         
   1  -1   6       1740.91       1794.35        48.47 o                         
   2  -1   6       2306.28       2326.05        56.43 o                         
   3  -1   6        312.87        332.38        17.90 o                         
   4  -1   6       1406.66       1411.20        34.13 o                         
   5  -1   6         16.66        -13.91        27.01 o                         
   6  -1   6        301.79        305.39        22.98 o                         
   7  -1   6       1022.87       1097.54        38.31 o                         
   8  -1   6         12.28         10.05        27.17 o                         
 -10   0   6        117.83        110.36        18.98 o                         
  -9   0   6          4.83        142.22        41.94 o                         
  -8   0   6        548.32        597.89        34.69 o                         
  -6   0   6        268.79        266.14        41.91 o                         
  -5   0   6        524.62        535.74        29.59 o                         
  -4   0   6        841.09        889.95        41.95 o                         
  -3   0   6         56.44         32.93        15.62 o                         
  -2   0   6         41.37          0.44        19.37 o                         
  -1   0   6        145.56        132.89        34.55 o                         
   0   0   6        486.74        540.78        37.68 o                         
   1   0   6         76.35         22.43        28.33 o                         
   2   0   6         22.38         -1.56        16.55 o                         
   3   0   6        128.05        118.45        21.76 o                         
   4   0   6         63.43         73.83        15.24 o                         
   5   0   6        447.73        498.14        26.41 o                         
   6   0   6        128.30        126.84        24.32 o                         
   7   0   6        148.07        142.40        24.65 o                         
 -10   1   6        163.06        111.29        28.07 o                         
  -9   1   6        477.09        402.78        27.78 o                         
  -8   1   6        319.27        341.69        32.77 o                         
  -7   1   6       1069.02       1060.55        58.74 o                         
  -6   1   6        810.76        893.56        43.17 o                         
  -5   1   6       3927.11       3704.42        99.89 o                         
  -4   1   6       1235.67       1162.03        37.17 o                         
  -3   1   6       1924.24       2032.97        60.42 o                         
  -2   1   6         16.87         17.96        15.56 o                         
  -1   1   6       8018.19       8137.32       217.45 o                         
   0   1   6       1100.68       1039.97        48.34 o                         
   1   1   6        359.29        453.28        32.73 o                         
   2   1   6        480.62        490.95        28.22 o                         
   3   1   6        744.51        755.55        27.32 o                         
   4   1   6        531.14        535.58        22.95 o                         
   5   1   6        251.39        237.16        29.76 o                         
   6   1   6        499.24        530.59        36.58 o                         
   7   1   6        131.01        113.37        33.51 o                         
 -10   2   6        450.78        381.82        37.16 o                         
  -9   2   6          5.09         10.61        34.25 o                         
  -8   2   6         84.84         66.67        25.22 o                         
  -7   2   6        939.97        867.82        32.03 o                         
  -6   2   6       1583.97       1574.15        66.74 o                         
  -5   2   6        265.80        267.51        17.54 o                         
  -4   2   6        342.36        337.43        17.02 o                         
  -3   2   6        960.57        860.58        35.95 o                         
  -2   2   6      12199.43      11788.88       309.89 o                         
  -1   2   6         56.85         77.39        24.36 o                         
   0   2   6        136.03        114.49        19.86 o                         
   1   2   6          2.04        -20.39        20.39 o                         
   2   2   6       4784.55       4924.08       139.57 o                         
   3   2   6        588.20        594.74        91.60 o                         
   4   2   6         46.38         70.47        15.30 o                         
   5   2   6         75.45         76.63        11.92 o                         
   6   2   6        495.97        478.28        35.63 o                         
   7   2   6         24.40          7.41        27.37 o                         
 -10   3   6        216.66        241.31        41.80 o                         
  -9   3   6         23.21        -35.18        36.28 o                         
  -8   3   6        604.18        572.46        26.39 o                         
  -7   3   6        190.69        155.75        17.35 o                         
  -6   3   6        215.19        224.50        26.11 o                         
  -5   3   6         69.28         74.87        16.82 o                         
  -4   3   6       1516.65       1503.96        47.33 o                         
  -3   3   6       5242.58       5344.63       192.10 o                         
  -2   3   6        120.63        144.78        32.67 o                         
  -1   3   6         38.02         34.19        24.85 o                         
   0   3   6       1245.88       1148.95        44.12 o                         
   1   3   6       3737.16       3728.68        89.57 o                         
   2   3   6        774.68        845.02        33.65 o                         
   3   3   6        144.04         92.01        30.98 o                         
   4   3   6         12.44         35.42        42.73 o                         
   5   3   6       1262.18       1234.15        32.39 o                         
   6   3   6         27.28         17.14        28.34 o                         
 -10   4   6          1.46         14.38        35.60 o                         
  -9   4   6          8.83         -1.12        17.09 o                         
  -8   4   6        101.14        128.22        19.32 o                         
  -7   4   6         24.19         20.68        19.56 o                         
  -6   4   6          3.95         -0.95        16.20 o                         
  -5   4   6        194.23        170.61        17.09 o                         
  -4   4   6        548.37        530.88        25.26 o                         
  -3   4   6        336.04        298.29        24.41 o                         
  -2   4   6       1375.74       1302.55        47.60 o                         
  -1   4   6        436.71        456.58        32.02 o                         
   0   4   6       1521.51       1443.79        53.38 o                         
   1   4   6        186.40        166.02        33.88 o                         
   2   4   6        770.28        811.29        34.88 o                         
   3   4   6        174.45        170.72        30.12 o                         
   4   4   6        699.37        772.59        28.11 o                         
   5   4   6          3.70         -7.27        28.36 o                         
   6   4   6        227.27        168.89        33.78 o                         
 -10   5   6         33.67          7.10        34.57 o                         
  -9   5   6         12.55         16.10        15.68 o                         
  -8   5   6        402.25        407.12        26.06 o                         
  -7   5   6        642.93        651.16        40.58 o                         
  -6   5   6        198.42        156.04        22.91 o                         
  -5   5   6         87.59         75.66        18.26 o                         
  -4   5   6        198.90        163.81        19.46 o                         
  -3   5   6        728.94        659.69        32.74 o                         
  -2   5   6         17.41         32.42        22.14 o                         
  -1   5   6         87.66         73.05        38.69 o                         
   0   5   6       1695.13       1641.31        48.24 o                         
   1   5   6        260.52        304.75        24.77 o                         
   2   5   6          0.98        -24.18        24.18 o                         
   3   5   6        286.36        365.91        37.66 o                         
   4   5   6        123.58         93.64        16.10 o                         
   5   5   6        344.53        352.76        20.79 o                         
  -9   6   6         23.74         15.85        17.26 o                         
  -8   6   6        471.69        482.93        33.85 o                         
  -7   6   6        332.79        371.12        36.51 o                         
  -6   6   6          0.28        -16.92        26.91 o                         
  -5   6   6        214.31        207.55        30.76 o                         
  -4   6   6        763.81        790.52        36.07 o                         
  -3   6   6       2007.42       2060.83        71.50 o                         
  -2   6   6        179.68        141.12        28.71 o                         
  -1   6   6         86.59         85.42        23.33 o                         
   0   6   6        333.92        232.73        34.42 o                         
   1   6   6        259.76        266.04        28.15 o                         
   2   6   6         38.36         35.25        24.28 o                         
   3   6   6        522.72        531.49        24.10 o                         
   4   6   6        506.04        523.20        37.74 o                         
   5   6   6          0.09          7.99        39.08 o                         
  -9   7   6        399.40        367.43        22.17 o                         
  -8   7   6        221.61        235.16        32.82 o                         
  -7   7   6         31.48         50.12        30.95 o                         
  -6   7   6         96.53        118.17        35.58 o                         
  -5   7   6        847.69        880.79        36.02 o                         
  -4   7   6        362.33        296.72        28.39 o                         
  -3   7   6         33.87         30.12        21.00 o                         
  -2   7   6        149.73        133.78        34.02 o                         
  -1   7   6        197.12        219.68        23.27 o                         
   0   7   6       1519.15       1532.71        61.50 o                         
   1   7   6         51.33        -26.07        26.07 o                         
   2   7   6        350.06        354.55        22.70 o                         
   3   7   6        157.15        174.10        16.96 o                         
   4   7   6         54.92         61.90        21.70 o                         
  -8   8   6         26.67         13.21        24.18 o                         
  -6   8   6        503.69        579.14        47.83 o                         
  -5   8   6         77.26        103.13        20.79 o                         
  -4   8   6        379.92        434.18        53.66 o                         
  -3   8   6          2.13         30.00        27.04 o                         
  -2   8   6        760.33        784.71        38.64 o                         
  -1   8   6        366.38        348.80        25.77 o                         
   0   8   6          0.86        -34.31        51.07 o                         
   1   8   6          3.07         -7.36        18.31 o                         
   2   8   6        263.30        265.37        24.02 o                         
   3   8   6         14.99          3.55        20.85 o                         
  -8   9   6          6.42         25.76        31.67 o                         
  -7   9   6         85.12         65.76        66.55 o                         
  -6   9   6          1.51         21.18        29.83 o                         
  -5   9   6        130.75        115.52        28.92 o                         
  -4   9   6         16.33          8.55        26.72 o                         
  -3   9   6        578.17        620.94        34.46 o                         
  -2   9   6         16.15         29.13        24.77 o                         
  -1   9   6        407.25        378.32        24.78 o                         
   0   9   6          9.10        -24.44        24.44 o                         
   1   9   6         55.54        117.46        21.69 o                         
   2   9   6          1.02        -16.16        29.63 o                         
  -7  10   6         71.61        119.85        30.13 o                         
  -6  10   6         92.96         78.92        36.93 o                         
  -5  10   6         19.24         34.45        47.62 o                         
  -4  10   6          3.47         -3.47        27.50 o                         
  -3  10   6        150.80        153.86        20.68 o                         
  -2  10   6        216.97        207.99        26.84 o                         
  -1  10   6        139.14        110.34        37.26 o                         
   0  10   6        116.65         78.64        35.53 o                         
   1  10   6         61.01          7.44        24.93 o                         
  -5  11   6         38.26        -12.37        39.90 o                         
  -4  11   6         33.14         15.43        35.44 o                         
  -3  11   6        126.40        100.89        39.93 o                         
  -1  11   6          0.13         24.08        31.37 o                         
  -3 -15   7         12.51         24.05        22.88 o                         
  -2 -15   7         75.59         81.01        20.81 o                         
  -1 -15   7        315.20        339.63        27.26 o                         
   0 -15   7         12.25         19.97        28.65 o                         
   1 -15   7         59.52         15.31        39.13 o                         
   2 -15   7         41.61         45.05        38.99 o                         
   3 -15   7        455.26        447.11        47.85 o                         
  -4 -14   7        193.54        219.44        15.55 o                         
  -3 -14   7          1.96         15.19        15.17 o                         
  -2 -14   7        224.75        238.39        13.81 o                         
  -1 -14   7        527.41        604.43        28.21 o                         
   0 -14   7         42.49         31.12        22.23 o                         
   1 -14   7        334.71        341.04        32.46 o                         
   2 -14   7        334.40        331.05        33.56 o                         
   3 -14   7         18.92         16.46        18.00 o                         
   4 -14   7        154.12        164.54        41.96 o                         
  -5 -13   7         13.71         -0.93        11.94 o                         
  -4 -13   7          4.52          1.69        19.04 o                         
  -3 -13   7         77.01        101.37        13.78 o                         
  -2 -13   7        820.90        927.33        25.19 o                         
  -1 -13   7         52.52         55.96        20.42 o                         
   0 -13   7        221.00        213.93        20.68 o                         
   1 -13   7         12.91         10.30        28.59 o                         
   2 -13   7         11.73          2.95        18.41 o                         
   3 -13   7         36.65         32.55        35.51 o                         
   4 -13   7        237.62        212.23        30.18 o                         
   5 -13   7        285.97        271.14        33.24 o                         
  -6 -12   7         50.04         49.74        15.81 o                         
  -5 -12   7         24.39         44.53        12.00 o                         
  -4 -12   7        205.85        225.81        15.95 o                         
  -3 -12   7        479.78        507.37        18.69 o                         
  -2 -12   7         32.03         11.51        12.77 o                         
  -1 -12   7        694.36        806.58        28.22 o                         
   0 -12   7          0.36         43.94        18.63 o                         
   1 -12   7       1678.18       1750.25       126.49 o                         
   2 -12   7        131.41         99.98        36.70 o                         
   3 -12   7         33.87         51.41        33.67 o                         
   4 -12   7         62.05         74.90        34.92 o                         
   5 -12   7         16.95         27.02        32.12 o                         
   6 -12   7         20.58         23.49        31.56 o                         
  -7 -11   7        210.62        215.77        13.85 o                         
  -6 -11   7         63.21         66.13        15.65 o                         
  -5 -11   7        248.24        270.61        14.37 o                         
  -4 -11   7        187.19        181.77        14.50 o                         
  -3 -11   7        830.42        837.25        24.60 o                         
  -2 -11   7       1184.63       1287.14        30.68 o                         
  -1 -11   7        659.48        719.62        28.65 o                         
   0 -11   7        555.46        609.07        60.60 o                         
   1 -11   7        147.44         57.27        39.81 o                         
   2 -11   7        428.86        421.89        67.69 o                         
   3 -11   7          5.45          9.21        22.16 o                         
   4 -11   7         26.99         35.02        32.94 o                         
   5 -11   7          0.11          4.47        34.15 o                         
   6 -11   7        180.19        177.81        16.04 o                         
  -8 -10   7         11.52         30.55        18.76 o                         
  -7 -10   7        157.42        170.60        11.39 o                         
  -6 -10   7         18.73         21.19        14.11 o                         
  -5 -10   7        181.96        180.50        13.91 o                         
  -4 -10   7       1374.76       1396.38        30.18 o                         
  -3 -10   7        563.22        573.06        16.48 o                         
  -2 -10   7        861.24        913.81        23.93 o                         
  -1 -10   7         39.89          6.52        17.42 o                         
   0 -10   7       2506.10       2420.64        80.47 o                         
   1 -10   7       3510.54       3334.36       134.17 o                         
   2 -10   7        225.11        201.63        26.54 o                         
   3 -10   7        152.55        127.21        30.94 o                         
   4 -10   7        517.49        486.07        30.03 o                         
   5 -10   7        563.56        544.92        20.51 o                         
   6 -10   7         29.80         17.16        25.22 o                         
   7 -10   7          3.52        -25.99        25.99 o                         
  -8  -9   7          2.48          6.84        18.27 o                         
  -7  -9   7        480.64        413.12        16.64 o                         
  -6  -9   7        330.92        322.20        13.58 o                         
  -5  -9   7        658.57        662.73        18.25 o                         
  -4  -9   7        223.19        212.63        12.69 o                         
  -3  -9   7          0.23         12.12        11.12 o                         
  -2  -9   7       1050.22       1035.79        29.48 o                         
  -1  -9   7       2899.90       2967.88       119.05 o                         
   0  -9   7        899.60        835.39        76.87 o                         
   1  -9   7        292.68        240.84        25.62 o                         
   2  -9   7         28.79          9.06        22.71 o                         
   3  -9   7       2618.98       2541.66        94.00 o                         
   4  -9   7       2013.76       1941.14        61.90 o                         
   5  -9   7         92.27         90.65        16.57 o                         
   6  -9   7         99.47         85.61        16.35 o                         
   7  -9   7        120.77        131.38        18.06 o                         
  -9  -8   7        109.64        113.23        30.90 o                         
  -8  -8   7        200.62        320.99        33.89 o                         
  -7  -8   7         52.05         98.52        17.31 o                         
  -6  -8   7          0.79         -4.08        14.72 o                         
  -5  -8   7        323.43        314.47        13.52 o                         
  -4  -8   7        603.86        574.19        20.70 o                         
  -3  -8   7        697.54        657.83        22.08 o                         
  -2  -8   7        628.32        564.54        19.96 o                         
  -1  -8   7        136.55        157.53        23.90 o                         
   0  -8   7        163.03        159.32        26.51 o                         
   1  -8   7        723.33        696.05        31.13 o                         
   2  -8   7       2732.37       2602.00        78.28 o                         
   3  -8   7        323.89        290.93        25.44 o                         
   4  -8   7        999.50        891.94        27.00 o                         
   5  -8   7         24.79         14.32        13.75 o                         
   6  -8   7       1644.63       1663.43        43.15 o                         
   7  -8   7        174.63        177.54        18.36 o                         
  -9  -7   7         10.65        154.12        41.00 o                         
  -8  -7   7        317.45        375.77        24.66 o                         
  -7  -7   7         92.16         87.95        14.81 o                         
  -6  -7   7         44.46         48.27         8.84 o                         
  -5  -7   7          7.24          7.86        18.55 o                         
  -4  -7   7        209.23        225.77        15.42 o                         
  -3  -7   7        121.98        121.06        14.95 o                         
  -2  -7   7         51.58         34.72        10.28 o                         
  -1  -7   7         51.67         51.99        21.45 o                         
   0  -7   7        911.58        906.17        55.89 o                         
   1  -7   7          1.19        -12.54        23.55 o                         
   2  -7   7         17.50         19.92        16.98 o                         
   3  -7   7       2454.55       2306.15        69.52 o                         
   4  -7   7        191.71        154.16        11.56 o                         
   5  -7   7        797.74        800.65        21.81 o                         
   6  -7   7          0.03        -12.81        12.81 o                         
   7  -7   7        265.68        303.26        36.21 o                         
  -9  -6   7        487.11        475.00        35.80 o                         
  -8  -6   7         16.45         26.47        27.03 o                         
  -7  -6   7        337.38        325.19        39.49 o                         
  -6  -6   7       1420.40       1390.57        67.28 o                         
  -5  -6   7       1718.72       1604.25        35.39 o                         
  -4  -6   7        271.68        264.34        16.69 o                         
  -3  -6   7        553.89        517.59        20.10 o                         
  -2  -6   7        249.13        248.73        16.93 o                         
  -1  -6   7        868.24        845.28        24.05 o                         
   0  -6   7        852.30        846.26        32.91 o                         
   1  -6   7        172.11        198.70        25.02 o                         
   2  -6   7        324.44        289.96        13.71 o                         
   3  -6   7        138.88        138.83        12.30 o                         
   4  -6   7        631.70        548.16        17.29 o                         
   5  -6   7        863.24        858.24        22.52 o                         
   6  -6   7        564.05        565.29        21.63 o                         
   7  -6   7         65.22         51.21        34.33 o                         
 -10  -5   7         97.61        118.49        37.61 o                         
  -9  -5   7          0.01        -14.43        14.43 o                         
  -8  -5   7         63.78        121.28        23.24 o                         
  -7  -5   7       1731.39       2104.44       173.68 o                         
  -6  -5   7        727.72        758.92        66.22 o                         
  -5  -5   7          0.09         11.77        12.02 o                         
  -4  -5   7        427.52        446.10        24.17 o                         
  -3  -5   7       2038.91       1976.63        48.96 o                         
  -2  -5   7       7995.38       7798.83       172.48 o                         
  -1  -5   7       2583.49       2616.30        77.95 o                         
   0  -5   7       1737.29       1883.17        45.26 o                         
   1  -5   7       2582.94       2729.53        63.19 o                         
   2  -5   7       1770.15       1736.89        42.46 o                         
   3  -5   7       1237.79       1256.00        33.07 o                         
   4  -5   7         41.67         36.82        24.68 o                         
   5  -5   7        265.09        275.94        16.22 o                         
   6  -5   7        320.43        306.94        17.61 o                         
   7  -5   7          2.64         12.33        18.45 o                         
 -10  -4   7          0.97         49.04        36.40 o                         
  -9  -4   7        200.65        196.84        21.76 o                         
  -8  -4   7        523.91        552.94        27.26 o                         
  -7  -4   7        539.35        681.69        32.28 o                         
  -6  -4   7        129.72        328.02        56.84 o                         
  -5  -4   7         27.80         16.37         5.95 o                         
  -4  -4   7       5461.02       5257.34       143.38 o                         
  -3  -4   7       3847.75       3830.43       106.23 o                         
  -2  -4   7         60.16         92.78        33.29 o                         
  -1  -4   7        714.58        665.44        31.78 o                         
   0  -4   7       2422.95       2385.58        70.76 o                         
   1  -4   7       8253.30       8366.52       182.85 o                         
   2  -4   7         67.08         55.45        13.40 o                         
   3  -4   7        114.65        126.63        23.40 o                         
   4  -4   7         34.85         73.57        25.11 o                         
   5  -4   7       1273.32       1238.30        36.07 o                         
   6  -4   7         21.25         11.51        17.49 o                         
   7  -4   7          5.26          0.07        20.35 o                         
 -10  -3   7          0.10          3.57        14.49 o                         
  -9  -3   7         92.94        106.38        19.36 o                         
  -8  -3   7         24.32         23.80        19.88 o                         
  -7  -3   7         34.91        114.84        17.64 o                         
  -6  -3   7        127.67        179.35        22.87 o                         
  -5  -3   7       1108.65       1084.44        38.85 o                         
  -4  -3   7        362.41        382.60        16.68 o                         
  -3  -3   7        364.89        343.82        23.22 o                         
  -2  -3   7        929.15       1015.25        52.62 o                         
  -1  -3   7       8304.76       7901.73       304.43 o                         
   0  -3   7        924.32        964.26        54.12 o                         
   1  -3   7       1482.02       1420.57        44.79 o                         
   2  -3   7       2385.30       2363.57        68.29 o                         
   3  -3   7       1994.24       2040.16        61.03 o                         
   4  -3   7        539.15        530.82        22.16 o                         
   5  -3   7          0.81         -7.84        17.11 o                         
   6  -3   7        173.02        126.47        20.96 o                         
   7  -3   7         26.84         34.76        18.60 o                         
 -10  -2   7         12.12          1.45        15.11 o                         
  -9  -2   7         33.42         29.53        19.86 o                         
  -8  -2   7        276.93        304.62        22.96 o                         
  -7  -2   7         62.56        353.59        63.21 o                         
  -6  -2   7          1.99         12.44        31.80 o                         
  -5  -2   7        195.70        222.86        12.38 o                         
  -4  -2   7       1262.45       1175.99        40.04 o                         
  -3  -2   7         48.92         54.68        19.30 o                         
  -2  -2   7        503.85        462.77        25.53 o                         
  -1  -2   7        225.15        187.66        35.18 o                         
   0  -2   7       6240.38       6515.53       177.99 o                         
   1  -2   7        237.68        222.75        19.28 o                         
   2  -2   7        318.14        307.30        17.53 o                         
   3  -2   7        585.17        640.21        24.98 o                         
   4  -2   7         95.77        113.27        13.77 o                         
   5  -2   7       1310.85       1349.71        50.51 o                         
   6  -2   7         81.50         69.12        24.89 o                         
   7  -2   7        144.76        170.92        23.77 o                         
 -10  -1   7          9.19        -14.57        25.89 o                         
  -9  -1   7         65.64        113.85        23.08 o                         
  -8  -1   7       1416.55       1336.78        47.40 o                         
  -7  -1   7        410.64        405.64        26.48 o                         
  -6  -1   7          5.91         33.04        34.87 o                         
  -5  -1   7        367.70        376.98        18.25 o                         
  -4  -1   7        811.91        767.51        38.13 o                         
  -3  -1   7       2421.98       2629.65       106.62 o                         
  -2  -1   7       1267.76       1330.80        62.46 o                         
  -1  -1   7        242.64        177.75        26.09 o                         
   0  -1   7       1895.88       1929.54        59.83 o                         
   1  -1   7        345.71        338.73        22.14 o                         
   2  -1   7          8.47         37.72        21.72 o                         
   3  -1   7       4622.35       4871.36       111.26 o                         
   4  -1   7        804.21        898.06        30.42 o                         
   5  -1   7        210.85        206.36        20.21 o                         
   6  -1   7         26.05         39.82        23.38 o                         
   7  -1   7        643.42        619.90        37.18 o                         
 -10   0   7        337.59        331.28        26.08 o                         
  -9   0   7        802.01        772.44        42.11 o                         
  -8   0   7          2.81         49.04        34.48 o                         
  -7   0   7         75.44        112.25        34.34 o                         
  -6   0   7        838.08        812.98        27.20 o                         
  -5   0   7       3929.17       3794.59       143.16 o                         
  -4   0   7        841.15        774.31        39.13 o                         
  -3   0   7         51.30         72.79        26.86 o                         
  -2   0   7       2052.31       2038.44        88.36 o                         
  -1   0   7         56.54         37.40        34.97 o                         
   0   0   7       1197.26       1290.94        63.72 o                         
   1   0   7        244.22        216.85        29.35 o                         
   2   0   7       2318.08       2474.14        62.23 o                         
   3   0   7        129.87        142.81        17.50 o                         
   4   0   7        284.56        256.98        17.47 o                         
   5   0   7        188.96        200.29        14.18 o                         
   6   0   7        278.80        281.54        51.50 o                         
   7   0   7        200.34        157.55        42.61 o                         
 -10   1   7        300.31        312.98        27.95 o                         
  -9   1   7        109.42         90.05        28.80 o                         
  -8   1   7         39.47         33.57        26.23 o                         
  -7   1   7        483.01        576.92        46.26 o                         
  -6   1   7       1653.38       1591.96        46.48 o                         
  -5   1   7        201.12        185.79        18.39 o                         
  -4   1   7       2383.96       2406.11        69.97 o                         
  -3   1   7       2166.95       2171.08        63.45 o                         
  -2   1   7       3003.75       2761.10        82.37 o                         
  -1   1   7        413.09        427.91        32.38 o                         
   0   1   7         57.33         60.08        39.83 o                         
   1   1   7         65.11         66.30        53.71 o                         
   2   1   7        341.04        324.69        33.24 o                         
   3   1   7          6.99          0.89        32.29 o                         
   4   1   7         42.82         53.27        19.68 o                         
   5   1   7        108.20        107.51        36.82 o                         
   6   1   7         41.84         32.86        29.09 o                         
   7   1   7         26.06         -6.29        33.66 o                         
 -10   2   7         54.17        -23.86        23.86 o                         
  -9   2   7         26.17         37.96        37.12 o                         
  -8   2   7        208.82        178.97        15.57 o                         
  -7   2   7        141.04         99.85        18.24 o                         
  -6   2   7        268.25        241.17        22.96 o                         
  -5   2   7       1059.81       1060.24        36.42 o                         
  -4   2   7        187.59        195.57        20.88 o                         
  -3   2   7       1457.44       1500.49        48.98 o                         
  -2   2   7        558.90        537.99        29.45 o                         
  -1   2   7       1481.03       1426.22        50.10 o                         
   0   2   7          0.80         15.54        24.09 o                         
   1   2   7        638.52        632.01        29.09 o                         
   2   2   7          0.06        -26.55        26.55 o                         
   3   2   7        519.77        502.22        36.43 o                         
   4   2   7         11.70        -12.15        18.16 o                         
   5   2   7         46.30         40.11        14.63 o                         
   6   2   7         90.37         69.43        39.25 o                         
  -9   3   7          7.17          3.27        12.00 o                         
  -8   3   7         93.01         27.98        35.27 o                         
  -7   3   7        510.09        469.60        25.72 o                         
  -6   3   7        290.78        276.08        19.15 o                         
  -5   3   7        112.48        142.76        18.03 o                         
  -4   3   7         30.85         16.94        20.34 o                         
  -3   3   7       2623.87       2652.61        77.37 o                         
  -2   3   7       3596.94       3524.82       101.38 o                         
  -1   3   7         49.03         34.37        22.73 o                         
   0   3   7        173.89        178.22        26.55 o                         
   1   3   7        497.30        497.77        29.52 o                         
   2   3   7       1201.78       1250.96        50.64 o                         
   3   3   7        226.27        244.10        36.33 o                         
   4   3   7        437.26        436.85        35.59 o                         
   5   3   7        440.41        429.47        16.15 o                         
   6   3   7         30.28         40.65        40.35 o                         
 -10   4   7         41.61        178.57        38.01 o                         
  -9   4   7         14.78         35.59        16.01 o                         
  -8   4   7        398.57        345.51        42.49 o                         
  -7   4   7        695.56        618.04        38.78 o                         
  -6   4   7          3.25          1.94        20.97 o                         
  -5   4   7       1186.48       1185.08        41.60 o                         
  -4   4   7       1211.47       1107.69        41.66 o                         
  -3   4   7        363.64        345.55        29.02 o                         
  -2   4   7        360.34        348.52        33.80 o                         
  -1   4   7        223.90        238.64        31.42 o                         
   0   4   7       1626.35       1697.56        49.86 o                         
   1   4   7       1424.93       1528.80        47.13 o                         
   2   4   7         35.95         17.70        21.74 o                         
   3   4   7          0.15          0.53        31.84 o                         
   4   4   7        296.96        290.52        20.19 o                         
   5   4   7        534.54        517.92        21.45 o                         
  -9   5   7         23.25         31.14        35.32 o                         
  -8   5   7        678.72        641.28        31.80 o                         
  -7   5   7         12.85         39.88        28.19 o                         
  -6   5   7         28.62         10.23        19.14 o                         
  -5   5   7       1139.85       1120.92        40.37 o                         
  -4   5   7        104.23        124.57        23.19 o                         
  -3   5   7        792.64        683.54        50.38 o                         
  -2   5   7        914.63        884.36        39.07 o                         
  -1   5   7        887.03        883.23        39.58 o                         
   0   5   7        665.76        664.30        33.29 o                         
   1   5   7         72.32         81.18        31.64 o                         
   2   5   7          4.18        -22.46        34.64 o                         
   3   5   7        857.06        925.32        54.97 o                         
   4   5   7         54.21         43.62        23.65 o                         
  -9   6   7        105.54        123.99        22.02 o                         
  -8   6   7          5.21        -22.17        22.17 o                         
  -7   6   7        107.00        163.77        31.70 o                         
  -6   6   7         31.15         63.01        24.95 o                         
  -5   6   7        249.71        250.24        25.59 o                         
  -4   6   7          2.70         -7.42        19.73 o                         
  -3   6   7         43.12         62.12        69.86 o                         
  -2   6   7         74.05        105.91        21.41 o                         
  -1   6   7        361.81        386.44        34.15 o                         
   0   6   7        355.20        351.16        28.25 o                         
   1   6   7         15.32          3.43        20.77 o                         
   2   6   7        395.47        440.03        28.65 o                         
   3   6   7         35.19         43.51        19.08 o                         
   4   6   7        253.94        284.39        26.81 o                         
  -9   7   7         38.80         33.33        20.84 o                         
  -8   7   7        219.23        216.32        35.53 o                         
  -7   7   7          0.79        -32.17        32.17 o                         
  -6   7   7         66.04        135.73        24.22 o                         
  -5   7   7          5.32        -23.13        23.13 o                         
  -4   7   7        641.07        708.98        34.74 o                         
  -3   7   7          5.20         37.78        38.34 o                         
  -2   7   7         10.11        154.52        44.46 o                         
  -1   7   7        202.83        213.63        47.38 o                         
   0   7   7        479.83        388.62        28.77 o                         
   1   7   7         56.40        -13.12        29.04 o                         
   2   7   7         86.74         67.37        18.08 o                         
   3   7   7         62.81         69.17        25.18 o                         
  -8   8   7          0.29        -32.61        32.61 o                         
  -7   8   7          3.13        -17.67        33.54 o                         
  -6   8   7        320.97        350.22        29.94 o                         
  -5   8   7        667.26        670.24        33.55 o                         
  -4   8   7          6.26         10.06        21.88 o                         
  -3   8   7         13.04        -41.73        41.73 o                         
  -2   8   7        194.99        168.66        32.71 o                         
  -1   8   7        427.41        436.57        40.54 o                         
   0   8   7         94.30         66.90        48.53 o                         
   1   8   7          9.95         13.49        19.46 o                         
   2   8   7        174.81        197.24        25.59 o                         
  -7   9   7        232.57        224.04        39.37 o                         
  -6   9   7        187.91        197.43        40.81 o                         
  -5   9   7          1.28         29.97        27.44 o                         
  -4   9   7          0.62         24.54        34.83 o                         
  -3   9   7        207.16        216.02        25.90 o                         
  -2   9   7        330.32        320.89        40.34 o                         
  -1   9   7          2.32        -20.58        20.58 o                         
   0   9   7          6.11         34.48        41.82 o                         
   1   9   7         28.12         62.52        24.20 o                         
  -5  10   7         80.74         50.54        39.58 o                         
  -4  10   7        104.40        106.50        36.91 o                         
  -3  10   7        293.68        341.13        47.43 o                         
  -2  10   7         14.88         -8.98        42.24 o                         
  -1  10   7         90.66         37.78        29.69 o                         
  -3 -15   8         99.34        109.69        23.96 o                         
  -2 -15   8        215.24        267.70        31.04 o                         
  -1 -15   8        340.07        325.89        26.40 o                         
   0 -15   8          3.31        -16.25        25.30 o                         
   1 -15   8        232.95        226.27        34.92 o                         
   2 -15   8        542.43        440.03        31.57 o                         
   3 -15   8          0.71         -6.69        42.23 o                         
  -4 -14   8          1.39         12.34        12.14 o                         
  -3 -14   8          3.70         16.34        14.21 o                         
  -2 -14   8        137.13        140.02        19.24 o                         
  -1 -14   8         45.99         30.02        19.49 o                         
   0 -14   8        300.87        334.50        24.07 o                         
   1 -14   8          8.48         20.74        22.10 o                         
   2 -14   8         42.69          4.96        28.50 o                         
   3 -14   8         71.75         51.40        28.08 o                         
   4 -14   8        108.80        124.57        33.45 o                         
  -5 -13   8        200.43        209.63        20.00 o                         
  -4 -13   8         50.61         43.44        16.08 o                         
  -3 -13   8         30.11         19.89        11.73 o                         
  -2 -13   8         16.64          0.04        17.31 o                         
  -1 -13   8         15.48          9.96        20.75 o                         
   0 -13   8          4.14         22.96        17.76 o                         
   1 -13   8        554.30        592.30        35.49 o                         
   2 -13   8        159.18        158.85        27.48 o                         
   3 -13   8         26.03         11.85        45.95 o                         
   4 -13   8          1.80        -10.38        47.68 o                         
   5 -13   8        186.53        217.23        38.31 o                         
  -6 -12   8        139.25        164.60        13.01 o                         
  -5 -12   8         12.14          1.95        11.35 o                         
  -4 -12   8         15.58         38.10        14.40 o                         
  -3 -12   8        849.45        880.63        29.06 o                         
  -2 -12   8        975.41       1063.30        37.70 o                         
  -1 -12   8        196.53        201.86        20.23 o                         
   0 -12   8         37.83         89.00        80.55 o                         
   1 -12   8        369.49        364.50        39.05 o                         
   2 -12   8        113.49        106.07        26.37 o                         
   3 -12   8        226.70        256.58        28.16 o                         
   4 -12   8        263.95        307.07        28.26 o                         
   5 -12   8        168.14        123.56        24.10 o                         
  -7 -11   8         32.36         25.45        13.03 o                         
  -6 -11   8         90.36         57.41        13.10 o                         
  -5 -11   8        105.73        114.90        14.95 o                         
  -4 -11   8       1833.70       1893.05        38.74 o                         
  -3 -11   8        358.95        336.38        18.36 o                         
  -2 -11   8         42.85         52.82        19.01 o                         
  -1 -11   8          1.14          8.07        18.60 o                         
   0 -11   8       1025.47       1073.14        45.32 o                         
   1 -11   8       1335.94       1330.87        50.86 o                         
   2 -11   8         16.01         20.44        61.71 o                         
   3 -11   8         11.47          1.02        23.58 o                         
   4 -11   8         15.75          5.01        23.11 o                         
   5 -11   8        102.36        107.39        21.02 o                         
   6 -11   8         14.32          8.79        28.47 o                         
  -8 -10   8          4.15        -11.19        23.68 o                         
  -7 -10   8         15.80         38.74        20.66 o                         
  -6 -10   8        169.46        168.82        20.29 o                         
  -5 -10   8        895.71        906.11        22.96 o                         
  -4 -10   8         94.23         88.78        18.92 o                         
  -3 -10   8       1359.94       1366.52        34.91 o                         
  -2 -10   8        248.75        228.88        53.57 o                         
  -1 -10   8       1649.19       1531.72        70.64 o                         
   0 -10   8        354.28        336.89        29.12 o                         
   1 -10   8        746.49        777.71        36.02 o                         
   2 -10   8        146.04         96.91        27.89 o                         
   3 -10   8        440.04        437.40        53.72 o                         
   4 -10   8        419.26        456.67        25.39 o                         
   5 -10   8         14.79        -31.63        31.63 o                         
   6 -10   8         26.88         11.73        27.75 o                         
  -8  -9   8         96.99         92.36        21.33 o                         
  -7  -9   8          0.04        102.69        23.90 o                         
  -6  -9   8          5.27         20.14         9.85 o                         
  -5  -9   8        410.16        370.52        16.15 o                         
  -4  -9   8        754.44        714.53        20.87 o                         
  -3  -9   8        124.54        146.74        14.78 o                         
  -2  -9   8       1015.05        976.90        32.37 o                         
  -1  -9   8        533.25        549.22        35.60 o                         
   0  -9   8       1823.91       1730.50        57.53 o                         
   1  -9   8        352.91        319.97        25.30 o                         
   2  -9   8       1005.06        954.30        39.67 o                         
   3  -9   8         93.98         60.75        29.58 o                         
   4  -9   8       1140.53       1170.54        43.63 o                         
   5  -9   8         47.73         35.18        30.11 o                         
   6  -9   8         89.10         46.53        19.05 o                         
  -9  -8   8         52.94         70.76        37.02 o                         
  -8  -8   8        777.37        744.49        67.98 o                         
  -7  -8   8         54.63         80.86        21.70 o                         
  -6  -8   8         61.54         96.16        12.03 o                         
  -5  -8   8        137.54        136.93        16.23 o                         
  -4  -8   8        156.71        169.60        14.33 o                         
  -3  -8   8         48.78         44.26        13.11 o                         
  -2  -8   8       2518.24       2361.95        75.28 o                         
  -1  -8   8       3188.99       3283.50        97.25 o                         
   0  -8   8         90.80        101.27        19.89 o                         
   1  -8   8        642.09        636.80        30.51 o                         
   2  -8   8        522.35        516.20        27.18 o                         
   3  -8   8       4340.89       4470.29       127.22 o                         
   4  -8   8          4.54        -21.60        29.71 o                         
   5  -8   8        245.91        247.34        19.13 o                         
   6  -8   8         59.61         58.93        14.58 o                         
   7  -8   8        415.81        462.10        37.47 o                         
  -9  -7   8        418.27        373.62        23.43 o                         
  -8  -7   8        105.83        152.19        35.05 o                         
  -7  -7   8         86.85         93.64        20.75 o                         
  -6  -7   8        383.75        345.72        14.89 o                         
  -5  -7   8        818.44        805.93        21.77 o                         
  -4  -7   8        488.84        474.24        20.53 o                         
  -3  -7   8        822.29        751.49        24.98 o                         
  -2  -7   8         74.69         70.63        11.15 o                         
  -1  -7   8       1224.43       1303.36        47.22 o                         
   0  -7   8        216.73        188.18        24.70 o                         
   1  -7   8       2064.00       1961.49        61.76 o                         
   2  -7   8       2106.48       2169.58        67.47 o                         
   3  -7   8        363.30        305.31        14.59 o                         
   4  -7   8         55.89         54.90        34.34 o                         
   5  -7   8        223.56        222.57        15.90 o                         
   6  -7   8        901.78       1004.21        30.28 o                         
   7  -7   8         36.50         62.85        49.00 o                         
  -9  -6   8         80.06        165.63        27.95 o                         
  -8  -6   8          1.31        -17.84        17.84 o                         
  -7  -6   8        370.73        433.51        36.00 o                         
  -6  -6   8       1721.59       1845.82        59.85 o                         
  -5  -6   8          2.28         30.62        33.17 o                         
  -4  -6   8         88.41        107.77        23.46 o                         
  -3  -6   8        860.10        855.25        27.60 o                         
  -2  -6   8       1316.19       1296.53        34.94 o                         
  -1  -6   8         34.55         30.33        13.47 o                         
   0  -6   8         35.48         38.54        17.66 o                         
   1  -6   8        645.18        649.50        19.75 o                         
   2  -6   8          2.18         -3.27        38.31 o                         
   3  -6   8         52.92         71.21        14.91 o                         
   4  -6   8        638.58        684.07        23.32 o                         
   5  -6   8        378.10        396.86        21.74 o                         
   6  -6   8         32.36          6.37        13.87 o                         
   7  -6   8        105.21         88.98        19.21 o                         
 -10  -5   8         59.25         93.36        27.77 o                         
  -9  -5   8          8.43        -21.72        21.72 o                         
  -8  -5   8        452.58        491.44        29.12 o                         
  -6  -5   8       1041.03       1051.27        40.64 o                         
  -5  -5   8        306.46        322.30        24.86 o                         
  -4  -5   8        710.89        619.13        25.75 o                         
  -3  -5   8       1865.03       1892.37        57.95 o                         
  -2  -5   8       1216.20       1219.11        35.49 o                         
  -1  -5   8       1187.63       1197.83        43.00 o                         
   0  -5   8          2.63        -13.25        13.25 o                         
   1  -5   8         44.89         38.50        17.95 o                         
   2  -5   8        100.99         77.49        18.67 o                         
   3  -5   8        156.32        150.96        17.04 o                         
   4  -5   8        168.14        148.67        17.40 o                         
   5  -5   8        110.44        145.89        20.69 o                         
   6  -5   8         52.44         33.43        12.74 o                         
   7  -5   8        144.57        156.70        71.29 o                         
 -10  -4   8         27.51        -14.65        14.65 o                         
  -9  -4   8          2.98         57.89        26.06 o                         
  -8  -4   8        165.27        224.87        25.20 o                         
  -7  -4   8       1536.05       1660.92        56.39 o                         
  -6  -4   8         35.93          6.30        17.93 o                         
  -5  -4   8        428.92        409.06        17.22 o                         
  -4  -4   8        144.43        161.84        22.44 o                         
  -3  -4   8       7793.97       7462.23       290.56 o                         
  -2  -4   8       2749.85       2852.12       124.10 o                         
  -1  -4   8       1761.34       1672.70        80.04 o                         
   0  -4   8          6.44        -26.86        32.96 o                         
   1  -4   8       1163.41       1196.93        39.88 o                         
   2  -4   8        252.42        275.76        20.72 o                         
   3  -4   8        666.80        683.96        28.55 o                         
   4  -4   8         12.42         -0.77        27.65 o                         
   5  -4   8        191.73        181.87        15.02 o                         
   6  -4   8         66.24         41.88        11.84 o                         
   7  -4   8          0.51        -32.22        34.82 o                         
 -10  -3   8         62.93         90.72        27.09 o                         
  -9  -3   8        246.34        241.88        23.52 o                         
  -8  -3   8        243.74        314.45        27.79 o                         
  -7  -3   8        126.70        186.82        38.03 o                         
  -6  -3   8         42.08         34.29        36.16 o                         
  -5  -3   8       2378.68       2338.58        56.60 o                         
  -4  -3   8       4848.87       4966.73       145.21 o                         
  -3  -3   8          9.48         -3.71        30.83 o                         
  -2  -3   8        327.98        347.93        25.75 o                         
  -1  -3   8       1187.38       1194.36        43.30 o                         
   0  -3   8       5908.21       5776.42       227.75 o                         
   1  -3   8       1014.57       1115.27        36.01 o                         
   2  -3   8        922.43        884.48        29.54 o                         
   3  -3   8          5.07         -0.94        15.27 o                         
   4  -3   8       1136.21       1129.90        34.58 o                         
   5  -3   8       1301.84       1308.15        37.22 o                         
   6  -3   8          5.16         -7.73        28.66 o                         
   7  -3   8         40.83         10.42        24.99 o                         
 -10  -2   8          0.37         19.92        26.03 o                         
  -9  -2   8        168.37        159.29        24.66 o                         
  -8  -2   8         83.58        105.57        35.51 o                         
  -7  -2   8        198.80        179.40        26.62 o                         
  -6  -2   8        408.04        374.44        23.71 o                         
  -5  -2   8       1795.71       1733.25        43.51 o                         
  -4  -2   8          6.21          5.30        19.66 o                         
  -3  -2   8       1638.27       1672.39        56.26 o                         
  -2  -2   8       1539.90       1592.05        72.40 o                         
  -1  -2   8       6062.48       6012.83       196.58 o                         
   0  -2   8        394.90        429.27        76.24 o                         
   1  -2   8       1241.66       1336.82        40.17 o                         
   2  -2   8       2177.47       2139.62        54.95 o                         
   3  -2   8       2641.42       2689.49        66.41 o                         
   4  -2   8         63.46         73.67        29.97 o                         
   5  -2   8        230.02        237.29        18.26 o                         
   6  -2   8          5.21        -10.56        24.41 o                         
   7  -2   8        217.31        203.75        25.54 o                         
 -10  -1   8         12.66        -22.62        22.62 o                         
  -9  -1   8        266.23        270.63        32.36 o                         
  -7  -1   8          4.11          5.81        17.62 o                         
  -6  -1   8          8.60         52.33        62.22 o                         
  -5  -1   8        400.60        399.31        25.06 o                         
  -4  -1   8         54.51         69.94        24.29 o                         
  -3  -1   8        370.08        329.91        29.43 o                         
  -2  -1   8       1228.27       1264.72        60.89 o                         
  -1  -1   8         74.83         74.11        23.73 o                         
   0  -1   8       1969.11       2088.49       115.15 o                         
   1  -1   8        260.22        271.25        21.34 o                         
   2  -1   8       4309.97       4385.05       101.27 o                         
   3  -1   8        236.60        206.32        26.00 o                         
   4  -1   8       1299.24       1373.09        48.66 o                         
   5  -1   8          0.14         -3.41        28.74 o                         
   6  -1   8        487.59        490.98        32.21 o                         
 -10   0   8          2.70          6.76        27.09 o                         
  -9   0   8        227.63        236.22        22.65 o                         
  -8   0   8        209.14        195.54        25.20 o                         
  -7   0   8         11.94         46.50        33.15 o                         
  -6   0   8        151.12        168.82        13.99 o                         
  -5   0   8        395.15        378.23        26.77 o                         
  -4   0   8       1037.72       1107.86        52.92 o                         
  -3   0   8         57.67         78.10        27.30 o                         
  -2   0   8        293.62        331.03        32.26 o                         
  -1   0   8        205.75        186.82        31.77 o                         
   0   0   8        157.82        186.82        33.43 o                         
   1   0   8          2.44         52.47        23.06 o                         
   2   0   8        766.19        737.47        32.07 o                         
   3   0   8       1035.73       1136.71        39.45 o                         
   4   0   8          1.07        -15.45        16.04 o                         
   5   0   8        494.35        538.86        30.17 o                         
   6   0   8         59.01         29.75        51.17 o                         
 -10   1   8        490.39        443.16        32.27 o                         
  -9   1   8        118.79        219.03        42.99 o                         
  -8   1   8          1.60         21.74        34.08 o                         
  -7   1   8          4.43          3.95        33.05 o                         
  -6   1   8       1844.00       1894.87        55.43 o                         
  -5   1   8       2332.23       2499.58        72.40 o                         
  -4   1   8         16.86         43.06        46.65 o                         
  -3   1   8        243.48        252.81        23.29 o                         
  -2   1   8        915.53        841.82        37.28 o                         
  -1   1   8       1233.67       1146.88        68.35 o                         
   0   1   8        278.04        258.70        48.20 o                         
   1   1   8        608.35        653.37        65.89 o                         
   2   1   8          6.72        -16.20        18.27 o                         
   3   1   8        906.67        886.00        31.53 o                         
   4   1   8        252.70        243.13        18.41 o                         
   5   1   8        307.87        335.31        18.92 o                         
   6   1   8        283.94        322.19        49.39 o                         
 -10   2   8        164.38        255.27        40.56 o                         
  -9   2   8         18.16          2.01        34.74 o                         
  -8   2   8         42.15         43.96        41.24 o                         
  -7   2   8       2070.30       2036.59        63.22 o                         
  -6   2   8        390.72        422.53        21.87 o                         
  -5   2   8          2.07        -21.07        21.07 o                         
  -4   2   8        121.08        100.52        19.00 o                         
  -3   2   8       2141.65       2243.52        70.15 o                         
  -2   2   8       1391.91       1525.06        55.29 o                         
  -1   2   8          6.41        -28.17        43.32 o                         
   0   2   8          5.77         19.28        30.62 o                         
   1   2   8       1235.06       1248.24        52.26 o                         
   2   2   8        551.15        554.10        40.16 o                         
   3   2   8         10.45          6.69        18.39 o                         
   4   2   8         81.50         51.92        25.45 o                         
   5   2   8        234.15        260.66        17.10 o                         
 -10   3   8         80.50        147.36        39.34 o                         
  -9   3   8         31.56         78.92        35.86 o                         
  -8   3   8        477.87        430.98        30.79 o                         
  -7   3   8        167.33        139.98        18.20 o                         
  -6   3   8        641.78        579.39        26.81 o                         
  -5   3   8        269.65        244.87        21.78 o                         
  -4   3   8       3134.56       3069.00        90.37 o                         
  -3   3   8        853.90        806.92        35.61 o                         
  -2   3   8       1069.91       1035.81        44.88 o                         
  -1   3   8          0.50        -28.27        28.27 o                         
   0   3   8        967.85       1006.15        46.58 o                         
   1   3   8        600.87        619.07        37.68 o                         
   2   3   8        241.10        172.57        37.26 o                         
   3   3   8         30.92         17.59        32.66 o                         
   4   3   8         86.70         37.84        27.04 o                         
   5   3   8         13.28         28.80        43.97 o                         
  -9   4   8         32.32         59.82        44.01 o                         
  -8   4   8         32.22         11.38        17.60 o                         
  -7   4   8        211.90        219.10        44.15 o                         
  -6   4   8          0.70         -9.70        16.77 o                         
  -5   4   8        190.59        173.32        44.30 o                         
  -4   4   8        226.67        232.12        24.40 o                         
  -3   4   8         16.10         19.18        22.03 o                         
  -2   4   8        371.93        303.37        27.63 o                         
  -1   4   8        695.53        638.46        38.43 o                         
   0   4   8        181.57        139.10        22.49 o                         
   1   4   8       1159.01       1176.20        43.18 o                         
   2   4   8        489.82        475.68        34.41 o                         
   3   4   8        241.87        259.88        34.94 o                         
   4   4   8         47.40         10.63        23.54 o                         
  -9   5   8         10.37        -34.83        34.83 o                         
  -8   5   8         83.34         53.90        19.75 o                         
  -7   5   8        126.07        119.17        32.38 o                         
  -6   5   8          1.86         22.93        20.78 o                         
  -5   5   8          4.98         11.00        19.24 o                         
  -4   5   8        797.46        740.31        34.55 o                         
  -3   5   8        388.56        423.25        31.80 o                         
  -2   5   8        153.82        155.66        43.11 o                         
  -1   5   8         46.84          6.93        30.45 o                         
   0   5   8       2399.67       2252.97        62.51 o                         
   1   5   8          3.81         -2.65        33.13 o                         
   2   5   8         46.71        108.79        32.77 o                         
   3   5   8          6.68         47.31        31.23 o                         
   4   5   8        243.73        294.28        27.79 o                         
  -9   6   8        112.29        137.63        22.95 o                         
  -8   6   8        262.02        304.33        36.82 o                         
  -6   6   8          0.93         27.15        21.94 o                         
  -5   6   8        553.66        524.23        32.49 o                         
  -4   6   8        279.92        312.28        27.76 o                         
  -3   6   8         46.15         38.66        45.90 o                         
  -2   6   8        319.47        353.77        33.95 o                         
  -1   6   8        335.71        357.28        31.06 o                         
   0   6   8        200.16        220.86        48.18 o                         
   1   6   8         12.96        -15.72        22.47 o                         
   2   6   8         17.52         80.34        29.46 o                         
   3   6   8        378.90        375.26        33.76 o                         
  -8   7   8          0.58         73.31        32.73 o                         
  -7   7   8          0.00        -31.49        32.26 o                         
  -6   7   8        159.19        231.69        25.59 o                         
  -5   7   8        361.60        424.99        60.65 o                         
  -4   7   8          0.34         -6.49        27.62 o                         
  -3   7   8         43.24         60.00        59.75 o                         
  -2   7   8        317.97        303.04        42.47 o                         
  -1   7   8          9.45        -22.56        25.74 o                         
   0   7   8          0.17          9.35        23.46 o                         
   1   7   8         50.92         60.37        21.47 o                         
   2   7   8        142.89         72.00        29.85 o                         
  -7   8   8         21.08         41.82        31.25 o                         
  -6   8   8         28.07         52.80        26.17 o                         
  -5   8   8         49.96        146.26        41.80 o                         
  -4   8   8         20.63         -9.72        25.86 o                         
  -3   8   8          2.18        -24.97        67.19 o                         
  -2   8   8        237.24        277.40        56.38 o                         
  -1   8   8         70.90         96.00        26.33 o                         
   0   8   8         28.46         28.14        34.88 o                         
   1   8   8         28.25         54.99        57.29 o                         
  -6   9   8        103.91        113.27        23.55 o                         
  -5   9   8         42.26         27.65        39.25 o                         
  -4   9   8         18.49        -17.78        59.32 o                         
  -3   9   8          0.52        -45.47        45.47 o                         
  -2   9   8        246.88        310.22        48.48 o                         
  -1   9   8         57.38         -1.12        29.36 o                         
   0   9   8         14.65         -7.43        35.38 o                         
  -3 -15   9          2.01         18.33        36.40 o                         
  -2 -15   9        401.25        437.28        32.24 o                         
  -1 -15   9        334.30        328.96        29.90 o                         
   0 -15   9         57.84        109.43        26.27 o                         
   1 -15   9         48.49         67.68        58.34 o                         
   2 -15   9        327.83        304.26        39.24 o                         
  -4 -14   9        155.97        124.81        30.30 o                         
  -3 -14   9        113.17        125.56        23.95 o                         
  -2 -14   9          6.89        -19.99        20.28 o                         
  -1 -14   9        111.91         97.25        21.26 o                         
   0 -14   9         39.62         34.29        32.05 o                         
   1 -14   9        686.34        688.54        32.05 o                         
   2 -14   9        249.68        273.47        32.04 o                         
   3 -14   9         37.86         45.86        33.33 o                         
  -5 -13   9          1.97         16.49        16.98 o                         
  -4 -13   9          6.40         32.21        18.25 o                         
  -3 -13   9         92.91        113.92        33.38 o                         
  -2 -13   9         55.51         51.44        20.91 o                         
  -1 -13   9         49.96         25.38        19.04 o                         
   0 -13   9        284.42        230.06        23.47 o                         
   1 -13   9          8.49          6.46        58.98 o                         
   2 -13   9        163.19        167.54        24.08 o                         
   3 -13   9         45.19         41.28        26.25 o                         
   4 -13   9        218.27        243.14        47.13 o                         
  -6 -12   9        266.85        269.86        16.40 o                         
  -5 -12   9         26.29         76.48        16.12 o                         
  -4 -12   9        339.53        344.13        17.72 o                         
  -3 -12   9          6.34        -30.08        43.85 o                         
  -2 -12   9         24.48        -15.27        26.96 o                         
  -1 -12   9        251.44        246.89        22.24 o                         
   0 -12   9          0.80        -19.47        25.70 o                         
   1 -12   9          0.72         20.12        51.24 o                         
   2 -12   9          7.71         -7.18        18.83 o                         
   3 -12   9        119.10         93.78        35.37 o                         
   4 -12   9          5.48         32.88        23.27 o                         
   5 -12   9        132.32         90.76        41.38 o                         
  -7 -11   9        337.58        338.71        22.88 o                         
  -6 -11   9          9.04          6.28        12.25 o                         
  -5 -11   9        143.44         97.52        14.57 o                         
  -4 -11   9        142.20        157.15        16.81 o                         
  -3 -11   9        867.59        881.23        35.58 o                         
  -2 -11   9        285.30        260.42        29.70 o                         
  -1 -11   9        104.30         84.74        26.82 o                         
   0 -11   9         24.95        -29.96        31.69 o                         
   1 -11   9        234.34        227.21        26.05 o                         
   2 -11   9        406.60        382.86        28.85 o                         
   3 -11   9          2.69         12.60        19.88 o                         
   4 -11   9         92.14        115.16        25.73 o                         
   5 -11   9          7.50         30.33        17.59 o                         
  -8 -10   9         32.50         65.02        16.05 o                         
  -7 -10   9          2.56         30.37        10.99 o                         
  -6 -10   9         16.45         28.93        15.29 o                         
  -5 -10   9        616.57        677.99        22.70 o                         
  -4 -10   9       1550.52       1537.98        36.57 o                         
  -3 -10   9          5.86         29.91        13.33 o                         
  -2 -10   9        351.38        367.51        30.38 o                         
  -1 -10   9        420.91        418.26        28.38 o                         
   0 -10   9       2624.63       2534.40       147.67 o                         
   1 -10   9        381.25        373.06        30.65 o                         
   2 -10   9        321.18        325.00        32.22 o                         
   3 -10   9         77.10         57.07        29.61 o                         
   4 -10   9        989.04        962.01        40.88 o                         
   5 -10   9         65.15         86.12        30.09 o                         
   6 -10   9         43.28         33.54        15.88 o                         
  -8  -9   9         16.81         39.90        25.37 o                         
  -7  -9   9         50.65         46.21        18.59 o                         
  -6  -9   9        597.06        554.01        19.10 o                         
  -5  -9   9        440.52        448.38        18.32 o                         
  -4  -9   9        154.91        167.12        14.09 o                         
  -3  -9   9         32.03         31.36        14.48 o                         
  -2  -9   9       2403.21       2290.62        55.85 o                         
  -1  -9   9       1590.33       1567.46        56.06 o                         
   0  -9   9          0.24          6.74        21.93 o                         
   1  -9   9       1961.98       1890.10        61.10 o                         
   2  -9   9       2131.94       1979.98        65.88 o                         
   3  -9   9        793.97        843.78        34.85 o                         
   4  -9   9         37.80         32.97        44.81 o                         
   5  -9   9         35.32          5.34        17.29 o                         
   6  -9   9         74.64        157.55        24.94 o                         
  -9  -8   9          1.65         27.61        20.01 o                         
  -8  -8   9         40.63        204.33        45.61 o                         
  -7  -8   9         41.33         38.11        21.21 o                         
  -6  -8   9          1.35         26.68        21.63 o                         
  -5  -8   9         30.84         36.87        11.74 o                         
  -4  -8   9         67.52         58.34        14.19 o                         
  -3  -8   9        553.83        521.08        21.41 o                         
  -2  -8   9        279.49        259.22        14.29 o                         
  -1  -8   9        700.15        658.49        36.27 o                         
   0  -8   9        544.00        526.97        29.44 o                         
   1  -8   9       1372.78       1382.55        49.39 o                         
   2  -8   9       2177.38       2166.52        69.92 o                         
   3  -8   9        484.19        498.93        57.54 o                         
   4  -8   9        936.28        921.51        37.70 o                         
   5  -8   9         17.14         41.40        18.87 o                         
  -9  -7   9        113.54        178.03        21.93 o                         
  -8  -7   9         58.93        118.56        29.38 o                         
  -7  -7   9          0.12         -1.28        29.30 o                         
  -6  -7   9          3.16         30.94        17.78 o                         
  -5  -7   9         57.78         78.87        12.20 o                         
  -4  -7   9        210.61        222.96        20.59 o                         
  -3  -7   9        567.26        562.63        29.84 o                         
  -2  -7   9        341.58        324.14        16.24 o                         
  -1  -7   9        613.13        620.31        20.88 o                         
   0  -7   9       1027.17       1032.39        42.02 o                         
   1  -7   9        241.39        245.86        31.22 o                         
   2  -7   9        641.88        674.18        21.49 o                         
   3  -7   9        954.40        874.57        26.67 o                         
   4  -7   9        275.39        278.44        17.84 o                         
   5  -7   9        427.68        448.24        22.83 o                         
   6  -7   9        262.99        200.00        18.46 o                         
  -9  -6   9        143.07        169.35        22.50 o                         
  -8  -6   9         29.77         23.02        19.58 o                         
  -7  -6   9         65.78        118.74        22.16 o                         
  -6  -6   9       1171.46       1095.22        45.18 o                         
  -5  -6   9       1167.96       1240.97        59.38 o                         
  -4  -6   9         41.29         65.18        17.06 o                         
  -3  -6   9         44.24         20.76        25.64 o                         
  -2  -6   9        574.40        500.60        19.86 o                         
  -1  -6   9        470.99        494.26        61.40 o                         
   0  -6   9        362.99        352.44        22.52 o                         
   1  -6   9       2008.42       2009.06        50.14 o                         
   2  -6   9         14.77          6.74        13.33 o                         
   3  -6   9          1.32         -0.36        13.88 o                         
   4  -6   9          8.35          4.65        16.38 o                         
   5  -6   9        831.61        787.59        31.22 o                         
   6  -6   9        291.22        291.51        29.17 o                         
 -10  -5   9          1.24         19.26        20.13 o                         
  -9  -5   9         12.98         14.84        24.65 o                         
  -8  -5   9        268.13        305.25        27.29 o                         
  -7  -5   9       1676.97       1771.23        60.51 o                         
  -6  -5   9        340.15        320.80        30.68 o                         
  -5  -5   9        125.97        154.50        14.72 o                         
  -4  -5   9         27.47         94.25        39.79 o                         
  -3  -5   9       3973.65       3816.91       107.97 o                         
  -2  -5   9        400.48        333.25        35.16 o                         
  -1  -5   9          4.68         49.25        25.97 o                         
   0  -5   9          0.76         -7.48        19.82 o                         
   1  -5   9       1126.92       1215.59        41.71 o                         
   2  -5   9        153.87        150.68        16.13 o                         
   3  -5   9        512.67        515.34        25.29 o                         
   4  -5   9        431.78        436.29        23.70 o                         
   5  -5   9        174.26        194.56        17.53 o                         
   6  -5   9         74.89         82.39        21.34 o                         
 -10  -4   9         62.90         43.01        36.30 o                         
  -9  -4   9        294.17        258.86        23.54 o                         
  -8  -4   9        497.97        488.00        28.95 o                         
  -7  -4   9          1.23         52.97        39.18 o                         
  -6  -4   9        683.98        711.85        35.63 o                         
  -5  -4   9        185.97        183.96        21.79 o                         
  -4  -4   9       2806.14       2823.28        67.01 o                         
  -3  -4   9        370.51        380.82        25.69 o                         
  -2  -4   9       1393.79       1367.88        75.76 o                         
  -1  -4   9         76.07         80.81        39.86 o                         
   0  -4   9       2514.15       2422.32        72.73 o                         
   1  -4   9        385.69        397.08        27.54 o                         
   2  -4   9         47.82         79.78        19.94 o                         
   3  -4   9         16.80          0.68        21.52 o                         
   4  -4   9        221.55        222.70        18.74 o                         
   5  -4   9          2.28        -18.31        18.31 o                         
   6  -4   9         16.82          5.29        22.14 o                         
 -10  -3   9          0.39         14.08        40.93 o                         
  -9  -3   9         15.15         34.22        25.13 o                         
  -8  -3   9        159.14        166.10        25.87 o                         
  -7  -3   9        241.07        286.19        36.71 o                         
  -6  -3   9        236.96        221.73        12.88 o                         
  -5  -3   9        273.19        284.56        17.31 o                         
  -4  -3   9        753.89        805.89        36.74 o                         
  -3  -3   9        618.56        630.21        34.48 o                         
  -2  -3   9        114.49        202.57        24.00 o                         
  -1  -3   9       3457.48       3525.10       103.25 o                         
   0  -3   9        178.36        161.81        25.14 o                         
   1  -3   9       4377.58       4629.75       106.41 o                         
   2  -3   9        760.64        849.12        30.64 o                         
   3  -3   9        728.58        768.11        28.99 o                         
   4  -3   9         36.26         52.94        16.48 o                         
   5  -3   9        255.37        267.39        22.08 o                         
   6  -3   9          0.50        -35.42        45.75 o                         
 -10  -2   9          0.70         48.81        35.91 o                         
  -9  -2   9         91.62         47.45        21.97 o                         
  -8  -2   9        259.09        211.75        28.58 o                         
  -7  -2   9         94.30         76.59        25.19 o                         
  -6  -2   9          3.79          5.53        13.64 o                         
  -5  -2   9        778.36        723.09        31.88 o                         
  -4  -2   9       2219.01       2219.37        70.12 o                         
  -3  -2   9        380.80        361.36        30.42 o                         
  -2  -2   9          0.63          9.10        27.17 o                         
  -1  -2   9       1450.47       1545.50        54.22 o                         
   0  -2   9       4896.48       5108.75       144.42 o                         
   1  -2   9          9.91         27.01        26.53 o                         
   2  -2   9         92.75        108.64        19.69 o                         
   3  -2   9        206.88        210.22        20.65 o                         
   4  -2   9        736.37        787.06        29.58 o                         
   5  -2   9         87.51         93.65        16.16 o                         
   6  -2   9         72.27          8.34        31.27 o                         
 -10  -1   9        129.32         99.71        23.04 o                         
  -9  -1   9        116.35        142.59        38.34 o                         
  -8  -1   9        347.03        393.17        32.92 o                         
  -7  -1   9        251.01        210.52        27.94 o                         
  -6  -1   9         54.78         52.03        21.69 o                         
  -5  -1   9       1859.93       1980.87        81.65 o                         
  -4  -1   9          2.02        -14.49        19.80 o                         
  -3  -1   9        521.14        517.57        43.13 o                         
  -2  -1   9       2816.36       2896.39       121.79 o                         
  -1  -1   9       1400.08       1455.44        55.66 o                         
   0  -1   9        262.40        252.49        30.84 o                         
   1  -1   9          5.23         13.63        18.84 o                         
   2  -1   9        137.53        150.84        20.77 o                         
   3  -1   9       1651.89       1741.25        48.24 o                         
   4  -1   9         18.17         88.17        20.35 o                         
   5  -1   9         40.58         24.06        12.61 o                         
   6  -1   9         92.83         70.97        31.93 o                         
 -10   0   9        220.68        203.54        26.88 o                         
  -9   0   9        185.08        174.43        29.75 o                         
  -8   0   9          7.40        -15.71        27.07 o                         
  -7   0   9         63.18         81.29        11.57 o                         
  -6   0   9        286.29        266.14        21.46 o                         
  -5   0   9        178.32        184.32        24.92 o                         
  -4   0   9         56.68         73.31        27.75 o                         
  -3   0   9        287.61        188.50        28.12 o                         
  -2   0   9        330.09        262.16        43.08 o                         
  -1   0   9          9.35        -19.38        29.08 o                         
   0   0   9        169.72        180.60        34.11 o                         
   1   0   9        305.35        371.61        29.26 o                         
   2   0   9       1068.70       1170.97        39.03 o                         
   3   0   9         96.26        135.77        20.87 o                         
   4   0   9        114.57        173.44        27.78 o                         
   5   0   9        447.61        442.05        20.61 o                         
 -10   1   9          0.03         25.76        25.77 o                         
  -9   1   9        159.67        129.04        35.44 o                         
  -8   1   9          9.61         37.96        34.67 o                         
  -7   1   9        100.88        129.03        15.77 o                         
  -6   1   9         67.55         60.33        20.66 o                         
  -5   1   9        113.47         93.34        20.23 o                         
  -4   1   9        380.57        405.53        29.61 o                         
  -3   1   9        432.87        406.28        27.35 o                         
  -2   1   9          4.25         10.71        39.01 o                         
  -1   1   9          1.56        -19.66        30.90 o                         
   0   1   9         57.63         21.47        27.78 o                         
   1   1   9         61.47         44.44        46.68 o                         
   2   1   9          8.59        -10.40        31.98 o                         
   3   1   9        267.28        277.09        26.84 o                         
   4   1   9        421.62        501.25        24.55 o                         
   5   1   9         55.70         80.47        21.11 o                         
 -10   2   9        290.79        305.92        43.85 o                         
  -9   2   9         16.79         61.53        36.21 o                         
  -8   2   9        193.73         80.55        37.05 o                         
  -7   2   9        498.67        523.67        29.87 o                         
  -6   2   9        954.26        937.30        35.04 o                         
  -5   2   9        387.17        452.43        25.75 o                         
  -4   2   9        117.46        145.32        21.51 o                         
  -3   2   9        169.81        161.25        28.22 o                         
  -2   2   9        824.84        886.63        43.09 o                         
  -1   2   9        336.11        322.13        42.75 o                         
   0   2   9          0.04         -2.52        32.03 o                         
   1   2   9        163.18        169.69        35.06 o                         
   2   2   9         71.42         68.82        26.63 o                         
   3   2   9         36.17         24.53        23.41 o                         
   4   2   9          0.17         -9.13        30.06 o                         
  -9   3   9         20.67         41.05        33.31 o                         
  -8   3   9        218.76        206.26        20.53 o                         
  -7   3   9        827.25        758.33        30.44 o                         
  -6   3   9          3.68        -17.13        19.45 o                         
  -5   3   9        108.33         61.36        22.87 o                         
  -4   3   9       1355.26       1317.67        63.81 o                         
  -3   3   9        920.64        933.25        42.59 o                         
  -2   3   9        901.21        875.46        61.42 o                         
  -1   3   9        440.54        406.70        32.59 o                         
   0   3   9        404.76        377.82        32.25 o                         
   1   3   9       1053.39       1033.71        75.82 o                         
   2   3   9          4.00        -37.70        48.42 o                         
   3   3   9         11.03          5.69        29.56 o                         
   4   3   9         67.03         93.36        23.94 o                         
  -9   4   9         88.70         59.30        16.94 o                         
  -8   4   9         82.07         56.59        26.23 o                         
  -7   4   9         90.60        110.83        18.35 o                         
  -6   4   9          9.89         38.20        21.13 o                         
  -5   4   9       1077.90       1176.68        45.55 o                         
  -4   4   9       1172.41       1198.51        64.03 o                         
  -3   4   9         31.16         28.67        28.14 o                         
  -2   4   9        574.95        521.49        37.52 o                         
  -1   4   9        510.71        519.50        67.43 o                         
   0   4   9        748.74        790.18        33.61 o                         
   1   4   9         71.24         97.69        23.07 o                         
   2   4   9        103.18         67.20        31.30 o                         
   3   4   9        103.06         61.99        31.53 o                         
   4   4   9        201.85        202.62        26.11 o                         
  -9   5   9         44.52         95.75        32.61 o                         
  -8   5   9          5.70        -28.31        28.31 o                         
  -7   5   9          2.83          6.80        17.45 o                         
  -6   5   9         30.25        -17.87        22.18 o                         
  -5   5   9         70.72        101.83        32.70 o                         
  -4   5   9          1.57          1.29        51.03 o                         
  -3   5   9        305.92        243.33        29.91 o                         
  -2   5   9        186.54        222.34        31.04 o                         
  -1   5   9        585.48        560.76        90.61 o                         
   0   5   9         81.37         68.04        31.76 o                         
   1   5   9         93.06         66.54        25.70 o                         
   2   5   9         56.73         51.19        30.83 o                         
  -8   6   9         89.38        111.95        29.76 o                         
  -7   6   9         14.43         10.55        21.16 o                         
  -6   6   9         23.27         26.70        37.28 o                         
  -5   6   9        177.69        137.79        26.65 o                         
  -4   6   9         33.00         22.87        36.36 o                         
  -3   6   9         12.84        -13.73        47.65 o                         
  -2   6   9          7.38         -5.29        24.65 o                         
  -1   6   9         75.18         45.51        22.30 o                         
   0   6   9        145.43        140.31        33.55 o                         
  -7   7   9         15.02         11.05        23.51 o                         
  -6   7   9         91.33         63.21        24.31 o                         
  -5   7   9        181.75        187.86        24.88 o                         
  -4   7   9         50.42         89.34        24.41 o                         
  -3   7   9          3.22         17.32        23.86 o                         
  -2   7   9        198.98        187.76        27.71 o                         
  -1   7   9         96.53        118.17        31.64 o                         
   0   7   9          4.78        -29.31        29.31 o                         
   1   7   9          0.36         -1.73        28.14 o                         
  -6   8   9        265.67        294.36        28.03 o                         
  -5   8   9        243.10        263.12        27.35 o                         
  -4   8   9         21.82         40.75        51.65 o                         
  -3   8   9         31.30         55.21        43.41 o                         
  -2   8   9        170.55        251.39        44.60 o                         
  -1   8   9         70.05         46.07        41.94 o                         
   0   8   9          0.14         37.03        39.81 o                         
  -2 -15  10         64.74         41.49        25.32 o                         
  -1 -15  10        393.97        343.19        40.46 o                         
   0 -15  10         40.76         73.87        32.89 o                         
   1 -15  10        310.97        311.42        29.19 o                         
  -4 -14  10          0.92         22.60        19.78 o                         
  -3 -14  10        221.07        167.85        21.39 o                         
  -2 -14  10        198.88        182.17        26.02 o                         
  -1 -14  10         10.30         -8.29        32.25 o                         
   0 -14  10        278.72        252.35        30.36 o                         
   1 -14  10         34.20         -3.50        23.48 o                         
   2 -14  10        451.87        403.00        47.27 o                         
   3 -14  10         69.88         45.68        31.42 o                         
  -5 -13  10         26.11         15.44        14.63 o                         
  -4 -13  10        198.53        172.49        20.15 o                         
  -3 -13  10         22.95         15.69        17.14 o                         
  -2 -13  10         34.10         57.56        16.78 o                         
  -1 -13  10         12.16          9.05        29.97 o                         
   0 -13  10        358.22        362.41        32.63 o                         
   1 -13  10        294.62        312.79        32.26 o                         
   2 -13  10          0.24        -15.81        26.16 o                         
   3 -13  10        188.55        203.22        28.24 o                         
   4 -13  10         73.79          5.65        43.49 o                         
  -6 -12  10          3.87        -11.55        15.62 o                         
  -5 -12  10         17.03         18.05        13.20 o                         
  -4 -12  10        103.27         73.08        19.29 o                         
  -3 -12  10        330.93        333.26        21.83 o                         
  -2 -12  10        292.07        275.47        22.61 o                         
  -1 -12  10        106.21        132.89        41.59 o                         
   0 -12  10         54.86          0.58        27.47 o                         
   1 -12  10         16.22        -10.72        26.00 o                         
   2 -12  10         88.97         71.11        27.08 o                         
   3 -12  10        246.32        131.84        38.97 o                         
   4 -12  10        305.07        271.45        28.24 o                         
  -7 -11  10         38.04         73.56        31.21 o                         
  -6 -11  10         73.19         72.70        12.75 o                         
  -5 -11  10        383.75        350.02        17.46 o                         
  -4 -11  10        802.64        768.12        24.35 o                         
  -3 -11  10         22.07          9.03        13.00 o                         
  -2 -11  10         57.88          8.86        31.22 o                         
  -1 -11  10         27.84          0.02        19.59 o                         
   0 -11  10        878.71        815.59        38.65 o                         
   1 -11  10         24.16         77.02        38.10 o                         
   2 -11  10         26.41         31.23        35.51 o                         
   3 -11  10        150.58        170.77        27.25 o                         
   4 -11  10          0.08         11.65        19.00 o                         
   5 -11  10         12.01        -16.51        20.78 o                         
  -8 -10  10        133.32        182.52        24.52 o                         
  -7 -10  10         18.80         34.15        28.30 o                         
  -6 -10  10        314.51        293.35        15.99 o                         
  -5 -10  10        175.06        140.47        14.99 o                         
  -4 -10  10        630.04        621.34        33.51 o                         
  -3 -10  10       1090.94       1098.73        33.48 o                         
  -2 -10  10        252.70        265.72        25.21 o                         
  -1 -10  10        898.12        926.06        43.38 o                         
   0 -10  10         31.46         24.64        22.75 o                         
   1 -10  10        899.46        974.92        75.27 o                         
   2 -10  10         19.12          4.36        24.84 o                         
   3 -10  10         11.08         15.41        23.51 o                         
   4 -10  10          0.37        -33.22        33.22 o                         
   5 -10  10         12.18         19.02        49.83 o                         
  -8  -9  10         21.92         26.51        22.16 o                         
  -7  -9  10          6.64         23.07        21.34 o                         
  -6  -9  10        146.20        170.50        21.83 o                         
  -5  -9  10       1557.97       1530.64        36.03 o                         
  -4  -9  10         58.25         17.56        39.06 o                         
  -3  -9  10         86.90         77.29        13.90 o                         
  -2  -9  10        208.54        157.95        42.26 o                         
  -1  -9  10       3121.57       3037.54        91.16 o                         
   0  -9  10        984.03       1025.80        42.14 o                         
   1  -9  10        134.03         82.47        36.65 o                         
   2  -9  10         22.80        -26.03        26.03 o                         
   3  -9  10         85.35         74.05        26.20 o                         
   4  -9  10        524.80        569.85        31.73 o                         
   5  -9  10         34.85         21.10        48.55 o                         
  -9  -8  10         17.15          1.80        30.87 o                         
  -8  -8  10        175.76        133.73        23.35 o                         
  -7  -8  10        221.01        217.65        25.34 o                         
  -6  -8  10        398.02        386.14        17.41 o                         
  -5  -8  10        132.31        120.52        14.72 o                         
  -4  -8  10         18.84          4.91        16.15 o                         
  -3  -8  10        229.27        220.31        15.32 o                         
  -2  -8  10       2693.10       2558.04        62.62 o                         
  -1  -8  10        598.26        598.03        51.36 o                         
   0  -8  10        657.01        626.53        35.66 o                         
   1  -8  10         71.04         48.81        18.75 o                         
   2  -8  10       1247.47       1276.52        47.39 o                         
   3  -8  10       1042.14       1053.60        30.41 o                         
   4  -8  10         78.60         67.25        13.43 o                         
   5  -8  10         12.58          3.13        19.60 o                         
   6  -8  10         56.62         59.14        22.58 o                         
  -9  -7  10         44.37        104.21        22.47 o                         
  -8  -7  10          0.20          9.40        17.81 o                         
  -7  -7  10         95.00        100.95        23.17 o                         
  -6  -7  10         34.77         16.11        13.56 o                         
  -5  -7  10        190.33        189.49        38.23 o                         
  -4  -7  10        119.76         96.69        17.63 o                         
  -3  -7  10       1334.79       1243.10        35.34 o                         
  -2  -7  10         65.84         47.96        15.00 o                         
  -1  -7  10        132.55        124.98        26.31 o                         
   0  -7  10        302.81        303.47        29.96 o                         
   1  -7  10       1564.88       1557.49        41.00 o                         
   2  -7  10        543.88        489.01        25.37 o                         
   3  -7  10        563.39        540.56        25.25 o                         
   4  -7  10          0.46          8.35        18.21 o                         
   5  -7  10       1065.35       1051.72        37.79 o                         
   6  -7  10        126.99        153.84        16.84 o                         
  -9  -6  10         79.20         83.66        19.78 o                         
  -8  -6  10         27.32         28.89        22.56 o                         
  -7  -6  10        105.03        106.01        24.01 o                         
  -6  -6  10         11.94         -5.44         8.29 o                         
  -5  -6  10        117.75        140.39        16.64 o                         
  -4  -6  10         20.77         21.88        20.59 o                         
  -3  -6  10        103.08        103.31        16.90 o                         
  -1  -6  10        517.59        515.49        49.30 o                         
   0  -6  10       1662.55       1631.16        51.92 o                         
   1  -6  10        821.79        797.42        31.45 o                         
   2  -6  10        551.30        590.84        25.71 o                         
   3  -6  10          2.49         15.34        20.96 o                         
   4  -6  10        487.65        519.83        26.09 o                         
   5  -6  10          7.91         -2.77        14.40 o                         
   6  -6  10        219.20        229.58        31.04 o                         
  -9  -5  10          1.12         15.11        19.27 o                         
  -8  -5  10        126.23        181.45        37.89 o                         
  -7  -5  10        668.98        638.19        33.85 o                         
  -6  -5  10        871.10        899.53        28.43 o                         
  -5  -5  10        269.28        252.82        17.05 o                         
  -4  -5  10          3.62         46.21        16.36 o                         
  -3  -5  10         88.99         63.21        44.48 o                         
  -2  -5  10        431.67        401.16        49.00 o                         
  -1  -5  10        200.48        295.33        44.13 o                         
   0  -5  10        438.36        454.62        43.95 o                         
   1  -5  10          6.00         -8.03        18.27 o                         
   2  -5  10          6.09          8.11        18.75 o                         
   3  -5  10         11.49         33.93        29.27 o                         
   4  -5  10         72.24         78.16        16.34 o                         
   5  -5  10        498.90        529.68        23.57 o                         
   6  -5  10         19.10         12.81        26.91 o                         
 -10  -4  10          0.50          4.78        17.96 o                         
  -9  -4  10         27.10          2.38        34.85 o                         
  -8  -4  10        460.17        485.28        33.06 o                         
  -7  -4  10        883.83        919.74        42.10 o                         
  -6  -4  10         11.81         -9.93        14.55 o                         
  -5  -4  10        283.89        271.65        18.97 o                         
  -4  -4  10       1504.15       1496.42        53.04 o                         
  -3  -4  10       2761.69       2880.70        87.99 o                         
  -2  -4  10        330.73        358.61        46.24 o                         
  -1  -4  10        174.33        189.15        24.93 o                         
   0  -4  10       3409.79       3403.91        81.47 o                         
   1  -4  10        708.15        689.59        27.06 o                         
   2  -4  10        164.80        146.99        27.47 o                         
   3  -4  10         41.78         41.93        31.20 o                         
   4  -4  10        329.67        326.55        19.61 o                         
   5  -4  10          2.38        -16.71        56.03 o                         
   6  -4  10          0.29        -13.02        30.46 o                         
 -10  -3  10         65.18         49.29        19.76 o                         
  -9  -3  10        365.51        400.09        28.44 o                         
  -8  -3  10         50.62         26.09        35.77 o                         
  -7  -3  10          3.44        -11.58        20.93 o                         
  -6  -3  10         18.95         13.58        24.70 o                         
  -5  -3  10       3159.78       3118.19        74.92 o                         
  -4  -3  10       1917.50       1991.27        66.62 o                         
  -3  -3  10        243.59        267.15        43.00 o                         
  -2  -3  10        538.16        534.24        31.95 o                         
  -1  -3  10       1347.37       1372.37        51.16 o                         
   0  -3  10       1764.78       1830.40        73.31 o                         
   1  -3  10          3.02         25.67        20.22 o                         
   2  -3  10          9.45        -25.30        25.30 o                         
   3  -3  10        312.84        314.77        18.84 o                         
   4  -3  10        242.28        213.31        17.36 o                         
   5  -3  10          8.29          4.77        14.74 o                         
 -10  -2  10         36.21         46.41        43.88 o                         
  -9  -2  10          2.81        -20.51        21.97 o                         
  -8  -2  10          2.02          5.05        23.12 o                         
  -7  -2  10          5.78          8.76        26.31 o                         
  -6  -2  10        712.24        715.40        25.90 o                         
  -5  -2  10         92.54        117.18        24.17 o                         
  -4  -2  10        636.20        607.16        35.04 o                         
  -3  -2  10         10.86        -19.66        46.50 o                         
  -2  -2  10       1916.44       1868.00        64.81 o                         
  -1  -2  10        191.22        274.12        33.02 o                         
   0  -2  10        162.89        192.35        29.38 o                         
   1  -2  10       1082.03       1149.05        37.05 o                         
   2  -2  10       1024.96       1008.67        35.16 o                         
   3  -2  10       1055.17       1095.61        36.59 o                         
   4  -2  10        108.59         95.70        18.39 o                         
   5  -2  10          7.07         13.25        12.84 o                         
 -10  -1  10          7.16          5.39        43.62 o                         
  -9  -1  10         62.53        134.32        38.27 o                         
  -8  -1  10         71.67        117.78        27.28 o                         
  -7  -1  10          7.68         -6.04        27.63 o                         
  -6  -1  10         52.43         65.91        16.82 o                         
  -5  -1  10        489.68        555.45        29.40 o                         
  -4  -1  10          3.52        -23.94        23.94 o                         
  -3  -1  10        543.10        537.15        29.79 o                         
  -2  -1  10          6.57         19.00        24.68 o                         
  -1  -1  10       1751.10       1826.48        65.58 o                         
   0  -1  10         60.51         38.04        22.78 o                         
   1  -1  10         25.65          5.17        19.38 o                         
   2  -1  10        696.41        689.95        29.06 o                         
   3  -1  10       1134.37       1196.78        39.79 o                         
   4  -1  10        178.63        218.28        19.79 o                         
   5  -1  10         54.56         72.09        15.43 o                         
 -10   0  10         42.70         53.17        22.06 o                         
  -9   0  10        573.47        556.58        60.72 o                         
  -8   0  10          2.20         27.53        55.24 o                         
  -7   0  10          4.20         56.59        33.59 o                         
  -6   0  10        219.56        230.49        24.62 o                         
  -5   0  10        560.18        552.24        38.08 o                         
  -4   0  10          1.92        -24.08        29.57 o                         
  -3   0  10        162.29        176.12        39.37 o                         
  -2   0  10       1179.93       1144.82        66.22 o                         
  -1   0  10        580.06        513.41        52.67 o                         
   0   0  10        238.90        235.80        23.87 o                         
   1   0  10        112.67         80.38        29.05 o                         
   2   0  10       1329.63       1430.76        44.47 o                         
   3   0  10         99.62        104.30        18.39 o                         
   4   0  10         63.20         84.13        21.03 o                         
   5   0  10          2.09         19.52        26.63 o                         
 -10   1  10        294.71        255.76        41.07 o                         
  -9   1  10         30.84        -19.24        23.25 o                         
  -8   1  10        109.91        113.56        38.13 o                         
  -7   1  10         66.40         81.65        18.79 o                         
  -6   1  10       1555.62       1505.75        67.63 o                         
  -5   1  10        306.85        240.82        32.26 o                         
  -4   1  10          6.68        -32.28        32.28 o                         
  -3   1  10        481.97        471.36        39.18 o                         
  -2   1  10        701.38        706.92        48.79 o                         
  -1   1  10          7.26        -32.35        44.53 o                         
   0   1  10         10.75         -6.60        29.48 o                         
   1   1  10       1794.54       1899.86        54.30 o                         
   2   1  10         41.72         55.94        22.00 o                         
   3   1  10         32.84        -40.74        40.74 o                         
   4   1  10         16.77          3.69        17.08 o                         
  -9   2  10          1.88         34.48        35.02 o                         
  -8   2  10        205.14        137.52        28.33 o                         
  -7   2  10        934.91       1000.68        48.37 o                         
  -6   2  10         58.85         46.84        19.40 o                         
  -5   2  10         22.62          1.13        22.39 o                         
  -4   2  10         51.04         -3.88        40.16 o                         
  -3   2  10       1709.29       1736.76        62.15 o                         
  -2   2  10          3.31         60.08        45.75 o                         
  -1   2  10         36.81        -44.02        44.02 o                         
   0   2  10         11.52        -38.58        38.58 o                         
   1   2  10        236.14        138.95        37.12 o                         
   2   2  10          0.60        -15.95        23.90 o                         
   3   2  10         10.02         -4.12        17.82 o                         
   4   2  10        141.36        181.45        25.53 o                         
  -9   3  10         36.05         60.57        25.69 o                         
  -8   3  10         59.18         56.78        31.65 o                         
  -7   3  10         31.81         38.15        30.79 o                         
  -6   3  10        192.31        192.04        23.24 o                         
  -5   3  10         27.32         27.74        24.08 o                         
  -4   3  10        153.94        160.27        25.55 o                         
  -3   3  10          2.28          2.03        35.26 o                         
  -2   3  10       1035.98        988.71        47.58 o                         
  -1   3  10        322.01        340.71        35.40 o                         
   0   3  10        212.10        190.61        36.30 o                         
   1   3  10          4.12         -8.61        27.89 o                         
   2   3  10         94.93         89.16        32.10 o                         
   3   3  10          0.82         64.42        26.77 o                         
  -9   4  10          2.83         28.31        24.73 o                         
  -8   4  10        136.05        151.85        31.65 o                         
  -7   4  10        350.91        308.43        24.45 o                         
  -6   4  10         38.61         47.38        24.16 o                         
  -5   4  10         84.83         33.93        21.29 o                         
  -4   4  10        733.23        692.54        38.32 o                         
  -3   4  10        214.89        210.08        45.65 o                         
  -2   4  10          2.82        -19.32        30.57 o                         
  -1   4  10         36.77         12.33        31.35 o                         
   0   4  10        132.02        172.68        22.71 o                         
   1   4  10        331.80        338.37        63.96 o                         
   3   4  10          9.12        -12.37        25.69 o                         
  -8   5  10        131.78        159.10        33.17 o                         
  -7   5  10          0.39         16.19        31.13 o                         
  -6   5  10         22.24         21.24        23.21 o                         
  -5   5  10        161.84        177.85        26.55 o                         
  -4   5  10        476.52        426.83        33.68 o                         
  -3   5  10        109.58        120.18        42.24 o                         
  -2   5  10          2.22         17.15        30.57 o                         
  -1   5  10        547.83        609.64        36.27 o                         
   0   5  10        407.52        442.88        30.63 o                         
  -7   6  10         29.37        112.58        28.87 o                         
  -6   6  10        105.88        102.68        24.29 o                         
  -5   6  10         71.64        101.10        23.23 o                         
  -4   6  10          9.69         27.69        28.78 o                         
  -3   6  10          5.23          1.47        35.70 o                         
  -2   6  10        257.25        239.89        34.42 o                         
  -1   6  10        137.85        109.05        33.22 o                         
   0   6  10         11.01          5.19        43.20 o                         
  -6   7  10         78.58         70.40        38.93 o                         
  -5   7  10         18.25        -15.82        37.30 o                         
  -4   7  10         49.23         25.15        37.87 o                         
  -3   7  10        120.28        156.41        33.26 o                         
  -2   7  10         89.91         67.65        37.47 o                         
  -1 -15  11          6.95        -25.40        25.40 o                         
  -4 -14  11        257.29        224.66        23.57 o                         
  -3 -14  11        106.65         73.31        27.49 o                         
  -2 -14  11         63.80         47.54        40.08 o                         
  -1 -14  11         51.93          8.70        35.74 o                         
   0 -14  11        252.53        184.74        32.00 o                         
   1 -14  11        670.54        605.93        47.43 o                         
   2 -14  11          0.04        -19.80        38.10 o                         
  -5 -13  11          1.23         15.19        20.20 o                         
  -4 -13  11          0.22        -14.59        16.85 o                         
  -3 -13  11         48.75         81.37        29.24 o                         
  -2 -13  11          0.84        -13.42        17.97 o                         
  -1 -13  11        282.20        234.57        39.10 o                         
   0 -13  11         77.97         49.74        26.30 o                         
   1 -13  11        106.31        114.69        23.12 o                         
   2 -13  11        333.66        232.36        42.43 o                         
   3 -13  11        222.93        205.24        36.35 o                         
  -6 -12  11        156.27        165.45        14.90 o                         
  -5 -12  11         51.20         64.55        15.27 o                         
  -4 -12  11          8.06          3.51        17.50 o                         
  -3 -12  11          1.23         18.61        21.66 o                         
  -2 -12  11         28.63         11.41        27.70 o                         
  -1 -12  11         54.37         67.42        28.38 o                         
   0 -12  11        207.28        204.86        28.87 o                         
   1 -12  11         97.26         76.73        24.69 o                         
   2 -12  11         33.96         25.04        26.19 o                         
   3 -12  11         17.10         53.67        61.21 o                         
   4 -12  11        306.45        309.62        25.85 o                         
  -7 -11  11        186.66        199.59        34.13 o                         
  -6 -11  11         41.67         16.88        17.60 o                         
  -5 -11  11         20.12         25.30        13.15 o                         
  -4 -11  11        360.65        321.87        16.75 o                         
  -3 -11  11        583.28        601.11        32.31 o                         
  -2 -11  11         28.21          6.69        38.01 o                         
  -1 -11  11         19.90        -15.41        34.85 o                         
   0 -11  11        863.87        738.73        39.58 o                         
   1 -11  11         25.30         24.37        21.49 o                         
   2 -11  11         53.74        106.50        39.13 o                         
   3 -11  11        302.26        268.72        29.07 o                         
   4 -11  11         97.61         81.72        20.98 o                         
  -7 -10  11         42.99         53.20        28.79 o                         
  -6 -10  11         97.62        113.13        14.40 o                         
  -5 -10  11        543.60        497.48        19.73 o                         
  -4 -10  11        494.98        512.86        24.03 o                         
  -3 -10  11         98.51         85.81        14.09 o                         
  -2 -10  11          7.24        -28.36        28.36 o                         
  -1 -10  11        778.88        764.78        40.85 o                         
   0 -10  11        640.47        633.14        41.85 o                         
   1 -10  11         20.51         31.53        27.41 o                         
   2 -10  11         19.50         12.08        25.99 o                         
   3 -10  11         57.80         41.40        45.58 o                         
   4 -10  11          5.73        -24.89        30.39 o                         
  -8  -9  11         18.06         69.94        27.86 o                         
  -7  -9  11        114.40         98.67         8.40 o                         
  -6  -9  11        305.55        301.43        24.26 o                         
  -5  -9  11          1.21         -6.34        14.51 o                         
  -4  -9  11        721.48        722.80        27.41 o                         
  -3  -9  11         23.61        -27.82        28.54 o                         
  -2  -9  11       1964.92       1940.76        64.29 o                         
  -1  -9  11          7.74        -24.65        28.48 o                         
   0  -9  11         39.16        -22.55        22.55 o                         
   1  -9  11        344.29        393.18        39.80 o                         
   2  -9  11        820.29        796.66        39.88 o                         
   3  -9  11        375.05        347.71        37.13 o                         
   4  -9  11         40.02         55.56        48.27 o                         
   5  -9  11         15.59         41.05        25.46 o                         
  -8  -8  11          9.52         10.86        22.49 o                         
  -7  -8  11          0.23         22.24        21.75 o                         
  -6  -8  11        139.74        131.44        13.71 o                         
  -5  -8  11        275.47        307.44        24.15 o                         
  -4  -8  11        122.47        111.78        20.12 o                         
  -3  -8  11        668.99        634.71        23.52 o                         
  -2  -8  11        112.59        116.76        12.34 o                         
  -1  -8  11       2414.86       2417.07        78.66 o                         
   0  -8  11          6.60         -4.86        63.02 o                         
   1  -8  11        597.80        588.40        33.45 o                         
   2  -8  11         29.59         14.13        31.43 o                         
   3  -8  11        706.00        744.94        28.95 o                         
   4  -8  11         42.77         17.56        29.20 o                         
   5  -8  11         83.78         93.08        28.92 o                         
  -9  -7  11        156.06        190.97        41.84 o                         
  -8  -7  11         29.87         22.57        23.15 o                         
  -7  -7  11         16.47         50.34        24.77 o                         
  -6  -7  11        217.84        258.27        17.42 o                         
  -5  -7  11         57.61         27.65        25.25 o                         
  -4  -7  11         33.17         41.11        16.96 o                         
  -3  -7  11        770.59        777.54        35.12 o                         
  -2  -7  11       1396.50       1376.83        46.03 o                         
  -1  -7  11         58.52         87.54        42.36 o                         
   0  -7  11        142.12        133.21        15.21 o                         
   1  -7  11        967.52        935.11        34.59 o                         
   2  -7  11       1449.99       1484.92        48.41 o                         
   3  -7  11         47.32         78.10        17.84 o                         
   4  -7  11        360.00        413.49        23.88 o                         
   5  -7  11         12.12          0.38        15.95 o                         
  -9  -6  11         10.31         35.93        28.96 o                         
  -8  -6  11          1.96         51.42        23.99 o                         
  -7  -6  11        170.52        151.80        29.36 o                         
  -6  -6  11        335.56        308.43        18.16 o                         
  -5  -6  11        434.87        405.13        20.92 o                         
  -4  -6  11        240.14        241.41        17.48 o                         
  -3  -6  11        387.61        418.23        40.42 o                         
  -2  -6  11        616.37        637.19        55.56 o                         
  -1  -6  11         19.35         11.41        41.75 o                         
   0  -6  11        403.97        398.01        22.98 o                         
   1  -6  11       1001.79        999.81        37.17 o                         
   2  -6  11         17.85        -15.69        33.66 o                         
   3  -6  11        399.70        446.24        24.98 o                         
   4  -6  11        179.84        213.60        29.22 o                         
   5  -6  11        742.97        715.48        30.07 o                         
  -9  -5  11          0.04          3.19        30.05 o                         
  -8  -5  11        290.90        276.62        28.09 o                         
  -7  -5  11        454.33        471.77        31.92 o                         
  -6  -5  11          4.58          6.76        13.22 o                         
  -5  -5  11          0.72          8.86        15.59 o                         
  -4  -5  11         31.27         12.59        16.25 o                         
  -3  -5  11        946.84        915.85        41.98 o                         
  -2  -5  11        186.83        196.39        29.57 o                         
  -1  -5  11         42.09         75.95        41.56 o                         
   0  -5  11         21.17         10.70        16.88 o                         
   1  -5  11         13.93         -2.92        19.04 o                         
   2  -5  11          0.14          4.96        16.49 o                         
   3  -5  11        363.58        384.37        21.23 o                         
   4  -5  11        373.20        387.86        21.66 o                         
   5  -5  11          7.52         10.32        23.27 o                         
  -9  -4  11         87.96         76.13        24.35 o                         
  -8  -4  11         71.19         81.75        39.45 o                         
  -7  -4  11        353.26        356.95        26.36 o                         
  -6  -4  11        148.81        154.49        15.16 o                         
  -5  -4  11        419.29        424.86        23.25 o                         
  -4  -4  11         82.16         78.65        28.95 o                         
  -3  -4  11        395.15        473.10        45.65 o                         
  -2  -4  11        251.27        232.95        27.95 o                         
  -1  -4  11          5.42        -23.97        23.97 o                         
   0  -4  11        442.58        432.63        25.47 o                         
   1  -4  11          3.68        -14.83        33.26 o                         
   2  -4  11          4.33         -7.58        21.39 o                         
   3  -4  11          7.97        -14.23        18.05 o                         
   4  -4  11         13.52          5.21        33.91 o                         
   5  -4  11         20.68         73.03        15.27 o                         
  -9  -3  11         64.21         28.08        25.70 o                         
  -8  -3  11        300.45        296.69        31.09 o                         
  -7  -3  11        195.68        198.75        13.54 o                         
  -6  -3  11        458.42        451.32        22.15 o                         
  -5  -3  11         83.54         75.41        48.06 o                         
  -4  -3  11       1651.69       1685.96        59.09 o                         
  -3  -3  11        423.19        482.59        35.92 o                         
  -2  -3  11        724.29        652.64        35.99 o                         
  -1  -3  11         63.31         11.68        31.74 o                         
   0  -3  11         15.24        -19.69        20.99 o                         
   1  -3  11        863.20        905.17        34.13 o                         
   2  -3  11          3.97         13.03        18.46 o                         
   3  -3  11         97.58        130.44        20.07 o                         
   4  -3  11         59.21         17.10        18.97 o                         
   5  -3  11         54.16         27.65        29.92 o                         
  -9  -2  11        248.82        267.22        30.94 o                         
  -8  -2  11          7.32        -37.96        44.84 o                         
  -7  -2  11          2.57         25.86        27.68 o                         
  -6  -2  11        243.83        248.23        30.64 o                         
  -5  -2  11       1364.17       1364.73        49.04 o                         
  -4  -2  11        144.03        144.40        28.38 o                         
  -3  -2  11        136.26        134.14        26.49 o                         
  -2  -2  11        260.17        237.46        28.23 o                         
  -1  -2  11       1418.09       1525.16        76.15 o                         
   0  -2  11       1373.35       1428.91        67.87 o                         
   1  -2  11        399.06        372.07        28.29 o                         
   2  -2  11         11.99         -3.83        26.29 o                         
   3  -2  11        576.41        559.28        27.14 o                         
   4  -2  11         53.08         59.16        18.48 o                         
  -9  -1  11          1.45         -7.01        27.11 o                         
  -8  -1  11         56.67        105.42        29.48 o                         
  -7  -1  11        522.11        521.29        21.69 o                         
  -6  -1  11        112.03         77.65        23.48 o                         
  -5  -1  11        144.34        174.50        52.92 o                         
  -4  -1  11        114.29         87.70        28.79 o                         
  -3  -1  11        452.80        472.07        35.75 o                         
  -2  -1  11       1338.28       1440.65        72.17 o                         
  -1  -1  11        415.07        426.31        33.03 o                         
   0  -1  11        631.10        630.20        31.55 o                         
   2  -1  11       1282.99       1414.36        44.21 o                         
   3  -1  11        127.93        179.70        21.71 o                         
   4  -1  11        238.45        221.59        23.32 o                         
  -9   0  11          7.68         24.91        23.01 o                         
  -8   0  11         15.07         10.92        12.96 o                         
  -7   0  11        711.24        757.39        39.55 o                         
  -6   0  11         94.47         99.37        25.60 o                         
  -5   0  11          0.14         -1.61        28.80 o                         
  -4   0  11         11.49         15.08        32.42 o                         
  -3   0  11        301.80        271.14        44.32 o                         
  -2   0  11        192.66        185.16        40.37 o                         
  -1   0  11        382.39        453.54        34.76 o                         
   0   0  11        418.50        419.29        24.98 o                         
   1   0  11        404.21        465.28        28.95 o                         
   2   0  11          3.10        -17.62        21.92 o                         
   3   0  11        257.77        298.96        22.79 o                         
   4   0  11          3.77         11.94        18.21 o                         
  -9   1  11         44.06         63.44        45.79 o                         
  -8   1  11         23.89         36.12        16.56 o                         
  -7   1  11        125.85        106.83        22.11 o                         
  -6   1  11        240.62        214.99        28.71 o                         
  -5   1  11          7.22        -15.43        21.51 o                         
  -4   1  11        107.51         70.97        36.07 o                         
  -3   1  11         70.84         59.38        40.07 o                         
  -2   1  11        356.79        393.84        49.16 o                         
  -1   1  11          2.92         54.30        45.07 o                         
   0   1  11        152.31        130.14        50.31 o                         
   1   1  11        132.71        149.24        29.12 o                         
   2   1  11        338.96        358.28        26.03 o                         
   3   1  11          2.13         38.18        21.18 o                         
  -8   2  11          0.97          5.53        16.14 o                         
  -7   2  11        342.00        371.70        28.89 o                         
  -6   2  11        561.30        539.38        35.51 o                         
  -5   2  11         66.24         80.55        31.28 o                         
  -4   2  11          5.12         16.78        31.32 o                         
  -3   2  11        681.33        702.05        55.10 o                         
  -2   2  11         14.43          0.58        30.51 o                         
  -1   2  11         19.93         51.64        42.85 o                         
   0   2  11        132.46         94.58        26.58 o                         
   1   2  11        327.96        368.97        36.17 o                         
   2   2  11          4.77         -2.72        41.62 o                         
   3   2  11         10.06         -5.91        24.90 o                         
  -8   3  11        261.00        308.07        29.52 o                         
  -7   3  11          9.73         12.06        17.96 o                         
  -6   3  11          1.54        -23.61        23.61 o                         
  -5   3  11          1.26        -27.26        27.26 o                         
  -4   3  11        822.86        973.22        45.17 o                         
  -3   3  11        239.19        331.94        48.83 o                         
  -2   3  11          3.14         26.56        45.84 o                         
  -1   3  11         20.24         34.48        42.54 o                         
   0   3  11        288.05        324.33        36.84 o                         
   1   3  11         74.15         55.74        35.05 o                         
   2   3  11          1.10         31.32        28.57 o                         
  -8   4  11         11.51         63.70        31.72 o                         
  -7   4  11        103.04         63.31        20.17 o                         
  -6   4  11         54.48         66.15        34.32 o                         
  -5   4  11        418.25        441.57        33.50 o                         
  -4   4  11         29.34         13.64        29.15 o                         
  -3   4  11         90.77         46.70        30.91 o                         
  -2   4  11          8.08         21.23        27.88 o                         
  -1   4  11        309.36        271.53        36.88 o                         
   0   4  11         22.74          1.43        32.82 o                         
  -7   5  11          3.99         -5.61        31.88 o                         
  -6   5  11         67.92         62.31        27.28 o                         
  -5   5  11          2.29          8.30        22.08 o                         
  -4   5  11        195.25        135.33        34.75 o                         
  -3   5  11          3.72         54.59        44.64 o                         
  -2   5  11         84.90        154.07        32.06 o                         
  -1   5  11          1.88         16.29        43.57 o                         
  -6   6  11          1.31         13.46        22.89 o                         
  -5   6  11        233.72        219.31        29.44 o                         
  -4   6  11         10.92          2.05        30.45 o                         
  -3   6  11          3.69         60.33        44.18 o                         
  -2   6  11         17.53          0.35        43.39 o                         
  -1   6  11        258.77        248.96        48.25 o                         
  -3 -14  12        320.24        295.39        26.77 o                         
  -2 -14  12        186.71        176.98        28.04 o                         
  -1 -14  12         75.63         76.49        37.96 o                         
   0 -14  12         11.20          5.91        32.26 o                         
   1 -14  12        276.96        341.13        40.67 o                         
  -5 -13  12         25.01         16.67        23.10 o                         
  -4 -13  12        221.56        214.47        26.94 o                         
  -3 -13  12          0.56         56.59        37.50 o                         
  -1 -13  12         11.13          7.99        28.54 o                         
   0 -13  12        621.68        599.18        53.88 o                         
   1 -13  12        311.02        253.33        35.53 o                         
   2 -13  12         65.22         57.27        39.34 o                         
  -6 -12  12          6.18        -13.35        15.31 o                         
  -5 -12  12          2.83        -12.87        32.15 o                         
  -4 -12  12         45.41         42.97        12.34 o                         
  -3 -12  12         40.79          0.45        21.72 o                         
  -2 -12  12        119.16        125.95        41.19 o                         
  -1 -12  12        171.64        177.36        26.67 o                         
   0 -12  12         18.32        -28.62        28.62 o                         
   1 -12  12        146.49        166.16        31.78 o                         
   2 -12  12         32.46        -22.46        38.13 o                         
   3 -12  12        350.24        360.56        32.42 o                         
  -6 -11  12          0.99         -6.33        13.38 o                         
  -5 -11  12        103.48        110.47        14.39 o                         
  -4 -11  12        150.74        138.91        17.15 o                         
  -3 -11  12        251.05        212.47        26.32 o                         
  -2 -11  12         20.62        -22.79        23.13 o                         
  -1 -11  12         78.92         86.72        30.19 o                         
   0 -11  12         21.59         26.86        28.52 o                         
   1 -11  12         60.95         40.82        23.35 o                         
   2 -11  12         34.65         32.20        25.95 o                         
   3 -11  12         30.19         39.75        23.86 o                         
  -7 -10  12          1.94         13.80        19.48 o                         
  -6 -10  12        145.51        119.67        15.95 o                         
  -5 -10  12         59.80         86.84        16.96 o                         
  -4 -10  12        665.71        650.02        37.18 o                         
  -3 -10  12         84.84         91.06        12.34 o                         
  -2 -10  12        100.04         15.40        31.03 o                         
  -1 -10  12          7.75         -6.17        28.35 o                         
   0 -10  12         97.29         98.89        36.60 o                         
   1 -10  12        132.19        135.51        28.91 o                         
   2 -10  12          7.15        -21.36        21.36 o                         
   3 -10  12        122.12        134.34        23.41 o                         
   4 -10  12          0.29         -5.47        31.46 o                         
  -8  -9  12         11.06         19.88        22.99 o                         
  -7  -9  12          1.32          2.96        14.87 o                         
  -6  -9  12        245.86        235.21        20.33 o                         
  -5  -9  12       1133.55       1087.84        73.63 o                         
  -4  -9  12         25.43         17.36        19.07 o                         
  -3  -9  12         78.93         62.98        13.70 o                         
  -2  -9  12        365.55        346.13        30.44 o                         
  -1  -9  12       1130.04       1098.67        45.44 o                         
   0  -9  12        235.57        240.54        24.63 o                         
   1  -9  12         94.82        107.91        61.83 o                         
   2  -9  12         38.09         22.32        27.02 o                         
   3  -9  12        400.15        440.66        43.01 o                         
   4  -9  12         22.11         35.56        33.54 o                         
  -8  -8  12         27.78         52.37        23.07 o                         
  -7  -8  12        458.64        423.66        14.64 o                         
  -6  -8  12        119.44        127.66        16.36 o                         
  -5  -8  12         40.02         46.03        19.65 o                         
  -4  -8  12          3.18          6.45        18.07 o                         
  -3  -8  12       1099.67       1053.19        37.89 o                         
  -2  -8  12       1576.46       1550.59        59.90 o                         
  -1  -8  12        151.97        159.48        10.81 o                         
   0  -8  12        301.92        334.93        46.45 o                         
   1  -8  12         87.55        104.63        41.61 o                         
   2  -8  12        671.14        686.12        27.00 o                         
   3  -8  12         29.67         36.47        14.21 o                         
  -8  -7  12         30.96         54.75        20.10 o                         
  -7  -7  12        130.59        130.13        22.76 o                         
  -6  -7  12        203.85        199.62        17.99 o                         
  -5  -7  12         61.33         55.14        22.34 o                         
  -4  -7  12        508.69        538.61        28.57 o                         
  -3  -7  12         17.47        107.76        45.72 o                         
  -2  -7  12       1336.24       1302.88        44.53 o                         
  -1  -7  12          2.22         25.94        33.11 o                         
   0  -7  12        925.51        872.58        34.25 o                         
   1  -7  12        566.04        603.95        32.26 o                         
   2  -7  12        117.26        135.39        19.09 o                         
   3  -7  12        296.90        319.69        25.20 o                         
   4  -7  12          6.64         28.49        15.61 o                         
  -9  -6  12         29.79         53.18        34.78 o                         
  -8  -6  12          2.96         44.30        30.86 o                         
  -7  -6  12         15.17        -13.79        29.08 o                         
  -6  -6  12         64.47         66.57        15.58 o                         
  -5  -6  12          2.01         15.16        16.65 o                         
  -4  -6  12         66.31         86.42        18.07 o                         
  -3  -6  12        237.04        296.56        30.04 o                         
  -2  -6  12        341.05        405.46        52.95 o                         
  -1  -6  12        290.40        344.52        49.37 o                         
   0  -6  12        371.03        355.75        25.62 o                         
   1  -6  12        799.99        861.04        35.96 o                         
   2  -6  12        203.04        225.29        19.09 o                         
   3  -6  12        294.50        303.37        21.10 o                         
   4  -6  12         86.76        106.78        18.26 o                         
  -9  -5  12          4.40         -7.41        18.13 o                         
  -8  -5  12          0.84        -20.29        27.54 o                         
  -7  -5  12        701.26        653.31        23.70 o                         
  -6  -5  12        201.36        198.81        18.67 o                         
  -5  -5  12          3.81        -19.66        19.66 o                         
  -4  -5  12         54.30        124.22        50.45 o                         
  -3  -5  12        192.62        189.90        25.68 o                         
  -2  -5  12         59.69         77.28        37.64 o                         
  -1  -5  12        146.72        149.04        28.87 o                         
   0  -5  12       1445.73       1456.92        42.22 o                         
   1  -5  12        363.39        364.00        21.45 o                         
   2  -5  12        195.40        228.32        21.36 o                         
   3  -5  12         24.00         -1.47        21.80 o                         
   4  -5  12        241.21        276.56        28.31 o                         
  -9  -4  12         99.46        112.34        24.42 o                         
  -8  -4  12        458.47        486.95        35.91 o                         
  -7  -4  12         27.82         -3.91        33.03 o                         
  -6  -4  12         43.08         25.69        21.72 o                         
  -5  -4  12        154.53        172.83        20.00 o                         
  -4  -4  12       1037.06       1016.06        43.02 o                         
  -3  -4  12         18.46        -10.76        24.66 o                         
  -2  -4  12        486.19        450.99        32.31 o                         
  -1  -4  12         53.50         55.20        40.76 o                         
   0  -4  12        737.93        746.50        31.17 o                         
   1  -4  12         40.59         15.65        20.33 o                         
   2  -4  12          6.25          3.41        27.49 o                         
   3  -4  12        584.66        698.03        35.52 o                         
   4  -4  12         20.47          1.60        20.27 o                         
  -9  -3  12        299.73        245.11        39.53 o                         
  -8  -3  12         87.42         88.21        28.16 o                         
  -7  -3  12         39.09         75.83        39.65 o                         
  -6  -3  12        157.81        117.78        17.51 o                         
  -5  -3  12       1120.77       1211.47        49.36 o                         
  -4  -3  12          2.42         29.45        51.29 o                         
  -3  -3  12        188.78        167.43        27.03 o                         
  -2  -3  12        185.86        121.46        34.82 o                         
  -1  -3  12        336.34        324.37        51.70 o                         
   0  -3  12        128.92         47.07        29.28 o                         
   1  -3  12        186.77        126.08        22.76 o                         
   2  -3  12         37.09         25.78        18.98 o                         
   3  -3  12         46.12          5.37        18.61 o                         
   4  -3  12          1.90         23.98        36.20 o                         
  -9  -2  12          0.85        -22.43        22.43 o                         
  -8  -2  12        177.16        190.98        35.77 o                         
  -7  -2  12         21.40         30.89        15.81 o                         
  -6  -2  12        235.95        229.37        24.37 o                         
  -5  -2  12        146.76        144.14        27.93 o                         
  -4  -2  12        902.23        974.93        43.53 o                         
  -3  -2  12          5.18         21.70        30.91 o                         
  -2  -2  12       1323.01       1348.21        56.18 o                         
  -1  -2  12        290.78        293.09        35.94 o                         
   0  -2  12        570.00        581.93        26.46 o                         
   1  -2  12         65.62         55.38        23.46 o                         
   2  -2  12         87.55         62.00        20.34 o                         
   3  -2  12         20.38        -14.34        17.95 o                         
   4  -2  12         89.07        124.04        30.17 o                         
  -9  -1  12        181.32        239.02        44.46 o                         
  -8  -1  12         17.64         82.50        29.18 o                         
  -7  -1  12          1.05         21.76        15.58 o                         
  -6  -1  12        366.16        362.84        28.59 o                         
  -5  -1  12        397.76        393.43        29.59 o                         
  -4  -1  12          2.59          0.02        54.98 o                         
  -3  -1  12        191.04        133.37        32.98 o                         
  -2  -1  12        140.73        205.81        46.83 o                         
  -1  -1  12       1667.63       1822.37        64.52 o                         
   0  -1  12         19.02         23.05        28.19 o                         
   1  -1  12         69.84         57.74        36.26 o                         
   2  -1  12         55.49         24.77        22.03 o                         
   3  -1  12        193.98        210.97        32.87 o                         
  -9   0  12        117.24        114.97        24.79 o                         
  -8   0  12          6.20          4.24        12.50 o                         
  -7   0  12         70.13         32.42        18.93 o                         
  -6   0  12          4.61        -26.34        26.34 o                         
  -5   0  12        318.00        311.30        36.68 o                         
  -4   0  12         53.75         41.82        37.78 o                         
  -3   0  12        675.34        577.67        51.45 o                         
  -2   0  12        416.63        397.32        37.05 o                         
  -1   0  12          0.11         23.84        32.59 o                         
   0   0  12         50.42         -4.38        37.50 o                         
   1   0  12        305.21        367.69        34.00 o                         
   2   0  12        443.59        493.48        30.88 o                         
   3   0  12         10.60         36.69        50.63 o                         
  -8   1  12         26.62         26.86        35.34 o                         
  -6   1  12         95.99        115.20        30.86 o                         
  -5   1  12          1.74          0.40        32.61 o                         
  -4   1  12        104.70        142.22        37.92 o                         
  -3   1  12        356.82        388.39        48.20 o                         
  -2   1  12          7.65         21.60        35.25 o                         
  -1   1  12          3.16         19.12        31.28 o                         
   0   1  12        171.29        193.25        25.64 o                         
   1   1  12         80.74        142.17        28.12 o                         
   2   1  12          6.53         15.41        20.97 o                         
  -8   2  12        143.77        140.40        22.46 o                         
  -7   2  12         66.24         86.12        26.11 o                         
  -6   2  12        188.61        197.43        32.21 o                         
  -5   2  12         69.47         32.87        34.01 o                         
  -4   2  12         53.69        118.17        31.58 o                         
  -3   2  12          4.61         -6.45        30.18 o                         
  -2   2  12         57.45        103.07        45.93 o                         
  -1   2  12         29.12         10.31        29.35 o                         
   0   2  12         60.86         12.69        44.88 o                         
   1   2  12         32.22        105.24        37.03 o                         
   2   2  12         11.88         23.94        21.69 o                         
  -7   3  12        145.94        168.10        28.14 o                         
  -6   3  12         24.77        -28.40        28.40 o                         
  -5   3  12        111.57         91.03        34.43 o                         
  -4   3  12         32.37         44.23        36.82 o                         
  -3   3  12        298.88        333.25        47.45 o                         
  -2   3  12         24.90         46.07        42.15 o                         
  -1   3  12         15.16         22.61        30.09 o                         
   1   3  12        101.87         77.82        28.59 o                         
  -7   4  12         18.96        -15.03        22.22 o                         
  -6   4  12         33.76         27.19        34.11 o                         
  -5   4  12        155.21        164.69        30.05 o                         
  -4   4  12        340.97        363.71        33.15 o                         
  -3   4  12         29.91         35.97        71.60 o                         
  -6   5  12         46.22         54.11        27.35 o                         
  -5   5  12        302.68        326.28        44.80 o                         
  -4   5  12          2.72          7.45        38.06 o                         
  -3   5  12         28.52         13.23        34.95 o                         
  -2   5  12         18.28         22.91        31.32 o                         
  -4 -13  13         26.02         50.45        27.75 o                         
  -3 -13  13        221.52        197.86        43.01 o                         
  -2 -13  13          2.19         16.55        41.28 o                         
  -1 -13  13        442.69        341.69        39.58 o                         
   0 -13  13         11.67         91.03        32.68 o                         
   1 -13  13        440.34        486.08        44.48 o                         
  -5 -12  13         40.87         72.47        26.24 o                         
  -4 -12  13         79.70         71.48        33.36 o                         
  -3 -12  13          2.67         85.28        33.31 o                         
  -2 -12  13          0.34         30.46        42.36 o                         
  -1 -12  13        251.43        258.70        36.89 o                         
   0 -12  13        305.99        319.46        44.27 o                         
   1 -12  13          4.88         48.81        34.83 o                         
   2 -12  13        230.34        248.96        44.39 o                         
  -6 -11  13         45.77         41.17        18.96 o                         
  -5 -11  13        119.34        129.48        17.44 o                         
  -4 -11  13        181.14        192.05        16.39 o                         
  -3 -11  13         22.57         -4.68        23.66 o                         
  -2 -11  13        304.93        272.14        38.86 o                         
  -1 -11  13          1.77        -14.73        23.88 o                         
   0 -11  13         80.61          5.75        26.79 o                         
   1 -11  13          5.57        -12.48        25.15 o                         
   2 -11  13        117.20        106.50        37.24 o                         
  -7 -10  13         23.43         80.02        30.67 o                         
  -6 -10  13        221.59        194.24        18.91 o                         
  -5 -10  13        342.54        294.47        23.70 o                         
  -4 -10  13          2.47         10.56        14.24 o                         
  -3 -10  13        148.49        120.53        26.61 o                         
  -2 -10  13         27.94          1.70        45.36 o                         
  -1 -10  13        104.07         85.90        47.77 o                         
   0 -10  13         12.09          6.99        29.17 o                         
   2 -10  13         86.49         91.89        35.46 o                         
   3 -10  13          2.37         12.25        30.62 o                         
  -7  -9  13        124.31        143.65        21.06 o                         
  -6  -9  13        103.44        104.68        17.74 o                         
  -5  -9  13        244.93        263.27        39.40 o                         
  -4  -9  13        700.05        714.80        80.72 o                         
  -3  -9  13        444.63        374.72        30.51 o                         
  -2  -9  13        236.60        205.48        14.21 o                         
  -1  -9  13        210.34        203.93        44.98 o                         
   0  -9  13        183.31        177.33        44.39 o                         
   1  -9  13          4.56         14.14        27.72 o                         
   2  -9  13         29.38         85.84        34.29 o                         
   3  -9  13          0.85          5.47        33.76 o                         
  -8  -8  13         23.37         51.62        24.48 o                         
  -7  -8  13         80.27         78.85        12.85 o                         
  -6  -8  13        477.45        501.24        25.72 o                         
  -5  -8  13        101.17        108.38        16.54 o                         
  -4  -8  13          7.35         23.80        32.47 o                         
  -3  -8  13        157.77        172.57        32.66 o                         
  -2  -8  13        158.76        157.88        16.82 o                         
  -1  -8  13        779.17        805.00        24.28 o                         
   0  -8  13         22.78         16.99        11.85 o                         
   1  -8  13        221.11        219.98        16.00 o                         
   2  -8  13        190.85        175.98        32.78 o                         
   3  -8  13        450.94        491.48        45.42 o                         
  -8  -7  13         63.49        112.09        22.43 o                         
  -7  -7  13        138.51        156.52        14.65 o                         
  -6  -7  13          5.83          2.30        15.49 o                         
  -5  -7  13          1.42          0.76        18.96 o                         
  -4  -7  13         75.46         77.65        17.33 o                         
  -3  -7  13        594.82        594.61        33.26 o                         
  -2  -7  13        625.36        655.07        61.03 o                         
  -1  -7  13        261.45        298.03        39.48 o                         
   0  -7  13         14.88         35.59        20.12 o                         
   1  -7  13       1094.72       1124.16        74.39 o                         
   2  -7  13        314.07        282.36        28.93 o                         
   3  -7  13          2.75         14.54        26.34 o                         
  -8  -6  13         50.99         19.79        39.69 o                         
  -7  -6  13         49.86         21.45        25.41 o                         
  -6  -6  13          0.90         17.82        14.22 o                         
  -5  -6  13         29.17         13.72        22.13 o                         
  -4  -6  13        852.11        849.55        32.38 o                         
  -3  -6  13         71.16        112.58        49.65 o                         
  -2  -6  13        101.46         95.75        29.03 o                         
  -1  -6  13        103.54        133.95        19.04 o                         
   0  -6  13        584.79        640.84        27.99 o                         
   1  -6  13         46.15        105.44        20.23 o                         
   2  -6  13        185.83        175.20        29.84 o                         
   3  -6  13          9.57         29.83        17.52 o                         
  -8  -5  13        110.84        143.42        28.15 o                         
  -7  -5  13          0.15         -0.50        15.25 o                         
  -6  -5  13         19.11         23.34        25.97 o                         
  -5  -5  13         37.14         33.10        16.54 o                         
  -4  -5  13         53.99        103.20        28.42 o                         
  -3  -5  13        120.73        132.85        26.50 o                         
  -2  -5  13        140.16        100.89        48.22 o                         
  -1  -5  13         45.11         39.40        22.58 o                         
   0  -5  13          1.09        -10.90        17.45 o                         
   1  -5  13        531.31        564.87        25.82 o                         
   2  -5  13         28.46        119.17        46.73 o                         
   3  -5  13        181.31        235.50        23.23 o                         
  -8  -4  13         29.54         38.76        34.71 o                         
  -7  -4  13        244.73        257.84        40.46 o                         
  -6  -4  13          0.10         -1.88        17.35 o                         
  -5  -4  13          8.36         -7.41        36.62 o                         
  -4  -4  13         29.81         -1.16        52.79 o                         
  -3  -4  13        319.67        314.23        34.47 o                         
  -2  -4  13         43.10          0.17        30.56 o                         
  -1  -4  13         31.29        -10.70        40.65 o                         
   0  -4  13        289.48        329.21        23.55 o                         
   1  -4  13          1.28         10.47        24.16 o                         
   2  -4  13        105.21        123.51        24.54 o                         
   3  -4  13          5.65          8.77        19.88 o                         
  -8  -3  13         62.90         72.51        35.67 o                         
  -7  -3  13         13.15         -0.44        17.84 o                         
  -6  -3  13         45.55         44.84        16.96 o                         
  -5  -3  13        315.04        324.86        25.86 o                         
  -4  -3  13        395.98        465.93        51.22 o                         
  -3  -3  13        162.45        247.45        63.98 o                         
  -2  -3  13        165.59        126.53        26.62 o                         
  -1  -3  13        410.86        380.31        36.44 o                         
   0  -3  13        183.78        226.90        29.43 o                         
   1  -3  13          6.48         -2.23        25.54 o                         
   2  -3  13          4.83         10.00        43.88 o                         
   3  -3  13        187.71        199.63        29.55 o                         
  -8  -2  13        169.13        179.13        31.50 o                         
  -7  -2  13        120.83        143.31        17.59 o                         
  -6  -2  13        197.76        176.70        25.70 o                         
  -5  -2  13        482.50        495.64        45.71 o                         
  -4  -2  13        152.76        164.38        28.05 o                         
  -3  -2  13         23.18         67.79        29.06 o                         
  -2  -2  13        797.21        868.86        42.98 o                         
  -1  -2  13        303.42        327.49        35.30 o                         
   0  -2  13          0.12         27.42        23.26 o                         
   1  -2  13         35.88         40.93        22.11 o                         
   2  -2  13        196.22        206.05        26.21 o                         
  -8  -1  13         12.94          0.73        30.03 o                         
  -7  -1  13        344.25        323.27        24.04 o                         
  -6  -1  13          7.57         29.49        21.66 o                         
  -5  -1  13         15.14         12.22        23.46 o                         
  -4  -1  13          0.12        -25.70        25.70 o                         
  -3  -1  13        422.01        467.68        39.12 o                         
  -2  -1  13        103.26         68.44        29.26 o                         
  -1  -1  13        164.92        149.23        40.32 o                         
   0  -1  13         50.43         50.51        27.27 o                         
   1  -1  13        182.52        244.95        27.91 o                         
   2  -1  13         82.19         79.99        27.61 o                         
  -8   0  13         17.18         61.59        25.71 o                         
  -7   0  13         82.44         92.97        21.74 o                         
  -6   0  13        202.12        217.68        52.78 o                         
  -5   0  13         36.62        -35.13        35.13 o                         
  -4   0  13        280.53        301.67        33.03 o                         
  -3   0  13          1.66         11.32        29.87 o                         
  -2   0  13        429.94        422.02        46.33 o                         
  -1   0  13         58.42         59.61        46.05 o                         
   0   0  13        216.95        211.14        21.11 o                         
   1   0  13         24.51         44.59        28.46 o                         
   2   0  13         65.67         15.19        31.96 o                         
  -8   1  13          3.37         18.38        22.49 o                         
  -7   1  13        118.43         74.62        25.62 o                         
  -6   1  13        133.20        142.22        28.80 o                         
  -5   1  13          5.08         -6.59        35.58 o                         
  -4   1  13        112.60         74.90        31.74 o                         
  -3   1  13        259.79        198.72        42.24 o                         
  -1   1  13         89.19        122.99        23.24 o                         
   0   1  13          2.64          8.32        38.20 o                         
   1   1  13        300.40        392.62        43.62 o                         
  -7   2  13        169.27        242.74        32.40 o                         
  -6   2  13          0.51         25.92        30.04 o                         
  -5   2  13          1.19        -11.01        33.38 o                         
  -4   2  13        144.32        170.48        41.91 o                         
  -3   2  13        132.04        101.83        40.72 o                         
  -2   2  13         18.59         36.47        30.30 o                         
  -1   2  13         18.01         70.20        45.86 o                         
   0   2  13        242.46        258.70        33.94 o                         
  -6   3  13          4.78         -3.60        29.15 o                         
  -5   3  13         58.56         45.86        34.39 o                         
  -4   3  13         40.83         36.47        39.34 o                         
  -3   3  13          2.31        -41.24        42.03 o                         
  -5   4  13         50.27        -21.74        36.65 o                         
  -4 -12  14         34.90        117.18        32.12 o                         
  -3 -12  14          0.33         38.92        30.13 o                         
  -1 -12  14         80.83        122.19        41.59 o                         
   0 -12  14         85.02         77.82        38.31 o                         
  -5 -11  14          0.36          0.96        39.23 o                         
  -4 -11  14         16.30        -15.80        42.17 o                         
  -3 -11  14         12.20         32.52        41.49 o                         
  -2 -11  14          5.75         -6.59        43.04 o                         
  -1 -11  14         86.82         85.28        31.63 o                         
   0 -11  14         31.44         -0.86        33.26 o                         
   1 -11  14         39.25         46.28        41.40 o                         
  -6 -10  14         12.55         24.76        25.56 o                         
  -5 -10  14        110.35        127.32        41.20 o                         
  -4 -10  14         83.37         99.41        19.86 o                         
  -3 -10  14         19.24         -1.59        26.22 o                         
  -2 -10  14         32.05         21.60        31.56 o                         
  -1 -10  14          6.00          7.15        36.00 o                         
   0 -10  14          7.00         19.80        28.99 o                         
   1 -10  14         49.67        104.63        40.65 o                         
   2 -10  14         77.70        122.86        41.03 o                         
  -7  -9  14         92.53         49.85        32.36 o                         
  -6  -9  14        297.27        285.79        33.23 o                         
  -5  -9  14         19.92         26.46        18.01 o                         
  -4  -9  14         85.88        114.11        41.11 o                         
  -3  -9  14          9.80         15.38        14.03 o                         
  -2  -9  14        487.04        421.91        41.20 o                         
  -1  -9  14        260.76        243.20        48.15 o                         
   0  -9  14          3.40        -30.51        30.51 o                         
   1  -9  14         18.43        -40.07        40.07 o                         
   2  -9  14          3.63          7.25        36.37 o                         
  -7  -8  14        173.36        176.64        52.62 o                         
  -6  -8  14          1.45        -15.73        15.73 o                         
  -5  -8  14        199.82        217.29        19.47 o                         
  -4  -8  14        111.57         92.18        17.75 o                         
  -3  -8  14        520.14        497.45        22.12 o                         
  -2  -8  14         67.12         93.58        30.42 o                         
  -1  -8  14        370.21        361.97        23.06 o                         
   0  -8  14         24.84        120.85        42.03 o                         
   1  -8  14        169.19        158.44        16.18 o                         
   2  -8  14         36.87         38.34        37.12 o                         
  -7  -7  14         21.87        119.85        47.20 o                         
  -6  -7  14        143.90        187.67        18.78 o                         
  -5  -7  14         66.15         57.62        54.52 o                         
  -4  -7  14        434.61        394.26        22.45 o                         
  -3  -7  14        114.02         91.57        18.92 o                         
  -2  -7  14       1089.63       1161.37        51.75 o                         
  -1  -7  14         23.78         20.82        29.38 o                         
   0  -7  14        531.53        501.06        42.89 o                         
   1  -7  14         31.28         22.00        16.36 o                         
   2  -7  14        118.21        143.32        38.43 o                         
  -8  -6  14         25.57         10.40        43.11 o                         
  -7  -6  14        135.87        140.63        16.13 o                         
  -6  -6  14          0.73         12.22        29.73 o
[truncated: 14,743 more chars]
